# Supplementary material for: Repeated range expansion and niche shift in a volcanic hotspot archipelago: Radiation of C4 Hawaiian Euphorbia subgenus Chamaesyce (Euphorbiaceae)
Source: Ecol Evol. 2018 Jul 30;8(16):8523–36. doi: 10.1002/ece3.4354 (PMC6145001; doi:10.1002/ece3.4354)
Supplement: Supplementary file 1 [file ECE3-8-8523-s001.xlsx]

## Sheet: Voucher
DNA extraction	DNA Accession No.	Collection date	Collector & number (herbarium)	Taxon	Island	Morden Lab Accession #	Locality	GPS coordinates
Morden Lab	338	1991-04-23	Morden 1276 (HAW)	E. degeneri	O		Queens Beach
Morden Lab	403	1991-04-30	Morden 1311 (HAW)	E. olowaluana	H		Pohakoloa
Morden Lab	482	1991-06-08	Morden 1365 (HAW)	E. remyi	K		Wahiawa strm
Morden Lab	1353	1995-09-04	Motley 1576 (BISH)	E. clusiifolia	O		Aiea heights Trail
Morden Lab	2108	1995-01-31	Morden 1577 (HAW)	E. degeneri	O		Kaena Point
Morden Lab	2219	1997-06-12	Motley 1743 (BISH)	E. degeneri	O		Diamond head crater summit
Morden Lab	2223	1997-05-21	Motley 1699 (BISH)	E. rockii	O		Southern side of summit on Northern edge of Haiku valley (near Corvaire Car)
Morden Lab	2229	1997-06-12	Motley 1744 (BISH)	E. degeneri	O		Diamond head crater summit
Morden Lab	2246	1997-05-20	Motley 1689 (BISH)	E. multiformis	O		Haiku Stairs
Morden Lab	2504	1996-04-13	Living collection cultivated at the Pahole Nursery, Oahu. Rare plant, no voucher	E. herbstii	O		Pahole Greenhouse
Morden Lab	2776	1996-06-06	Rare plant, no voucher. Verified by collection locality	E. celastroides var. kaenana	O	1	Kaena Point 6/6/00
Morden Lab	2781	1996-06-06		E. celastroides var. kaenana	O	6	Kaena Point 6/6/05
Morden Lab	2786	1996-06-06		E. celastroides var. kaenana	O	11	Kaena Point 6/6/10
Morden Lab	2787	1996-06-06	Kawelo sn. Living collection by the O`ahu Army Natural Resource Program (OANRP).	E. herbstii	O	1	P85 #1
Morden Lab	2791	1996-06-06		E. herbstii	O	5	P85 #5
Morden Lab	2793	1996-06-06		E. herbstii	O	7	P85 #7
Morden Lab	2794	1996-06-06		E. herbstii	O	8	P85 #8
Morden Lab	2796	1996-06-06	No voucher. Represented by O. & I. Degener 27,927, Mauka of Peacock Flats, Mokuleia, Oahu. Rich Shade gulch at 2,000 ft. 23 April 1962. (this is the area of Pahole Gulch Natural Area Reserve) BISH 49690	E. herbstii	O	1	Pahole Pop K73
Morden Lab	2797	1996-06-06		E. herbstii	O	2	Pahole Pop K73
Morden Lab	2798	1996-06-06		E. herbstii	O	1	Pahole Pop K19
Morden Lab	2800	1996-06-06		E. herbstii	O	3	Pahole Pop K19
Morden Lab	2802	1996-06-06		E. herbstii	O	5	Pahole Pop K19
Morden Lab	2934	1996-06-14	No voucher. Represented by D. Herbst 1159, Wai`anae District, +1 mile SE of Ka`ena Point (by hwy); el. Ca. 100' short gnarled shrub on arid exposed talus. Growing with Sida, Gossypium, Santalum, Jacquemontia, grasses. 22 June 1968. BISH 452106	E. celastroides var. kaenana	O	1	Kaluakauila
Morden Lab	2936	1996-06-14		E. celastroides var. kaenana	O	3	Kaluakauila
Morden Lab	2938	1996-06-14		E. celastroides var. kaenana	O	5	Kaluakauila
Morden Lab	2942	1996-06-26	Rare plant, no voucher	E. herbstii	O	2	Ekahanui Gulch
Morden Lab	3512	1998-04-01	Morden 1970. No voucher. Represented by K. Nagata 1845, Just east of public pavillion at Moomomi on a thin bed of lithified limestone. In company with Sida, Heliotropium, Euphorbea degeneri. Elev. 20', Common locally. 26 May 1979 BISH 429140	E. skottsbergii var. audens	Mo	2	Mo'omomi
Morden Lab	3517	1998-04-01		E. skottsbergii var. audens	Mo	7	Mo'omomi
Morden Lab	3522	1998-04-01		E. skottsbergii var. audens	Mo	12	Mo'omomi
Morden Lab	3523	1998-04-01	Morden 1963. No voucher. Represented by O. Degener 8068, Near Waiakanapo, West Molokai, T. Hawaii. In arid region near coast. April 19, 1928 BISH 50203	E. skottsbergii var. audens	Mo	1	west Mo
Morden Lab	3526	1998-04-01		E. skottsbergii var. audens	Mo	4	west Mo
Morden Lab	3534	1998-04-01		E. skottsbergii var. audens	Mo	12	west Mo
Morden Lab	3540	1998-04-01	Morden 1909 (HAW)	E. skottsbergii var. skottsbergii	O	6	Barbers Point
Morden Lab	3562	1998-04-01		E. skottsbergii var. skottsbergii	O	28	Barbers Point
Morden Lab	3564	1998-06-02	Morden 1957. No voucher. Represented by O. Degener 27,552, w/ I. Degener and N. Pekelo Jr. Strict about 5 dm tall, almost invisible tree. Makakupaia Molokai, Arid foothill with Sesbania. 30 June 1961 BISH 49991	E. skottsbergii var. vaccinioides	Mo	2	Makakupaia Rd
Morden Lab	3565	1998-06-02		E. skottsbergii var. vaccinioides	Mo	3	Makakupaia Rd
Morden Lab	3566	1998-06-02	Morden 1947. No voucher. Represented by R. Hobdy 891, Kamiloloa, Molokai in dry pasture, 1400', Erect plants up to 4' tall, branches ascendant and slender finall drooping over. Ultimate branches very slender and flexuous. 29 Sept 1980 BISH 439615	E. skottsbergii var. vaccinioides	Mo	1	Kamiloloa
Morden Lab	3570	1998-06-02		E. skottsbergii var. vaccinioides	Mo	4A	Kamiloloa
Morden Lab	3576	1998-06-02		E. skottsbergii var. vaccinioides	Mo	10	Kamiloloa
Morden Lab	3587	1998-06-02	Morden 1977 (HAW)	E. skottsbergii var. vaccinioides	Mo	1	Makolelau
Morden Lab	3588	1998-06-02		E. skottsbergii var. vaccinioides	Mo	2	Makolelau
Morden Lab	3590	1998-06-02		E. skottsbergii var. vaccinioides	Mo	4	Makolelau
Morden Lab	3653	1998-03-07	No voucher. Represented by K. Nagata 1655, w. Bert Kimura. At edge of quarry, c. 1.3 km. from beach at Camp Malakole Military Reservation. Elev: c. 30'. West side of coral plains at Ewa, near Barbers Point. 21 June 1978 BISH 421817	E. skottsbergii var. skottsbergii	O		Barbers Point
Morden Lab	3656	1998-03-07	No voucher. Nursery has moved.	E. degeneri	O		Waimanolo nursery
Morden Lab	4169	2000-05-19	Morden sn. No voucher. Nursery has moved.	E. celastroides var. hanapepensis	K	1	Waimanolo nursery
Morden Lab	4420	2000-09-14	Morden, C.W. 1801 (HAW)	E. celastroides var. tomentella	O		Pali Overlook
Morden Lab	4422	2000-07-20	Hobdy, M. 4194. No voucher.	E. arnottiana var. integrifolia	M		Honokowaii
Morden Lab	4627	2000-10-14	Morden sn (HAW)	E. multiformis	O	5	Hawaii Loa Ridge
Morden Lab	4708	2001-04-12	Morden, C.W. 1915 (HAW)	E. degeneri	O		Kaena Point Nat Area Reserve
Morden Lab	4721	2001-04-20	Morden, C.W. 1936 (HAW)	E. multiformis	O		Palikea Trail, Wai`anae Mt. Elev. 2800-3100
Morden Lab	4732	2001-04-19	Morden, C.W. 1947. Also represented by R. Hobdy 891 (BISH)	E. skottsbergii var. vaccinioides	Mo		Kamiloloa Rd.
Morden Lab	4740	2001-04-19	Morden, C.W. 1955. Also represented by O. Degener 8061 (BISH)	E. skottsbergii var. vaccinioides	Mo		Gulch between Kamiloloa Rd. and makakupaia Rd. -1700
Morden Lab	4742	2001-04-19	Morden, C.W. 1957. Also represented by O. Degener 8056 (BISH)	E. skottsbergii var. vaccinioides	Mo		Makakupaia Rd. 1600
Morden Lab	4751	2001-04-20	Morden, C.W. 1967. Also represented by C.R. Annable 3799 (BISH). In addition, there are many more collections at BISH from Moomomi Dunes, Annable 3799 is the most recent one	E. degeneri	Mo		Moomoni Dunes
Morden Lab	4766	2001-05-02	Morden, C.W. 1984 (HAW)	E. multiformis var. multiformis	O		Mt. kaala Bog
Morden Lab	4780		Morden, C.W. 1857 (HAW)	E. halemanui	K		Along Halemau Road down from Main road, Kokee
Morden Lab	5116	2001-10-11	Morden, C.W. 1988 (HAW)	E. olowaluana	H	41	Pu'u Wa'awa'a
Morden Lab	5131	2001-11-14	Morden, C.W. 1999. This is most likely an outplant from seed collected in the Saddle area between Mauna Loa and Mauna Kea (Puuwaawaa region). Koa‘ia preserve has lots of outplants species there.	E. olowaluana	H	51	Koa'ia Preserve
Morden Lab	5285	2006-06-06	Sack, L. and Sporck, M.J. sn. (PTBG) Living collection at National Tropical Botanical Garden. Voucher collected by Seana Walsh Dec 18, 2015. Collection Identifier: 11086	E. celastroides var. celastroides	K	1	National Tropical Botanical Garden Living Collection	21° 51'24"N,159° 30'615"W, 129 meters (cultivated)
Morden Lab	5287	2006-06-01		E. celastroides var. celastroides	K	3	National Tropical Botanical Garden Living Collection	21° 51'24"N,159° 30'615"W, 129 meters (cultivated)
Morden Lab	5289	2006-06-01		E. celastroides var. celastroides	K	5	National Tropical Botanical Garden Living Collection	21° 51'24"N,159° 30'615"W, 129 meters (cultivated)
Morden Lab	5290	2006-06-01	Sack, L. and Sporck, M.J. sn. (PTBG) Living collection at National Tropical Botanical Garden. Voucher collected by Seana Walsh May 5, 2016. Barcode: PTBG1000057059.	E. celastroides var. amplectens	K	1	National Tropical Botanical Garden Living Collection	21° 54'15"N,159° 30'33"W, 84 meters (cultivated)
Morden Lab	5291	2006-06-01		E. celastroides var. amplectens	K	2	National Tropical Botanical Garden Living Collection	21° 54'15"N,159° 30'33"W, 84 meters (cultivated)
Morden Lab	5292	2006-06-01		E. celastroides var. amplectens	K	3	National Tropical Botanical Garden Living Collection	21° 54'15"N,159° 30'33"W, 84 meters (cultivated)
Morden Lab	5294	2006-06-01		E. celastroides var. amplectens	K	5	National Tropical Botanical Garden Living Collection	21° 54'15"N,159° 30'33"W, 84 meters (cultivated)
Morden Lab	5295	2006-06-01	Sack, L. and Sporck, M.J. sn. (PTBG) Living collection at National Tropical Botanical Garden. Voucher collected by Seana Walsh Dec 18, 2015. Collection Identifier: 11085	E. celastroides var. lorifolia	K	1	National Tropical Botanical Garden Living Collection	21° 54'15"N,159° 30'32"W, 75 meters (cultivated)
Morden Lab	5297	2006-06-01		E. celastroides var. lorifolia	K	3	National Tropical Botanical Garden Living Collection	21° 54'15"N,159° 30'31"W, 72 meters (cultivated)
Morden Lab	5299	2006-06-01		E. celastroides var. lorifolia	K	5	National Tropical Botanical Garden Living Collection	21° 54'16"N,159° 30'30"W, 73 meters (cultivated)
Morden Lab	5300	2006-06-01	Sack, L. and Sporck, M.J. sn. No voucher. Represented by D. Lorence 5592, Waimea Canyon State Park; N. Slope of Makaha valley at 1.3 miles w of Hwy 550 along Makaha Ridge by Kokio keokeo picnic area; mixed forest of Acacia koa dominant, 800-900 m, 13 Oct 1987 BISH 532100	E. atrococca	K	1	Makaha Ridge, west K	22° 07'14"N,159° 41'10"W, 971 meters
Morden Lab	5302	2006-06-01		E. atrococca	K	3	Makaha Ridge, west K	22° 07'14"N,159° 41'10"W, 971 meters
Morden Lab	5304	2006-06-01		E. atrococca	K	5	Makaha Ridge, west K	22° 07'15"N,159° 41'10"W, 970 meters
Morden Lab	5305	2006-06-01	Sack, L. and Sporck, M.J. sn. No voucher. Represented by O. & I. Degener 27,340, Extensively spreadying over and through shrubs and small trees in rainforest March 14, 1961 BISH 50152	E. remyi var. remyi	K	1	Kalalau Valley, west rim	22° 09'09"N,159° 38'22"W, 1250 meters
Morden Lab	5306	2006-06-01		E. remyi var. remyi	K	2	Kalalau Valley, west rim	22° 09'09"N,159° 38'23"W, 1249 meters
Morden Lab	5307	2006-06-01		E. remyi var. remyi	K	3	Kalalau Valley, west rim	22° 09'09"N,159° 38'23"W, 1247 meters
Morden Lab	5308	2006-06-01	Sack, L. and Sporck, M.J. sn. No voucher. Represented by T. Flynn 722, Maha`ulepu. Lthiified sand dunes. Elev. 50 ft. 4 Sept 1984 BISH 453823	E. degeneri	K	1	Mahaulepu	21° 53'53"N,159° 24'14"W, 22 meters
Morden Lab	5310	2006-06-01		E. degeneri	K	3	Mahaulepu	21° 53'53"N,159° 24'13"W, 22 meters
Morden Lab	5312	2006-06-01		E. degeneri	K	5	Mahaulepu	21° 53'53"N,159° 24'13"W, 22 meters
Morden Lab	5313	2006-06-01	Sack, L. and Sporck, M.J. sn. No voucher. Represented by W. L. Wagner 5187, w/ S. Mill, B & G. Peterson, T. Flynn. Kilauea Lighthouse. 21 Dec 1983 BISH 460637	E. celastroides var. stokesii	K	1	Kiluea Point	22° 013'51"N,159° 24'06"W, 75 meters
Morden Lab	5315	2006-06-01		E. celastroides var. stokesii	K	3	Kiluea Point	22° 013'52"N,159° 24'07"W, 75 meters
Morden Lab	5317	2006-06-01		E. celastroides var. stokesii	K	5	Kiluea Point	22° 013'52"N,159° 24'07"W, 75 meters
Morden Lab	5318	2006-06-01	Sack, L. and Sporck, M.J. sn. No voucher. Represented by W. L. Wagner 5151, w/ S. Mill, B & G. Peterson, T. Flynn. Halemanu Road near jct with Koke`e Road, near Tracking Station; ca 3600 ft 20 Dec 1983. BISH 460538	E. celastroides var. hanapepensis	K	1	Halemanu Rd. Kokee State Park	22° 06'58"N,159° 40'06"W, 1058 meters
Morden Lab	5320	2006-06-01		E. celastroides var. hanapepensis	K	3	Halemanu Rd. Kokee State Park	22° 06'59"N,159° 40'06"W, 1112 meters
Morden Lab	5322	2006-06-01		E. celastroides var. hanapepensis	K	5	Halemanu Rd. Kokee State Park	22° 06'07"N,159° 40'15"W, 1048 meters
Morden Lab	5399	2002-10-27	Morden, C.W. 2106 (HAW)	E. clusiifolia	O		Kipapa Gulch Trail
Morden Lab	5576	2003-06-05	Birch, J.D.135 (HAW)	E. clusiifolia	O	1	Poamoho, Ko`olau Mountains	21° 31'49"N,157° 55'42"W, 713 meters
Morden Lab	5578	2003-06-05		E. clusiifolia	O	3	Poamoho, Ko`olau Mountains	21° 31'52"N,157° 55'42"W, 724 meters
Morden Lab	5580	2003-06-05		E. clusiifolia	O	5	Poamoho, Ko`olau Mountains	21° 31'52"N,157° 55'42"W, 726 meters
Morden Lab	5597	2003-07-11	Sporck, M.J. sn. No voucher. Verified by collection locality	E. celastroides var. tomentella	O	1	Wai`anae Kai, Wai`anae Mtns	21° 29'45"N,158° 10'00"W, 754 meters
Morden Lab	5599	2003-07-11		E. celastroides var. tomentella	O	3	Wai`anae Kai, Wai`anae Mtns	21° 29'45"N,158° 10'00"W, 754 meters
Morden Lab	5601	2003-07-11		E. celastroides var. tomentella	O	5	Wai`anae Kai, Wai`anae Mtns	21° 29'45"N,158° 10'00"W, 754 meters
Morden Lab	5602	2003-07-11	Sporck, M.J. sn. No voucher. Verified by collection locality	E. multiformis var. multiformis	O	1	Pahole Gulch, Wai`anae Mtns	21° 32'15"N,158° 11'32"W, 682 meters
Morden Lab	5604	2003-07-11		E. multiformis var. multiformis	O	3	Pahole Gulch, Wai`anae Mtns	21° 32'15"N,158° 11'32"W, 682 meters
Morden Lab	5606	2003-07-11		E. multiformis var. multiformis	O	5	Pahole Gulch, Wai`anae Mtns	21° 32'15"N,158° 11'32"W, 682 meters
Morden Lab	5607	2003-07-31	Sporck, M.J. sn. No voucher. Verified by collection locality	E. sparsiflora	K	1	Kanaele Bog	21° 58'23"N,159° 30'22"W, 668 meters
Morden Lab	5609	2003-07-31		E. sparsiflora	K	3	Kanaele Bog	21° 58'23"N,159° 30'22"W, 668 meters
Morden Lab	5611	2003-07-31		E. sparsiflora	K	5	Kanaele Bog	21° 58'23"N,159° 30'22"W, 668 meters
Morden Lab	5612	2003-07-31	Sporck, M.J. sn. No voucher. Verified by collection locality	E. remyi var. kauaiiensis	K	1	Blue Hole	22° 03'56"N,159° 29'30"W, 641 meters
Morden Lab	5614	2003-07-31		E. remyi var. kauaiiensis	K	3	Blue Hole	22° 03'56"N,159° 29'30"W, 641 meters
Morden Lab	5615	2003-07-31		E. remyi var. kauaiiensis	K	4	Blue Hole	22° 03'56"N,159° 29'30"W, 641 meters
Morden Lab	5617	2003-07-31	Sporck, M.J. sn. No voucher. Verified by collection locality	E. olowaluana	H	1	Pohakoloa Training Area	19° 43'36"N,155° 38'36"W, 1696 meters
Morden Lab	5619	2003-07-31		E. olowaluana	H	3	Pohakoloa Training Area	19° 43'36"N,155° 38'36"W, 1696 meters
Morden Lab	5621	2003-07-31		E. olowaluana	H	5	Pohakoloa Training Area	19° 43'36"N,155° 38'36"W, 1696 meters
Morden Lab	5622	2003-07-31	Sporck, M.J. sn. No voucher. Verified by collection locality	E. multiformis var. microphylla	H	1	Pohakoloa Training Area	19° 45'47"N,155° 41'21"W, 1400 meters
Morden Lab	5624	2003-07-31		E. multiformis var. microphylla	H	3	Pohakoloa Training Area	19° 45'47"N,155° 41'21"W, 1400 meters
Morden Lab	5625	2003-07-31		E. multiformis var. microphylla	H	4	Pohakoloa Training Area	19° 45'47"N,155° 41'21"W, 1400 meters
Morden Lab	5696	2004-01-17	Morden, C.W. 2219 (with Lauren Weisenberger). No voucher. Plant was in an outplanting area for E. herbstii and has been removed and destroyed as of 2017.	E. herbstii x E. multiformis	O		Pahole Gulch
Morden Lab	5700	2004-01-17	Morden, C.W. 2222. No voucher. Represented by F. R Fosberg 14092 & F. E. Egler. Thin guano soil on basaltic rock. Prostrate shrub, summit, west end of island. Alt: 60 m. June 18, 1937. BISH Kaua‘ōpu‘u	E. kuwaleana	O	1	Kauaopuu, Wai`anae Mountains
Morden Lab	5718	2004-01-17		E. kuwaleana	O	19	Kauaopuu, Wai`anae Mountains
Morden Lab	5754	2004-02-17	MMR-D-10. Rare plant, no voucher.	E. celastroides var. kaenana	O		Makua, Wai`anae Mountains
Morden Lab	5763	2004-02-17	MMR-D-64. Rare plant, no voucher.	E. celastroides var. kaenana	O		Makua, Wai`anae Mountains
Morden Lab	5772	2004-02-17	MMR-D-328. Rare plant, no voucher.	E. celastroides var. kaenana	O		Makua, Wai`anae Mountains
Morden Lab	5783	2004-04-23	No voucher. Represented by O. Degener 19613 & T. Murashige. Mauna Kuwale, Wai`anae, Isl. Oahu on arid volcanic cliffs, alt. 800 ft. [244 m] June 12, 1949. HOLOTYPE. BISH	E. kuwaleana	O		Mauna Kuwale, Wai`anae Mountains
Morden Lab	5800	2004-04-23		E. kuwaleana	O		Mauna Kuwale, Wai`anae Mountains
Morden Lab	5824	2004-04-23		E. kuwaleana	O		Mauna Kuwale, Wai`anae Mountains
Morden Lab	5836	2004-05-01	MMR-C-2-50. Rare plant, no voucher	E. celastroides var. kaenana	O		Wai`anae Mountains
Morden Lab	5840	2004-05-01	MMR-C-2-60. Rare plant, no voucher	E. celastroides var. kaenana	O		Wai`anaes Mountains
Morden Lab	5863	2004-05-01	MMR-C-2-38. Rare plant, no voucher	E. celastroides var. kaenana	O		Wai`anaes Mountains
Morden Lab	6076	2004-09-22	Julia Gustine Lee s.n., no voucher	E. rockii (x E. clusiifolia?)	O		blue flagged tree, Helemano, Ko`olau Mountains
Morden Lab	6077	2004-09-22	Julia Gustine Lee s.n., no voucher	E. rockii (C. E. clusiifolia?)	O		Helemano, Ko`olau Mountains
Morden Lab	6078	2004-12-04	MMR E 1. Rare plant, no voucher	E. celastroides var. kaenana	O		Puaakanoa Population E
Morden Lab	6086	2004-12-04	MMR E 16. Rare plant, no voucher	E. celastroides var. kaenana	O		Puaakanoa Population E
Morden Lab	6096	2004-12-04	MMR E 35. Rare plant, no voucher	E. celastroides var. kaenana	O		Puaakanoa Population E
Morden Lab	6097	2004-12-04	MMR G 1. Rare plant, no voucher	E. celastroides var. kaenana	O		Puaakanoa Population G
Morden Lab	6104	2004-12-04	MMR G 11. Rare plant, no voucher	E. celastroides var. kaenana	O		Puaakanoa Population G
Morden Lab	6116	2004-12-04	MMR G 27. Rare plant, no voucher	E. celastroides var. kaenana	O		Puaakanoa Population G
Berry Lab	S389	2006-08-12	Reina-G., A.L. 2006-406 (MICH)	E. serrula	mainland		Sonora, Mexico	31°13'59"N, 109°37'53"W, 1287 meters
Berry Lab	S470	2006-08-14	Reina-G., A.L. 2006-470 (MICH)	E. hirta	mainland		Sonora, Mexico	29°47'56"N, 109°40'36"W, 620 meters
Berry Lab	S473	2006-08-14	Reina-G., A.L. 2006-473 (MICH)	E. prostrata	mainland		Sonora, Mexico	29°47'56"N, 109°40'36"W, 620 meters
Berry Lab	S723	2006-09-13	Van Devender, T.R. 2006-723 (MICH)	E. indivisa	mainland		Sonora, Mexico	31°13'59"N, 109°37'53"W, 1287 meters
Berry Lab	Y006	2007-05-04	Yang, Y. 6 (MICH)	E. cinerascens	mainland		Texas, USA	29° 27.069'N, 103° 23.725'W. 1126 meters
Berry Lab	Y024	2007-05-09	Yang, Y. 24 (MICH)	E. stictospora	mainland		Texas, USA	31° 08.069'N, 102° 53.494'W. 788 meters
Berry Lab	Y084	2007-05-01	Van Devender, T.R. 2007-513 (MICH)	E. velleriflora	mainland		Sonora, Mexico	31°0'55"N, 109°09'51"W, 1257 meters
Berry Lab	Y077	1995-09-14	Steinmann, V.W. 698 (IEB)	E. mendezii	mainland		Queretaro, Mexico
Berry Lab	Y209	2007-08-25	Yang, Y. 97 (MICH)	E. linguiformis	mainland		Michoacán, Mexico	18° 50'12.4''N, 102° 03'42.2''W. 173 meters
Berry Lab	Y210	2007-08-25	Yang, Y. 98 (MICH)	E. leucantha	mainland		Michoacán, Mexico	18° 50'12.4''N, 102° 03'42.2''W. 175 meters
Berry Lab	Y346	2009-02-10	Yang, Y. 252 (MICH)	E. multiformis var. microphylla	O		On rock cliff 200 meters down from the view point following the paved road, Nuuanu Pali State Park	21° 22'0.93''N, 157° 47'28.58''W. 328 meters
Berry Lab	Y347	2009-02-12	Yang, Y. 253 (MICH)	E. kuwaleana	O		Wai`anae Mts. Off the Wai`anae valley Rd, on top of a hill	21° 28'03.8''N, 158° 08'50.9''W. 336 meters
Berry Lab	Y348	2009-02-18	Yang, Y. 254. Rare plant, no voucher. Verified by collection locality	E. celastroides var. kaenana	O		rocky slopes along the dirt road NE of the Kaena Point	21° 34'30.0''N, 158° 16'19.0''W. 33 meters
Berry Lab	Y349	2009-02-18	Yang, Y. 255 (MICH)	E. degeneri	O		sandy beach at the Keana Point	21° 34'31.0''N, 158° 16'39.8''W. 16 meters
Berry Lab	Y350	2009-02-20	Yang, Y. 256b (MICH)	E. olowaluana	H		Pohakuloa Training Area (PTA), training area #22	19° 43'56.2''N, 155° 39'05.9''W. 1635 meters
Berry Lab	Y351	2009-02-20	Yang, Y. 256c (MICH)	E. olowaluana	H		Pohakuloa Training Area (PTA), training area #22	19° 43'56.2''N, 155° 39'05.9''W. 1635 meters
Berry Lab	Y352	2009-02-20	Yang, Y. 257-2 (MICH)	E. olowaluana	H		Pohakuloa Training Area (PTA), training area #22	19° 44'19.5''N, 155° 38'49.2''W. 1621 meters
Berry Lab	Y353	2009-02-20	Yang, Y. 257-3a (MICH)	E. olowaluana	H		Pohakuloa Training Area (PTA), training area #22	19° 44'19.5''N, 155° 38'49.2''W. 1621 meters
Berry Lab	Y354	2009-02-20	Yang, Y. 257-3b (MICH)	E. olowaluana	H		Pohakuloa Training Area (PTA), training area #22	19° 44'19.5''N, 155° 38'49.2''W. 1621 meters
Berry Lab	Y355	2007-08-17	Wood, K. 12501 (PTBG)	E. atrococca	K		Kohua Ridge, north facing slopes, Metrosideros-Acacia montane transitional mesic to wet forest. Tissue from living collection cultivated at the green house of National Tropical Botanical Garden
Berry Lab	Y356	2019-02-14	Wood, K. 13471 (PTBG)	E. remyi var. remyi	K		Kalalau rim, by first lookout, Metrosideros mixed wet forest
Berry Lab	Y357	2019-02-14	Wood, K. 13472 (PTBG)	E. halemanui	K		Faya Road to Halemanu, Metrosideros-Acacia mixed mesic forest,
Berry Lab	Y358	2009-02-18	Y. Yang sn. Living collection cultivated at the Pahole Nursery #589, Oahu	E. deppeana	O		Living collection at the Pahole Nursery, O
Berry Lab	Y359	2007-12-07	Trauernicht, C. 259 (PTBG); Living collection cultivated at the green house of National Tropical Botanical Garden, Kauai	E. celastroides var. stokesii	K		Pilaa Beach
Berry Lab	Y360	2008-08-15	Torres-Santana, C. sn. Living collection cultivated at the green house of National Tropical Botanical Garden. Rare plant, verified by collection locality.	E. sparsiflora	K		Wahiawa Bog
Berry Lab	Y361	2006-11-07	Perlman, S. 29013. Living collection cultivated at the green house of National Tropical Botanical Garden	E. degeneri	K		Mahaulepu
Berry Lab	Y362	Feburary, 2009	Torres-Santana, Christian sn. No voucher.	E. celastroides cf. var. amplectens	M		East M
Berry Lab	Y363	Feburary, 2009		E. celastroides cf. var. amplectens	M		East M
Berry Lab	Y364	Feburary, 2009		E. celastroides cf. var. amplectens	M		East M
Berry Lab	Y385	2009-02-17	Cordeiro, I. 3025 (SP)	E. setosa	mainland		Minas Gerãis, Brazil
Berry Lab	Y390	2009-03-18	Hank Oppenheimer H30918 (BISH)	E. celastroides var. laehiensis	L	1	Lae Hi. 15 m elevation. Sprawling, prostrate shrubs on calcereous substrate, in open, sunny, windy site.	20.893153°N, 156.872401°W
Berry Lab	Y391	2009-03-18		E. celastroides var. laehiensis	L	2
Berry Lab	Y392	2009-03-18		E. celastroides var. laehiensis	L	3
Berry Lab	Y393	2009-03-18	Hank Oppenheimer H30920 (BISH)	E. celastroides var. amplectens	L	1	Vicinity of Keomuku Road. S side, N of Naio Gulch. 250m. Upright shrubs to 1 m tall.	20.883138°N, 156.897914°W
Berry Lab	Y394	2009-03-18		E. celastroides var. amplectens	L	2
Berry Lab	Y395	2009-03-18		E. celastroides var. amplectens	L	3
Berry Lab	Y396	2009-03-19	Hank Oppenheimer H30921 (BISH)	E. celastroides var. amplectens	L	1	Keahikawelo. 520m. Upright shrubs to 1.5m tall. In very degraded Dodonaea Dry Shrubland.	20.878148°N, 156.995266°W
Berry Lab	Y397	2009-03-19		E. celastroides var. amplectens	L	2
Berry Lab	Y398	2009-03-19		E. celastroides var. amplectens	L	3

## Sheet: GenBank
Ingroup (IN) or outgroup (OUT)	DNA Accession No.	specimen_voucher	organism	ITS matrix taxon code	ITS	Chloroplast matrix taxon code	rpl16	trnL-trnF spacer	trnL intron	rpl14-rpl36 spacer	psbB-psbH spacer	atpI-atpH spacer	psbD-trnT spacer	trnH-psbA spacer
IN	338	Morden 1276 (HAW)	Euphorbia degeneri	degen338	MH482359	0338degen	MH490700	MH490498	MH490340	MH490017	MH489692	MH489514	MH489890	MH490276
IN	403	Morden 1311 (HAW)	Euphorbia olowaluana	olowa403	MH482392	0403olowa	MH490778	MH490499	MH490334	MH490023	MH489688	MH489515	MH489891	MH490219
IN	482	Morden 1365 (HAW)	Euphorbia remyi	remyi482	MH482373	0482remyi	MH490688	MH490500	MH490338	MH490007	MH489682	MH489516	MH489892	MH490191
IN	1353	Motley 1576 (BISH)	Euphorbia clusiifolia	clusii1353	MH482374	1353clusi	MH490664	MH490501	MH490339	MH490013	MH489678	MH489517	MH489893	MH490323
IN	2108	Morden 1577 (HAW)	Euphorbia degeneri	degen2108	MH482389	2108degen	MH490661	MH490502	MH490347	MH490085	MH489689	MH489676	MH490003	MH490234
IN	2219	Motley 1743 (BISH)	Euphorbia degeneri	degen2219	MH482357	2219degen	MH490779	MH490503	MH490341	MH490012	MH489693	MH489518	MH489916	MH490287
IN	2223	Motley 1699 (BISH)	Euphorbia rockii	rocki2223	MH482406	2223rocki	MH490665	MH490504	MH490342	MH490014	MH489679	MH489519	MH489894	MH490311
IN	2229	Motley 1744 (BISH)	Euphorbia degeneri	Removed due to superimposed peaks		2229degen	MH490747	MH490505	MH490357	MH490094	MH489808	MH489642	MH489935	MH490288
IN	2246	Motley 1689 (BISH)	Euphorbia multiformis	multi2246	MH482454	2246multi	MH490732	MH490506	MH490335	MH490015	MH489680	MH489520	MH489895	MH490213
IN	2504	Living collection cultivated at the Pahole Nursery, Oahu. Rare plant, no voucher	Euphorbia herbstii	Removed due to superimposed peaks		2504herbs	MH490678	MH490507	MH490426	MH490101	MH489758	MH489593	MH489946	MH490317
IN	2776	Rare plant, no voucher	Euphorbia celastroides var. kaenana	celka2776	MH482455	2776celka	MH490728	MH490508	MH490336	MH490006	MH489681	MH489521	MH489896	MH490209
IN	2781	Rare plant, no voucher	Euphorbia celastroides var. kaenana	Removed due to superimposed peaks		2781celka	MH490729	MH490509	MH490436	MH490090	MH489759	MH489594	MH489965	MH490210
IN	2786	Rare plant, no voucher	Euphorbia celastroides var. kaenana	Removed due to superimposed peaks		2786celka	MH490730	MH490510	MH490443	MH490089	MH489760	MH489595	MH489948	MH490211
IN	2787	Kawelo sn. Living collection by the O`ahu Army Natural Resource Program (OANRP).	Euphorbia herbstii	herbs2787	MH482409	2787herbs	MH490676	MH490511	MH490343	MH490016	MH489687	MH489522	MH489897	MH490310
IN	2791	Kawelo sn. Living collection by the O`ahu Army Natural Resource Program (OANRP).	Euphorbia herbstii	Removed due to superimposed peaks		2791herbs	MH490679	MH490512	MH490446	MH490103	MH489761	MH489596	MH489975	MH490316
IN	2793	Kawelo sn. Living collection by the O`ahu Army Natural Resource Program (OANRP).	Euphorbia herbstii	Removed due to superimposed peaks		2793herbs	MH490674	MH490513	MH490497	MH490096	MH489762	MH489597	MH489991	MH490315
IN	2794	Kawelo sn. Living collection by the O`ahu Army Natural Resource Program (OANRP).	Euphorbia herbstii	Removed due to superimposed peaks		2794herbs	MH490680	MH490514	MH490468	MH490105	MH489763	MH489598	MH489957	MH490314
IN	2796	No voucher. Represented by O. & I. Degener 27,927 (BISH)	Euphorbia herbstii	herbs2796	MH482408	2796herbs	MH490677	MH490515	MH490382	MH490028	MH489701	MH489533	MH489842	MH490322
IN	2797	No voucher. Represented by O. & I. Degener 27,927 (BISH)	Euphorbia herbstii	Removed due to superimposed peaks		2797herbs	MH490681	MH490516	MH490477	MH490097	MH489764	MH489599	MH489949	MH490313
IN	2798	No voucher. Represented by O. & I. Degener 27,927 (BISH)	Euphorbia herbstii	herbs2798	MH482410	2798herbs	MH490673	MH490517	MH490470	MH490102	MH489810	MH489644	MH489947	MH490321
IN	2800	No voucher. Represented by O. & I. Degener 27,927 (BISH)	Euphorbia herbstii	herbs2800	MH482407	2800herbs	MH490683	MH490518	MH490484	MH490104	MH489811	MH489645	MH489974	MH490320
IN	2802	No voucher. Represented by O. & I. Degener 27,927 (BISH)	Euphorbia herbstii	Removed due to superimposed peaks		2802herbs	MH490682	MH490519	MH490454	MH490095	MH489765	MH489600	MH489973	MH490312
IN	2934	No voucher. Represented by D. Herbst 1159 (BISH)	Euphorbia celastroides var. kaenana	celka2934	MH482401	2934celka	MH490777	MH490520	MH490383	MH490029	MH489702	MH489534	MH489843	MH490286
IN	2936	No voucher. Represented by D. Herbst 1159 (BISH)	Euphorbia celastroides var. kaenana	Removed due to superimposed peaks		2936celka	MH490763	MH490521	MH490429	MH490124	MH489766	MH489601	MH489992	MH490303
IN	2938	No voucher. Represented by D. Herbst 1159 (BISH)	Euphorbia celastroides var. kaenana	Removed due to superimposed peaks		2938celka	MH490762	MH490522	MH490444	MH490139	MH489767	MH489602	MH489938	MH490302
IN	2942	Rare plant, no voucher	Euphorbia herbstii	herbs2942	MH482405	2942herbs	MH490675	MH490523	MH490384	MH490030	MH489703	MH489535	MH489844	MH490309
IN	3512	Morden 1970. No voucher. Represented by K. Nagata 1845 (BISH)	Euphorbia skottsbergii var. audens	skoau3512	MH482415	3512skoau	MH490671	MH490524	MH490344	MH490018	MH489694	MH489523	MH489898	MH490282
IN	3517	Morden 1970. No voucher. Represented by K. Nagata 1845 (BISH)	Euphorbia skottsbergii var. audens	Removed due to superimposed peaks		3517skoau	MH490716	MH490525	MH490439	MH490111	MH489768	MH489603	MH489931	MH490278
IN	3522	Morden 1970. No voucher. Represented by K. Nagata 1845 (BISH)	Euphorbia skottsbergii var. audens	Removed due to superimposed peaks		3522skoau	MH490706	MH490526	MH490442	MH490112	MH489769	MH489604	MH489962	MH490181
IN	3523	Morden 1963. No voucher. Represented by O. Degener 8068 (BISH)	Euphorbia skottsbergii var. audens	skoau3523	MH482416	3523skoau	MH490713	MH490527	MH490385	MH490031	MH489704	MH489532	MH489845	MH490283
IN	3526	Morden 1963. No voucher. Represented by O. Degener 8068 (BISH)	Euphorbia skottsbergii var. audens	skoau3526	MH482413	3526skoau	MH490722	MH490528	MH490485	MH490113	MH489812	MH489646	MH489939	MH490284
IN	3534	Morden 1963. No voucher. Represented by O. Degener 8068 (BISH)	Euphorbia skottsbergii var. audens	Removed due to superimposed peaks		3534skoau	MH490717	MH490529	MH490483	MH490114	MH489770	MH489605	MH489998	MH490279
IN	3540	Morden 1909 (HAW)	Euphorbia skottsbergii var. skottsbergii	skosk3540	MH482356	3540skosk	MH490776	MH490530	MH490386	MH490032	MH489705	MH489536	MH489846	MH490292
IN	3562	Morden 1909 (HAW)	Euphorbia skottsbergii var. skottsbergii	Removed due to superimposed peaks		3562skosk	MH490761	MH490531	MH490473	MH490091	MH489771	MH489606	MH489925	MH490295
IN	3564	Morden 1957. No voucher. Represented by O. Degener 27,552 (BISH)	Euphorbia skottsbergii var. vaccinioides	skova3564	MH482421	3564skova	MH490775	MH490532	MH490387	MH490033	MH489706	MH489537	MH489847	MH490293
IN	3565	Morden 1957. No voucher. Represented by O. Degener 27,552 (BISH)	Euphorbia skottsbergii var. vaccinioides	Removed due to superimposed peaks		3565skova	MH490760	MH490533	MH490496	MH490132	MH489772	MH489607	MH489924	MH490291
IN	3566	Morden 1947. No voucher. Represented by R. Hobdy 891 (BISH)	Euphorbia skottsbergii var. vaccinioides	skova3566	MH482419	3566skova	MH490721	MH490534	MH490493	MH490116	MH489813	MH489647	MH489970	MH490204
IN	3570	Morden 1947. No voucher. Represented by R. Hobdy 891 (BISH)	Euphorbia skottsbergii var. vaccinioides	Removed due to superimposed peaks		3570skova	MH490724	MH490535	MH490474	MH490109	MH489773	MH489608	MH489918	MH490206
IN	3576	Morden 1947. No voucher. Represented by R. Hobdy 891 (BISH)	Euphorbia skottsbergii var. vaccinioides	Removed due to superimposed peaks		3576skova	MH490723	MH490536	MH490441	MH490115	MH489774	MH489609	MH489990	MH490207
IN	3587	Morden 1977 (HAW)	Euphorbia skottsbergii var. vaccinioides	skova3587	MH482414	3587skova	MH490774	MH490537	MH490388	MH490034	MH489707	MH489538	MH489848	MH490216
IN	3588	Morden 1977 (HAW)	Euphorbia skottsbergii var. vaccinioides	skova3588	MH482420	3588skova	MH490746	MH490538	MH490469	MH490156	MH489814	MH489648	MH489989	MH490215
IN	3590	Morden 1977 (HAW)	Euphorbia skottsbergii var. vaccinioides	Removed due to superimposed peaks		3590skova	MH490759	MH490539	MH490428	MH490155	MH489775	MH489610	MH489966	MH490217
IN	3653	No voucher. Represented by K. Nagata 1655 (BISH)	Euphorbia skottsbergii var. skottsbergii	Removed due to superimposed peaks		3653skosk	MH490745	MH490540	MH490358	MH490092	MH489815	MH489649	MH489964	MH490294
IN	3656	No voucher. Nursery has moved.	Euphorbia degeneri	degen3656	MH482360	3656degen	MH490659	MH490541	MH490389	MH490035	MH489708	MH489539	MH489849	MH490233
IN	4169	Morden sn. No voucher. Nursery has moved.	Euphorbia celastroides var. hanapepensis	celha4169	MH482371	4169celha	MH490657	MH490542	MH490390	MH490036	MH489709	MH489540	MH489850	MH490248
IN	4420	Morden, C.W. 1801 (HAW)	Euphorbia celastroides var. tomentella	celto4420	MH482429	4420celto	MH490773	MH490543	MH490391	MH490037	MH489710	MH489541	MH489851	MH490319
IN	4422	Hobdy, M. 4194. No voucher.	Euphorbia arnottiana var. integrifolia	arnin4422	MH482457	4422arnin	MH490705	MH490544	MH490392	MH490038	MH489711	MH489542	MH489852	MH490214
IN	4627	Morden sn (HAW)	Euphorbia multiformis	multi4627	MH482439	4627multi	MH490772	MH490545	MH490393	MH490039	MH489712	MH489543	MH489853	MH490333
IN	4708	Morden, C.W. 1915 (HAW)	Euphorbia degeneri	degen4708	MH482390	4708degen	MH490660	MH490546	MH490394	MH490040	MH489713	MH489544	MH489854	MH490235
IN	4721	Morden, C.W. 1936 (HAW)	Euphorbia multiformis	multi4721	MH482465	4721multi	MH490771	MH490547	MH490395	MH490041	MH489714	MH489545	MH489855	MH490244
IN	4732	Morden, C.W. 1947. Represented by R. Hobdy 891 (BISH)	Euphorbia skottsbergii var. vaccinioides	Removed due to superimposed peaks		4732skova	MH490712	MH490548	MH490396	MH490042	MH489715	MH489546	MH489856	MH490205
IN	4740	Morden, C.W. 1955. Represented by O. Degener 8061 (BISH)	Euphorbia skottsbergii var. vaccinioides	Removed due to superimposed peaks		4740skova	MH490758	MH490549	MH490427	MH490093	MH489776	MH489611	MH489953	MH490290
IN	4742	Morden, C.W. 1957. Represented by O. Degener 8056 (BISH)	Euphorbia skottsbergii var. vaccinioides	skova4732	MH482422	4742skova	MH490757	MH490550	MH490482	MH490125	MH489777	MH489612	MH489987	MH490289
IN	4751	Morden, C.W. 1967. Represented by C.R. Annable 3799 (BISH)	Euphorbia degeneri	degen4751	MH482412	4751degen	MH490711	MH490551	MH490397	MH490043	MH489716	MH489547	MH489857	MH490246
IN	4766	Morden, C.W. 1984 (HAW)	Euphorbia multiformis var. multiformis	mulmu4766	MH482466	4766mulmu	MH490651	MH490552	MH490398	MH490044	MH489717	MH489548	MH489858	MH490328
IN	4780	Morden, C.W. 1857 (HAW)	Euphorbia halemanui	halem4780	MH482366	4780halem	MH490786	MH490553	MH490345	MH490008	MH489685	MH489524	MH489899	MH490329
IN	5116	Morden, C.W. 1988 (HAW)	Euphorbia olowaluana	olowa5116	MH482396	5116olowa	MH490770	MH490554	MH490399	MH490045	MH489718	MH489549	MH489859	MH490229
IN	5131	Morden, C.W. 1999. No voucher	Euphorbia olowaluana	olowa5131	MH482393	5131olowa	MH490701	MH490555	MH490400	MH490046	MH489719	MH489550	MH489860	MH490230
IN	5285	Sack, L. and Sporck, M.J. sn. (PTBG) Living collection at National Tropical Botanical Garden. Voucher collected by Seana Walsh Dec 18, 2015. Collection Identifier: 11086	Euphorbia celastroides var. celastroides	celce5285	MH482365	5285celce	MH490795	MH490556	MH490449	MH490147	MH489816	MH489650	MH489917	MH490257
IN	5287	Sack, L. and Sporck, M.J. sn. (PTBG) Living collection at National Tropical Botanical Garden. Voucher collected by Seana Walsh Dec 18, 2015. Collection Identifier: 11086	Euphorbia celastroides var. celastroides	celce5287	MH482363	5287celce	MH490793	MH490557	MH490401	MH490047	MH489720	MH489551	MH489861	MH490255
IN	5289	Sack, L. and Sporck, M.J. sn. (PTBG) Living collection at National Tropical Botanical Garden. Voucher collected by Seana Walsh Dec 18, 2015. Collection Identifier: 11086	Euphorbia celastroides var. celastroides	celce5289	MH482364	5289celce	MH490794	MH490558	MH490402	MH490048	MH489721	MH489552	MH489862	MH490258
IN	5290	Sack, L. and Sporck, M.J. sn. (PTBG) Living collection at National Tropical Botanical Garden. Voucher collected by Seana Walsh May 5, 2016. Barcode: PTBG1000057059.	Euphorbia celastroides var. amplectens	celam5290	MH482423	5290celam	MH490666	MH490559	MH490403	MH490049	MH489722	MH489553	MH489863	MH490185
IN	5291	Sack, L. and Sporck, M.J. sn. (PTBG) Living collection at National Tropical Botanical Garden. Voucher collected by Seana Walsh May 5, 2016. Barcode: PTBG1000057059.	Euphorbia celastroides var. amplectens	Removed due to superimposed peaks		5291celam	MH490668	MH490560	MH490455	MH490165	MH489778	MH489613	MH489984	MH490189
IN	5292	Sack, L. and Sporck, M.J. sn. (PTBG) Living collection at National Tropical Botanical Garden. Voucher collected by Seana Walsh May 5, 2016. Barcode: PTBG1000057059.	Euphorbia celastroides var. amplectens	celam5292	MH482431	5292celam	MH490669	MH490561	MH490478	MH490164	MH489817	MH489651	MH489969	MH490186
IN	5294	Sack, L. and Sporck, M.J. sn. (PTBG) Living collection at National Tropical Botanical Garden. Voucher collected by Seana Walsh May 5, 2016. Barcode: PTBG1000057059.	Euphorbia celastroides var. amplectens	celam5294	MH482440	5294celam	MH490670	MH490562	MH490438	MH490163	MH489818	MH489652	MH489945	MH490187
IN	5295	Sack, L. and Sporck, M.J. sn. (PTBG) Living collection at National Tropical Botanical Garden. Voucher collected by Seana Walsh Dec 18, 2015. Collection Identifier: 11085	Euphorbia celastroides var. lorifolia	cello5295	MH482361	5295cello	MH490769	MH490563	MH490404	MH490050	MH489723	MH489554	MH489864	MH490241
IN	5297	Sack, L. and Sporck, M.J. sn. (PTBG) Living collection at National Tropical Botanical Garden. Voucher collected by Seana Walsh Dec 18, 2015. Collection Identifier: 11085	Euphorbia celastroides var. lorifolia	Removed due to superimposed peaks		5297cello	MH490744	MH490564	MH490437	MH490154	MH489819	MH489653	MH489930	MH490242
IN	5299	Sack, L. and Sporck, M.J. sn. (PTBG) Living collection at National Tropical Botanical Garden. Voucher collected by Seana Walsh Dec 18, 2015. Collection Identifier: 11085	Euphorbia celastroides var. lorifolia	cello5299	MH482383	5299cello	MH490743	MH490565	MH490476	MH490153	MH489820	MH489654	MH489929	MH490243
IN	5300	Sack, L. and Sporck, M.J. sn. No voucher. Represented by D. Lorence 5592 (BISH)	Euphorbia atrococca	atroc5300	MH482378	5300atroc	MH490792	MH490566	MH490346	MH490010	MH489683	MH489525	MH489900	MH490249
IN	5302	Sack, L. and Sporck, M.J. sn. No voucher. Represented by D. Lorence 5592 (BISH)	Euphorbia atrococca	atroc5302	MH482377	5302atroc	MH490791	MH490567	MH490475	MH490169	MH489821	MH489655	MH489985	MH490250
IN	5304	Sack, L. and Sporck, M.J. sn. No voucher. Represented by D. Lorence 5592 (BISH)	Euphorbia atrococca	atroc5304	MH482379	5304atroc	MH490784	MH490568	MH490451	MH490168	MH489822	MH489656	MH489982	MH490251
IN	5305	Sack, L. and Sporck, M.J. sn. No voucher. Represented by O. & I. Degener 27,340 (BISH)	Euphorbia remyi var. remyi	remre5305	MH482385	5305remre	MH490647	MH490569	MH490405	MH490051	MH489724	MH489555	MH489865	MH490259
IN	5306	Sack, L. and Sporck, M.J. sn. No voucher. Represented by O. & I. Degener 27,340 (BISH)	Euphorbia remyi var. remyi	Removed due to superimposed peaks		5306remre	MH490649	MH490570	MH490450	MH490149	MH489779	MH489614	MH489988	MH490260
IN	5307	Sack, L. and Sporck, M.J. sn. No voucher. Represented by O. & I. Degener 27,340 (BISH)	Euphorbia remyi var. remyi	Removed due to superimposed peaks		5307remre	MH490650	MH490571	MH490471	MH490148	MH489780	MH489615	MH489976	MH490261
IN	5308	Sack, L. and Sporck, M.J. sn. No voucher. Represented by T. Flynn 722 (BISH 453823)	Euphorbia degeneri	degen5308	MH482358	5308degen	MH490714	MH490572	MH490406	MH490052	MH489725	MH489556	MH489866	MH490285
IN	5310	Sack, L. and Sporck, M.J. sn. No voucher. Represented by T. Flynn 722 (BISH 453823)	Euphorbia degeneri	Removed due to superimposed peaks		5310degen	MH490707	MH490573	MH490453	MH490118	MH489781	MH489616	MH489959	MH490280
IN	5312	Sack, L. and Sporck, M.J. sn. No voucher. Represented by T. Flynn 722 (BISH 453823)	Euphorbia degeneri	Removed due to superimposed peaks		5312degen	MH490699	MH490574	MH490452	MH490117	MH489782	MH489617	MH489995	MH490281
IN	5313	Sack, L. and Sporck, M.J. sn. No voucher. Represented by W. L. Wagner 5187 (BISH)	Euphorbia celastroides var. stokesii	celst5313	MH482370	5313celst	MH490655	MH490575	MH490431	MH490159	MH489823	MH489657	MH489994	MH490252
IN	5315	Sack, L. and Sporck, M.J. sn. No voucher. Represented by W. L. Wagner 5187 (BISH)	Euphorbia celastroides var. stokesii	celst5315	MH482369	5315celst	MH490656	MH490576	MH490407	MH490053	MH489726	MH489557	MH489867	MH490247
IN	5317	Sack, L. and Sporck, M.J. sn. No voucher. Represented by W. L. Wagner 5187 (BISH)	Euphorbia celastroides var. stokesii	celst5317	MH482372	5317celst	MH490654	MH490577	MH490430	MH490158	MH489824	MH489658	MH489941	MH490253
IN	5318	Sack, L. and Sporck, M.J. sn. No voucher. Represented by W. L. Wagner 5151 (BISH)	Euphorbia celastroides var. hanapepensis	celha5318	MH482367	5318celha	MH490787	MH490578	MH490408	MH490054	MH489727	MH489558	MH489868	MH490330
IN	5320	Sack, L. and Sporck, M.J. sn. No voucher. Represented by W. L. Wagner 5151 (BISH)	Euphorbia celastroides var. hanapepensis	Removed due to superimposed peaks		5320celha	MH490789	MH490579	MH490466	MH490151	MH489783	MH489618	MH489926	MH490325
IN	5322	Sack, L. and Sporck, M.J. sn. No voucher. Represented by W. L. Wagner 5151 (BISH)	Euphorbia celastroides var. hanapepensis	celha5322	MH482362	5322celha	MH490790	MH490580	MH490465	MH490150	MH489825	MH489659	MH490002	MH490331
IN	5399	Morden, C.W. 2106 (HAW)	Euphorbia clusiifolia	clusi5399	MH482404	5399clusi	MH490684	MH490581	MH490409	MH490055	MH489728	MH489559	MH489869	MH490208
IN	5576	Birch, J.D.135 (HAW)	Euphorbia clusiifolia	Removed due to superimposed peaks		5576clusi	MH490735	MH490582	MH490433	MH490098	MH489809	MH489643	MH489937	MH490266
IN	5578	Birch, J.D.135 (HAW)	Euphorbia clusiifolia	Removed due to superimposed peaks		5578clusi	MH490733	MH490583	MH490359	MH490056	MH489729	MH489560	MH489870	MH490265
IN	5580	Birch, J.D.135 (HAW)	Euphorbia clusiifolia	Removed due to superimposed peaks		5580clusi	MH490736	MH490584	MH490360	MH490100	MH489826	MH489660	MH489936	MH490262
IN	5597	Sporck, M.J. sn. No voucher. Verified by collection locality	Euphorbia celastroides var. tomentella	celto5597	MH482450	5597celto	MH490652	MH490585	MH490410	MH490057	MH489730	MH489561	MH489871	MH490332
IN	5599	Sporck, M.J. sn. No voucher. Verified by collection locality	Euphorbia celastroides var. tomentella	Removed due to superimposed peaks		5599celto	MH490658	MH490586	MH490432	MH490087	MH489784	MH489619	MH489986	MH490324
IN	5601	Sporck, M.J. sn. No voucher. Verified by collection locality	Euphorbia celastroides var. tomentella	celto5601	MH482443	5601celto	MH490653	MH490587	MH490492	MH490086	MH489827	MH489661	MH489952	MH490327
IN	5602	Sporck, M.J. sn. No voucher. Verified by collection locality	Euphorbia multiformis var. multiformis	mulmu5602	MH482464	5602mulmu	MH490696	MH490588	MH490411	MH490058	MH489731	MH489562	MH489872	MH490305
IN	5604	Sporck, M.J. sn. No voucher. Verified by collection locality	Euphorbia multiformis var. multiformis	Removed due to superimposed peaks		5604mulmu	MH490697	MH490589	MH490491	MH490138	MH489785	MH489620	MH489951	MH490307
IN	5606	Sporck, M.J. sn. No voucher. Verified by collection locality	Euphorbia multiformis var. multiformis	Removed due to superimposed peaks		5606mulmu	MH490698	MH490590	MH490481	MH490137	MH489786	MH489621	MH489921	MH490308
IN	5607	Sporck, M.J. sn. No voucher. Verified by collection locality	Euphorbia sparsiflora	spars5607	MH482376	5607spars	MH490691	MH490591	MH490412	MH490059	MH489732	MH489563	MH489907	MH490192
IN	5609	Sporck, M.J. sn. No voucher. Verified by collection locality	Euphorbia sparsiflora	spars5609	MH482381	5609spars	MH490690	MH490592	MH490440	MH490161	MH489828	MH489662	MH490001	MH490193
IN	5611	Sporck, M.J. sn. No voucher. Verified by collection locality	Euphorbia sparsiflora	spars5611	MH482382	5611spars	MH490692	MH490593	MH490413	MH490060	MH489733	MH489564	MH489873	MH490190
IN	5612	Sporck, M.J. sn. No voucher. Verified by collection locality	Euphorbia remyi var. kauaiiensis	remka5612	MH482375	5612remka	MH490685	MH490594	MH490414	MH490061	MH489734	MH489565	MH489874	MH490195
IN	5614	Sporck, M.J. sn. No voucher. Verified by collection locality	Euphorbia remyi var. kauaiiensis	Removed due to superimposed peaks		5614remka	MH490686	MH490595	MH490448	MH490160	MH489787	MH489622	MH489968	MH490196
IN	5615	Sporck, M.J. sn. No voucher. Verified by collection locality	Euphorbia remyi var. kauaiiensis	Removed due to superimposed peaks		5615remka	MH490687	MH490596	MH490447	MH490162	MH489788	MH489623	MH489967	MH490197
IN	5617	Sporck, M.J. sn. No voucher. Verified by collection locality	Euphorbia olowaluana	Removed due to superimposed peaks		5617olowa	MH490780	MH490597	MH490464	MH490126	MH489789	MH489677	MH489943	MH490224
IN	5619	Sporck, M.J. sn. No voucher. Verified by collection locality	Euphorbia olowaluana	olowa5619	HQ645310.1	5619olowa	HQ645463.1	HQ645616.1	MH490354	MH490020	MH489691	MH489582	MH489908	MH490222
IN	5621	Sporck, M.J. sn. No voucher. Verified by collection locality	Euphorbia olowaluana	Removed due to superimposed peaks		5621olowa	MH490781	MH490598	MH490472	MH490136	MH489790	MH489624	MH489942	MH490227
IN	5622	Sporck, M.J. sn. No voucher. Verified by collection locality	Euphorbia multiformis var. microphylla	multmi5622	MH482418	5622multm	MH490768	MH490599	MH490415	MH490062	MH489735	MH489566	MH489875	MH490223
IN	5624	Sporck, M.J. sn. No voucher. Verified by collection locality	Euphorbia multiformis var. microphylla	multmi5624	HQ645305.1	5624mulmi	HQ645458.1	HQ645611.1	MH490355	MH490021	MH489700	MH489583	MH489909	MH490220
IN	5625	Sporck, M.J. sn. No voucher. Verified by collection locality	Euphorbia multiformis var. microphylla	Removed due to superimposed peaks		5625mulmi	MH490756	MH490600	MH490495	MH490127	MH489791	MH489625	MH489983	MH490225
IN	5696	Morden, C.W. 2219 (with Lauren Weisenberger). No voucher. Plant was in an outplanting area for E. herbstii and has been removed and destroyed as of 2017.	Euphorbia herbstii	Removed due to superimposed peaks		5696hermu	MH490672	MH490601	MH490494	MH490099	MH489829	MH489663	MH489927	MH490318
IN	5700	Morden, C.W. 2222. No voucher. Represented by F. R Fosberg 14092 (BISH)	Euphorbia kuwaleana	kuwal5700c1, kuwal5700c2, kuwal5700c3, kuwal5700c4, kuwal5700c5, kuwal5700c6, kuwal5700c7	MH482449, MH482444, MH482446, MH482447, MH482445, MH482448, MH482451	5700kuwal	HQ645440.1	HQ645593.1	MH490353	MH490011	MH489684	MH489584	MH489910	MH490270
IN	5718	Morden, C.W. 2222. No voucher. Represented by F. R Fosberg 14092 (BISH)	Euphorbia kuwaleana	Removed due to superimposed peaks		5718kuwal	MH490694	MH490602	MH490467	MH490167	MH489792	MH489626	MH489928	MH490274
IN	5754	MMR-D-10. Rare plant, no voucher.	Euphorbia celastroides var. kaenana	celka5754	MH482402	5754celka	MH490742	MH490603	MH490487	MH490128	MH489830	MH489664	MH489981	MH490268
IN	5763	MMR-D-64. Rare plant, no voucher.	Euphorbia celastroides var. kaenana	Removed due to superimposed peaks		5763celka	MH490755	MH490604	MH490486	MH490131	MH489793	MH489627	MH489920	MH490269
IN	5772	MMR-D-328. Rare plant, no voucher.	Euphorbia celastroides var. kaenana	Removed due to superimposed peaks		5772celka	MH490754	MH490605	MH490435	MH490120	MH489794	MH489628	MH489923	MH490267
IN	5783	No voucher. Represented by O. Degener 19613 (BISH)	Euphorbia kuwaleana	kuwal5783	MH482441	5783kuwal	MH490725	MH490606	MH490337	MH490009	MH489686	MH489526	MH489901	MH490272
IN	5800	No voucher. Represented by O. Degener 19613 (BISH)	Euphorbia kuwaleana	Removed due to superimposed peaks		5800kuwal	MH490727	MH490607	MH490434	MH490152	MH489795	MH489629	MH489922	MH490275
IN	5824	No voucher. Represented by O. Degener 19613 (BISH)	Euphorbia kuwaleana	kuwal5824	MH482442	5824kuwal	MH490726	MH490608	MH490416	MH490063	MH489736	MH489567	MH489876	MH490273
IN	5836	MMR-C-2-50. Rare plant, no voucher	Euphorbia celastroides var. kaenana	Removed due to superimposed peaks		5836celka	MH490753	MH490609	MH490490	MH490146	MH489796	MH489630	MH490000	MH490301
IN	5840	MMR-C-2-60. Rare plant, no voucher	Euphorbia celastroides var. kaenana	celka5840c1, celka5840c2, celka5840c3, celka5840c4, celka5840c5, celka5840c6, celka5840c7, celka5840c8	MH482459, MH482462, MH482460, MH482355, MH482453, MH482424, MH482463, MH482461	5840celka	HQ645395.1	HQ645549.1	MH490356	MH490022	MH489695	MH489585	MH489911	MH490218
IN	5863	MMR-C-2-38. Rare plant, no voucher	Euphorbia celastroides var. kaenana	Removed due to superimposed peaks		5863celka	MH490752	MH490610	MH490488	MH490145	MH489797	MH489631	MH489999	MH490300
IN	6076	Julia Gustine Lee s.n., no voucher	Euphorbia rockii	rocki6076	MH482411	6076rocki	MH490734	MH490611	MH490417	MH490064	MH489737	MH489568	MH489877	MH490263
IN	6077	Julia Gustine Lee s.n., no voucher	Euphorbia rockii	rocki6077	MH482403	6077rocki	MH490737	MH490612	MH490489	MH490106	MH489831	MH489665	MH489993	MH490264
IN	6078	MMR E 1. Rare plant, no voucher	Euphorbia celastroides var. kaenana	celka6078	MH482400	6078celka	MH490767	MH490613	MH490418	MH490065	MH489738	MH489569	MH489878	MH490306
IN	6086	MMR E 16. Rare plant, no voucher	Euphorbia celastroides var. kaenana	Removed due to superimposed peaks		6086celka	MH490751	MH490614	MH490445	MH490143	MH489798	MH489632	MH489972	MH490299
IN	6096	MMR E 35. Rare plant, no voucher	Euphorbia celastroides var. kaenana	Removed due to superimposed peaks		6096celka	MH490750	MH490615	MH490463	MH490130	MH489799	MH489633	MH489971	MH490298
IN	6097	MMR G 1. Rare plant, no voucher	Euphorbia celastroides var. kaenana	Removed due to superimposed peaks		6097celka	MH490741	MH490616	MH490462	MH490144	MH489832	MH489666	MH489996	MH490304
IN	6104	MMR G 11. Rare plant, no voucher	Euphorbia celastroides var. kaenana	Removed due to superimposed peaks		6104celka	MH490749	MH490617	MH490480	MH490121	MH489800	MH489634	MH489980	MH490297
IN	6116	MMR G 27. Rare plant, no voucher	Euphorbia celastroides var. kaenana	Removed due to superimposed peaks		6116celka	MH490748	MH490618	MH490479	MH490122	MH489801	MH489635	MH489979	MH490296
OUT	Y006	Yang, Y. 6 (MICH)	Euphorbia cinerascens	Sequence not included		cinerTX06	HQ645400.1	HQ645554.1	MH490349	MH490025	MH489697	MH489527	MH489902	MH490171
OUT	S470	Reina-G., A.L. 2006-470 (MICH)	Euphorbia hirta	Sequence not included		hirtaS470	HQ645430.1	HQ645584.1	MH490420	MH490079	MH489752	MH489587	MH489958	MH490179
OUT	S723	Van Devender, T.R. 2006-723 (MICH)	Euphorbia indivisa	Sequence not included		indivS723	HQ645437.1	HQ645591.1	MH490422	MH490081	MH489754	MH489589	MH490005	MH490176
OUT	Y210	Yang, Y. 98 (MICH)	Euphorbia leucantha	leucanM98	HQ645291.1	leucaM98	HQ645443.1	HQ645596.1	MH490424	MH490083	MH489756	MH489591	MH489913	MH490174
OUT	Y209	Yang, Y. 97 (MICH)	Euphorbia linguiformis	Sequence not included		linguM97	HQ645445.1	HQ645598.1	MH490423	MH490082	MH489755	MH489590	MH489912	MH490172
OUT	Y048	Yang, Y. 48 (MICH)	Euphorbia mendezii	Sequence not included		mendeM48	HQ645451.1	HQ645604.1	MH490351	MH490027	MH489699	MH489530	MH489905	MH490180
OUT	S473	Reina-G., A.L. 2006-473 (MICH)	Euphorbia prostrata	Sequence not included		prostS473	HQ645482.1	HQ645634.1	MH490421	MH490080	MH489753	MH489588	MH489963	MH490175
OUT	Y084	Van Devender, T.R. 2007-513 (MICH)	Euphorbia velleriflora	velleS513	HQ645365.1	S513velle	HQ645519.1	HQ645669.1	MH490352	MH490024	MH489696	MH489529	MH489904	MH490170
OUT	S389	Reina-G., A.L. 2006-406 (MICH)	Euphorbia serrula	Sequence not included		serruS406	HQ645496.1	HQ645648.1	MH490419	MH490078	MH489751	MH489586	MH490004	MH490177
OUT	Y385	Cordeiro, I. 3025 (SP)	Euphorbia setosa	Removed due to superimposed peaks		setosBR25	HQ645499.1	HQ645651.1	MH490425	MH490084	MH489757	MH489592	MH489914	MH490173
OUT	Y024	Yang, Y. 24 (MICH)	Euphorbia stictospora	stictoY24	HQ645355.1	Y24stict	HQ645508.1	HQ645658.1	MH490350	MH490026	MH489698	MH489528	MH489903	MH490178
IN	Y346	Yang, Y. 252 (MICH)	Euphorbia multiformis var. microphylla	mulmicrH252	MH482456	Y346mulmi	MH490695	MH490619	MH490461	MH490123	MH489802	MH489636	MH489954	MH490245
IN	Y347	Yang, Y. 253 (MICH)	Euphorbia kuwaleana	kuwaleH253	MH482432	Y347kuwal	MH490693	MH490620	MH490361	MH490166	MH489833	MH489667	MH489950	MH490271
IN	Y348	Yang, Y. 254. Rare plant, no voucher. Verified by collection locality	Euphorbia celastroides var. kaenana	celkaeH254	MH482458	Y348celka	MH490731	MH490621	MH490460	MH490088	MH489803	MH489637	MH489956	MH490212
IN	Y349	Yang, Y. 255 (MICH)	Euphorbia degeneri	degeneH255	MH482387	Y349degen	MH490663	MH490622	MH490362	MH490119	MH489834	MH489668	MH489955	MH490237
IN	Y350	Yang, Y. 256b (MICH)	Euphorbia olowaluana	olowaH256b	MH482398	Y350olowa	MH490766	MH490623	MH490363	MH490066	MH489739	MH489570	MH489879	MH490221
IN	Y351	Yang, Y. 256c (MICH)	Euphorbia olowaluana	olowaH256c	MH482399	Y351olowa	MH490782	MH490624	MH490459	MH490142	MH489804	MH489638	MH489944	MH490226
IN	Y352	Yang, Y. 257-2 (MICH)	Euphorbia olowaluana	olowaH2572	MH482397	Y352olowa	MH490702	MH490625	MH490364	MH490067	MH489740	MH489571	MH489880	MH490228
IN	Y353	Yang, Y. 257-3a (MICH)	Euphorbia olowaluana	olowH2573a	MH482394	Y353olowa	MH490703	MH490626	MH490458	MH490141	MH489805	MH489639	MH489978	MH490231
IN	Y354	Yang, Y. 257-3b (MICH)	Euphorbia olowaluana	olowH2573b	MH482395	Y354olowa	MH490704	MH490627	MH490457	MH490140	MH489806	MH489640	MH489977	MH490232
IN	Y355	Wood, K. 12501 (PTBG)	Euphorbia atrococca	atrocH501	MH482438	Y355atroc	MH490667	MH490628	MH490365	MH490068	MH489741	MH489572	MH489881	MH490188
IN	Y356	Wood, K. 13471 (PTBG)	Euphorbia remyi var. remyi	remreH471	MH482386	Y356remre	MH490648	MH490629	MH490366	MH490069	MH489742	MH489573	MH489882	MH490256
IN	Y357	Wood, K. 13472 (PTBG)	Euphorbia halemanui	halemH472	MH482384	Y357halem	MH490788	MH490630	MH490367	MH490070	MH489743	MH489574	MH489883	MH490326
IN	Y358	Y. Yang sn. Living collection cultivated at the Pahole Nursery #589, Oahu	Euphorbia deppeana	deppeH589	MH482388	Y358deppe	MH490662	MH490631	MH490348	MH490019	MH489690	MH489531	MH489906	MH490236
IN	Y359	Trauernicht, C. 259 (PTBG); Living collection cultivated at the green house of National Tropical Botanical Garden, Kauai	Euphorbia celastroides var. stokesii	celstH259	MH482368	Y359celst	MH490785	MH490632	MH490456	MH490157	MH489807	MH489641	MH489934	MH490254
IN	Y360	Torres-Santana, C. sn. Living collection cultivated at the green house of National Tropical Botanical Garden. Rare plant, verified by collection locality.	Euphorbia sparsiflora	sparciHsn	MH482380	Y360spars	MH490689	MH490633	MH490368	MH490071	MH489744	MH489575	MH489884	MH490194
IN	Y361	Perlman, S. 29013. Living collection cultivated at the green house of National Tropical Botanical Garden	Euphorbia degeneri	Removed due to superimposed peaks		Y361degen	MH490718	MH490634	MH490369	MH490110	MH489835	MH489669	MH489997	MH490277
IN	Y362	Torres-Santana, Christian sn. No voucher.	Euphorbia celastroides var. amplectens	celamHsna	MH482427	Y362celam	MH490765	MH490635	MH490370	MH490072	MH489745	MH489576	MH489885	MH490239
IN	Y363	Torres-Santana, Christian sn. No voucher.	Euphorbia celastroides var. amplectens	celamHsnb	MH482435	Y363celam	MH490783	MH490636	MH490371	MH490135	MH489836	MH489670	MH489933	MH490238
IN	Y364	Torres-Santana, Christian sn. No voucher.	Euphorbia celastroides var. amplectens	celamHsnc	MH482428	Y364celam	MH490740	MH490637	MH490372	MH490129	MH489837	MH489671	MH489932	MH490240
IN	Y390	Hank Oppenheimer H30918 (BISH)	Euphorbia celastroides var. laehiensis	cellae1	MH482425	Y390cella	MH490720	MH490638	MH490373	MH490108	MH489838	MH489672	MH489940	MH490200
IN	Y391	Hank Oppenheimer H30918 (BISH)	Euphorbia celastroides var. laehiensis	Removed due to superimposed peaks		Y391cella	MH490710	MH490639	MH490374	MH490073	MH489746	MH489577	MH489886	MH490201
IN	Y392	Hank Oppenheimer H30918 (BISH)	Euphorbia celastroides var. laehiensis	cellae3	MH482452	Y392cella	MH490709	MH490640	MH490375	MH490074	MH489747	MH489578	MH489887	MH490199
IN	Y393	Hank Oppenheimer H30920 (BISH)	Euphorbia celastroides var. amplectens	celamL1a	MH482426	Y393celam	MH490715	MH490641	MH490376	MH490075	MH489748	MH489579	MH489888	MH490198
IN	Y394	Hank Oppenheimer H30920 (BISH)	Euphorbia celastroides var. amplectens	celamL1b	MH482436	Y394celam	MH490719	MH490642	MH490377	MH490107	MH489839	MH489673	MH489961	MH490202
IN	Y395	Hank Oppenheimer H30920 (BISH)	Euphorbia celastroides var. amplectens	celamL1c	MH482437	Y395celam	MH490708	MH490643	MH490378	MH490076	MH489749	MH489580	MH489889	MH490203
IN	Y396	Hank Oppenheimer H30921 (BISH)	Euphorbia celastroides var. amplectens	calamL2a	MH482434	Y396celam	MH490764	MH490644	MH490379	MH490077	MH489750	MH489581	MH489915	MH490184
IN	Y397	Hank Oppenheimer H30921 (BISH)	Euphorbia celastroides var. amplectens	calamL2b	MH482433	Y397celam	MH490739	MH490645	MH490380	MH490134	MH489840	MH489674	MH489960	MH490182
IN	Y398	Hank Oppenheimer H30921 (BISH)	Euphorbia celastroides var. amplectens	calamL2c	MH482430	Y398celam	MH490738	MH490646	MH490381	MH490133	MH489841	MH489675	MH489919	MH490183
OUT	Y077	Steinmann, V.W. 698 (IEB)	Euphorbia mendezii	mendezS698	MH482467
