# Supplementary material for: Repeated range expansion and niche shift in a volcanic hotspot archipelago: Radiation of C4 Hawaiian Euphorbia subgenus Chamaesyce (Euphorbiaceae)
Source: Ecol Evol. 2018 Jul 30;8(16):8523–36. doi: 10.1002/ece3.4354 (PMC6145001; doi:10.1002/ece3.4354)
Supplement: Supplementary file 3 [file ECE3-8-8523-s003.txt]

file name: cpDNA_inverted.nex
#NEXUS 

Begin data;
	Dimensions ntax=164 nchar=8570;
	[Format datatype=standard symbols="0123456789A#C$EFG.IJ&L%>OPQ/'TU:*X<Z" gap=-;]
	FORMAT DATATYPE = mixed(DNA:1-8278,Standard:8279-8570)	GAP=- MISSING=?;
	Matrix
E_mendezii_Y113  GGACTGACCAGAGTATGAACTAATAAGTATACAAACTAATAACCAACTCATCACTTTGCATTATCTGGATATAAAAAAAG--------AGTCAAGATATGATATATTGGTCATATAATTGTAGCAATTAAAATACTTTTTGCACAAACAAAAGAAAAGGAATCTGATTATGATTTAGAAATCAAAATGGAAAATTATGCGGAGCAGATAAGTGGAAGGTTGAAAGAAAGAAAAAGAATATCAATAATAGAGAATTCCAA-TATGTAAGGTCTATAAATCATCACAGAAAAGCTAATGTAGTAAAGCATCAATACCAATTGATTTAAAATTTTAAAATAAAAATACTCCGT--------------------TGATAAAACAAAAAATCAAGAGCCTTGAGTCAATTCAGACTGAGAAGATTGACTCAAGAACAAATTTTATTAGAGGCTCCGTTGGAAAATTAAGACCTAAGCATTACTAGAGAAGTGATGGGAACGATGGAACCAATAAATACATAAGATTTTAATGAAACCAAATCTTAATGATTTATTGGGAGGATAGCGAAAGGAACCAGAAAACAATCCTTTTATTTTATTATG-------------------------TTATTTTATTATGAGAGATCATGGGTTACCTCTCCAA--------------ATAAAATAACTATTGAAAGACTAAATAAGCAAGAGCAAATATTCGCCCGCGAAGA-TTTTTTTATTTTTTATTAATTGCTAAATTTGATGAATCTGATATCCTAATTAGAATATCGAAAAAAATTTGTTACAAACTTAT------AACAAATAACAAAAACAAGATTATC--AAAAAAAAAAATGGAAAAAATTATTCTAGTTATATTATAGACAGTAATTATAGACAATTTTTTCGATTTCTATCTCGAAC-TATTCGATCTATAACTATTAGAACTAGAAAATTGAATATAGATTGTAATATATACAAATAGATACAAATTTCTAGTTCTACTAATATTTAC-------------TATTCTATTCTACTAAAATCCTATTCTAATAATCTAAGATTCTAATACT----------------------AATA-------------AATAGATCTAATCCA-------------------------------------TAAA-------------------------------------AAATAGATTAAAAAAAAAAAATAGATCTAATCAGTAAGAAATAGATT-AAAAAATTAAATAAATTTAAGTAAATTAAGTAAAAATTGAAATTGAAAAGAATACAATGATTTAATATATTC-TTTTTTTGTTTTTCGTATTCGTAAAAGACATGTATATTTTTTTAATCATTTCGTTCGCGAGGAGCTGGATGAGAAGAAATTCTCATGTCCGGTTCTGTACCACTTGGCTACATCCGCCCCTAATAATCCAACTAA-------------------TAGTATAACTCTATTAAATAACTCTATTAAAAGC-------------------------------AAAAGTTTTCTCTCG----------ATTTATAGTAAAAATAAAGTGT---------------------------------------------AAAAATAAAGTAAAAAATTCGATTTAAATTTAA-AAGGTAGATT----TAAAAAGGTAAA-------GGATTGTAATCTCTAGCATTTAATATTTAATAGCATTTAATATTCAATTTGCTCTTTGTTATAAGATCTTAGAAGATACAAATACAAACATACAACCTCAAA---------------------------------------------------GAACAACTTTCCAAACTAAAATAACCG-------AT------AACAAATAACAAATTTATTTCAATTTTATATTCAACTTTTATC---------------------------------------------AGTACATATACCAAATTAGTACATATAGAAATCTA-------TCTATTTATAGAATATCAGAAATATAAATTAAATGAAGTAAACAAAAAGCA--TTTTTTTTATGAAAAGTCAAT-------------------ATATATATTAATCGA-TTTAGTAATAACCTAAACAAAATTAA-------TAAAAACTAAAAAAT-----------------------AAAGGAGCAATACCAAACCTCTTGATAGAAATTGGATATTGCTCCTTTA--TTT---TTTTTTAG-TTTTGTTTTCAAGAACTCGCACACACCAAGACCGAAGTCTTACCCATTTGTAGAAATTAAAAATGGGCAATCCTGAGCCAAATCCTGTTTTCCGAAAACAGAAAAAGTTTCATAAAAACAG-AAAAAAAACAAGGAAGGATAGGTGCAGAGACTCAATGGAAGCTGTTCTAATAAATGAGGTTGACTGCGTTGCATTAGTAAAGTAAACCTTCTATCAAAACCCCAGAAAGGATAAAGTAAAGGATAACCATATATACATACGTACTTAAATACTATCTC--------------AAATGATTAATAGAGACCCGAATCCATAATCCATATTCATC---TTTTTTTTCTCTTTAATTTCTTTTTTTTC----------------------------------------------------------TTTATTTCTTTTTTCTCTTTA-TATATATTCTAT------------------------------ATAT------ATAAAATTGGTTTGAATTGATTCCAAATTGAGGAAAGGATTTAATATTAATTCATCAAACCATTCACTTCATAGTCTGATAGATAACTGACTAATCGGACGAGAATAAAGATAGAGTCCCATTCTACCTGTCAATATCGACAACAAGGCAATTTATAGTAAGAGGAAAACCCATTCTCTCTTTTCTTTAACGATTCCAATTTTGTTATCTTTCTGATTCATTCGATTCTGTGATAAACATATTTGGGCTGGAC-TTTTTTTTTTCACAAATCTTGTGATAGATATCATACACCTACAAATACCCATCTTTGAGCAAAACAAAAAATTCCCATTCATTTTTATTTTCATTGG----------AAATTGGAATAATTAACAAT----CAAAATCATTATTCGAATTGAAATTTACGAAGTTCTTTTTTTTTTTTTTAAGATACAAAAAATTTCAGGTCTGGCTAATACTTTATTA--------------TACAATATTTTTTCGTCTTTTAAAAAAAAAAAAAAATTGACTTTTTAAATTGACATAGGCCAAAGTTTTTTACTAAAATTTAGTAAAACGAGGAAGCCGGCGCGACTAAAATGGTAGTTTCATTAGCACCTGAGGTCTTATAAG------------ATAAAAAATAAAACCAT-----ATAAGATAAAAAATTTCAGATTAAGAGGAGACCGTGAGATAG-TTATAGTATTTAGTATTTTAGTTATAGTATTTGAATTAGTTGAATAAAGACGAAA-----------------------------------TAGAATTAATCA------AA-TTAATTAGTAAATTGTGTTTCACGGATATACCTTTAATTA-------AATAAATAATAAGA-----AAATAAAAATTGAGAGATTAAGTAATTAATTAACAAAAACAAAAAACAAGAGTATGTTGATTATATCAAAATTAGAGAAAAATAAAAATTTTAGTTTATCATGGGTAGGGATCCTATTGCTGAGATAATAACCTCTATACGAAATGCTGACATGAATAGAAAAGGAACCGTTCGAATAGCAGCTACTAACATTACCGAAAACATTATTAAAATACTCTTAAGAGAGGGTTTTATTGAAAATGTCCGGAAACATCAGGAAGGCAACAAAAAATTTTTGGTTTTAACCCTACGCCATAGAAGGAAGAAGCAAGGACCATATAGAACTAGTCTAAATTTAAAACGGATCAGCCGGCCGGGGCTACGAATCTATTCTAACTATCAAAAAATTCCGAGAATTTTGGGTGGGATGGGCATTGTAATTCTTTCTACTTCTCGAGGTATAATGACAGACCGGGAAGCTCGACTCGAAAGAATTGGTGGAGAAATCTTGTGTTATATATGGTAATCTTTTTGGTATCCGAATTCGATCCAGACTTCTTTTTTTTTTGTTAAAAAAAAAAAAGAGA--AAAGAATAGGTTTCGAATACCATAAAAGTCCTTTGGCCTTTCCTAGGAATAGAATTTAAGATTTCAAAATTTAAAGAAACTTAGTTTCTT-CAAAAAAAAGTATGTATATTCAAAAATTAAGGGATAATAAATATGAAAATAAGAGCTTCTGTTCGCAAAAAGACAAGTAGTTTGATACAATCTTTGATCTCTTAGTTTTGGCCTCTATTTTATTT------------TTGTGATTTTAGATAGGGTATGTAGATATCTTAATTTGAATCGCCACC-----CTTTACTTTGAATTTTGGTCTTTTTTT-----ATCCAGGAGACGCTCCAAAATAAACAGGTATGAAAGCTATAATTGTAAACCACGATTGAATTTATGGAAGCATTGGTTTATACATTCCTTTTAGTGTCAACTTTAGGAATAATTTTTTTCGCTATTTTTTTTCGAGAACCGCCTAAAATTCAAACTAAAAAGGTAAAATGATTTTTTAATATCTTAATTGAAGTAAAG--------AACCTCCCAGTATTAGGAGGTTCTTTACCTCTTTTAGTCCCCGTGTTCCTCGAATGGATCTCTTAGTTGTTGAGAGGGTTGCCCAAAAGCAGTATATAAGGCATACCCAGTAAAACTTACAAGTAAACCAGATATAGAGATGGCGACTAGGGTTGCTGTTTCCATTAT--------------TATATGATTTCAAGACCCCAATGGATCTATGATAAGATCATTTATTTACAACGGAATGGTATACAAAGATCCATGGAGGGGCATCATTAACGAATTTTGGTTTGAAATACC----CTTTTTAGCTTATTCTAA-------------------------GGAAAGAGATCTAAAATAGTTTTTTCCTAAGCGAAACGCGTTTTTTCCTAGAATTTGTTTGAATCATTTATATCTTCTTCCAATCACTTTTTTTGCGTGATTATTTTGTTCATTCAATTCCAATCCAATTTTAGGAGTCATAATCTGAATAAGAGTTGTTTCCAACGTGTTATT----AAAAAAAAAGGGGGGG---TTCTAGAGAGATAGAGCAATTTGTATTTCAATCGGTTTTATTCAATTCAATGATTG--------ACTAATAATAAACTATTAAT-AAAAAATAATAAAATA-------------------AAAACAAAGACTTATATTTCTAGGCAAGGATTCAGACTAATGAATTTGTCCATTTAGATTGATTGTATCCAAGTGGGATAATGATAAGGAAGAGAATAATTCAAAAAACAAAATGAGATTCAG--AAAAAAAAAATGGATTATTTAGAAGAGTGAAATCAAACTAAGTTTATGGA--ATATATATATAAATAATGGAATAATGGTTATAAGCCAACTTTCCTTTTGTGAATATTTCAACATC-AAAAAATAATTTTTGAATCCGATTACGATTAAATTTAAGATACGAATAGTTTGGTTTACGTTATGGAAGAAAGACGTGTATATGGAATATTAACTATTTATATAGATAGTTATATATTCGTTAAAAGATACATCTAAAAGATATATTTAA--TCTGCCCTGGAGATTTAGATAGGAATTTCAATAAAAGTCCCTC-----CTTTTCGTTTGG-AACTGGTAATTCTATAATTGAATATTTCCTTTGGAACTGGGAATTCAATATAGAATAATTGAATAAATAAATCAAATCAAGAAAAGGAACGAAGAGTTCAAAATTTATTGGTTGATTGTATCATTAACCATGATCCTCCTATTCAACTACTTCAACCATTTCCGAGCACCGCATAGTATTTTTTTTAGGGCCTTTGAAGCTTCTATCATTCAGGTATGATTTGATTTTTCGTACACTGCCCTTCGAATTTCTAAGGGTTTCGAAGAAAAAAAATTTATCGGACCATAACTTAGCTAAATTCATGAATTCAATTCGGTTATTCCTTCTTAGAGTTTTAATAACCATATGACCCGTGAAAA---TTTTTTTTTGAAAAGAACTGTTCGAGGAACAAGTGATTCTCCTCTCGTTACTAGTTGATGCTCAGACTTATTTCTCTCATTTTATCAAACCAATCTTATTTTTTGATCTTGT---TCATGAGATTTCTC--AAAAAAAAAAAATTTCACGTATTCTT-CTATGTGCATTAAACTGTTATAGTATCCTATATTTTATTATTTTATACTTT-ATTCTTTCTCGCCATCTTTCTTCTATTTTCTTTTGCCTATTTTTATTCTATTTTGTTTTCTTTCCGATTCAGAT--AAAAAAAACTCTAGAATATTTCGCAAGTCAAGAAACTTCGAATATTTGTTCTATTTATTTTCTATCTGTCTATCTGTCAGAAAAGACGAAAGAGAGTGGATTTTCCTATTATTAAATTGAATACAATATTCAAATAGATAACTTTTAATGAAAGTAT-------------------TTTTTTTCACATCTATTCTACATTAGATTGTCGGAAAAGATATTGTATGTATTGATATGAAAATATGTGATACATGAAGTCATGATCTGATAGATATATCAATCTTATTATATATAAATTTTATATTAGGCTTAGTATATAGAAATCTTCTAT--------------TAGGTATAATTAAAATATCAATATAAATTGATCTTGCGTTCTGGAATCAAAGAAAGATATTCAAAAAAGTCTTTTCTATGTCTTATCTTATGACTTCGAATAAACTTTTCTAGGGAGATAAACTTTTCTAGGGAGTAAGGGAATAGTGATTTATTCTTTATAATAG---------------------------------TGATTT----------A-----------TTCTTT--------------------ATAGAATAATTAGTATCAAGAAGATTAAATCAGAAATATCGACAGATTTTTTTTGGAATCCAAAAAGAAATATCAAAATGAAAGAAAAAGCAGAGTTATTCTTTCAA-TTTCATCTATATCGAATTTGAATATCAGAATAGTAGATATAGTCATCATGCAATAGGTTAGGTCCACTTACTTTTATTGATTTCGAATCAAATTTTTACGGTTGATTTATGGAAAAGAAGAACATTGTGCGATT--TAAGAGCGAATTTCTCATTTCTCATTATTCAATTATCTAGTTATATTCTAACA---------------------------------TTCTATTTATATTCTAATATAATAAACAAATGTTCAACCTTGTAACTAAACTTTCTAACTCTATAAATAAAATAACTAGAT---AAAAAAATAAA----AAATAGAATAATATTATATATTCTATAGACTAATAGTATATATTCTAAAGAATACTCTATATTCT-----------------------AATA--ATATATATTCGAAATATTATAAATAGATATAGTATATATTCTAAAAAATAGACTATTCTAAACAATCGAGTCTAAAAAATAGAATATATTCGAAATAACTCGAAATATATTATATAACTAGAA--------------------TATTAACTAGAATATAGAAGAAAGATATTCTATAAAATT-------------ATAGAAATAGAAAATAGAAATTTATTAGAATAAAATAA-------------------------------TATATTAATATTAGATATTAACATATTCTAATACTAA-TAATAGATTAGTAAATAAT-------------------------------------------------------------------------ATATTCTATT------TTATAGAATATTCTA--TATTTTTTTTCTCAAAAAAAATTTCTAAAGATA-----TATTGTAAAAGAAGCTCGAAAAGAAAGGAAAATAAAGCATTAGAATATTAATTTGTGAAAATTTTCGAATTTTAGAATTAATTAGAATTCTAGACTTTCTTACTTTTGTTATTCT-AAATATCAACTTCTACTGCCTCTTCAAATAGGAGTAGAGTACTACCCCTGGTTTTATGAAAAAA1110101110?1000000100000001?111100010001001???1?1001001101?001111?1?101??11100?1001?1010001??1000001??????011???10100101000000?1??000001011111110000?111100111101000???10000000?111001??10001010111000000000?1011000011?100001?01000001?1101?0101000?1?000??1000010000?10??100001110???1??1??1?10011
E_velleriflora_Y084 GGACTGACCAGAGTATGAACTAATAAGTATACAAACTAATAACCAACTCATCACTTTGCATTATCTGGATATAAAAAAAG--------AGTCAAGATATGATATATTGGTCATATAATTGTAGCAATTAAAATAGTTTTTGCACAAACAAAAGAAAACGAATCTGATTATGATTTAGAAATCAAAATGGAAAATTATGCGGAGCAGATAAGTGGAAGGTTGAAAGAAAGAAAAAGAATATCAATGATAGAGAATTCCAA-TATGTAAGGTCTATAAATCATCACAGAAAAGCTAATGTAGTAAAGCATCAATACCAATTGATTTAAAATTTTAAAATAAAACTACTCCGT--------------------TGATAAAACAAAAAATCAAGAGCCTTGAGTCAATTCAGACTGAGAAAATTGACTCAAGAACAAATTTTATTAGAGGCTCCGTTGGAAAATTAAGACCTAAGCATTACTGGAGAAGTGATGGGAACGATGGAACCTGTAAATACATAAGATTTTAATGAAACCAAATCTTAATGATTTATTGGGAGGATAGCGAAAGGAACCAGAAAACAATCCTTTTATTTTATTATG--------------------------------------AGAGATCATGGGTTACCTCTCCAA--------------ATAAAATAACTATTGAAAGACTAAATAAGCAAGAGCAAATATTCGCCCGCGAAGATTTTTTTTTATTCTTTTTAATTGCTAAATTTGATGAATCTGATATCCTAATTAGAATATCTAAAAAAATTTGTTACAAACTTAT------AACAAATAACAAAAACAAGATTATCAAAAAAAAAAAAATAGAAAAAATTATTCTAGTTATATTATAGACAGTAATTATAGACAATTTTTTCGATTTCTATCTAGAAC-TATTCGATCTATAACTATTAGAACTAGAAAATTGAATATAGATTGTAATATATACAAATAGATACAAATTTCTAGTTCTACTAATATTTAATATTC--------TATTCTATTCTACTAAAATCCTATTCTAATAATCTAAGATTTTAATACT----------------------AACAAATAGATCTAATCAATAGATCTAATCAA-------------------------------------TAAA-------------------------------------AAATAGATT-AAAAAAATAAATAGATCTAATCAATAAGAAATAGATT-AAAAAAATAAATAAATTTAAGTAAATTAAGTAAAAATTGAAATTGAAAAGAATACAATGATTTAATATATTA-TTTTTTTGTTTTTCGTATTCGTAAAAGACATGTATATTTTTTTAATCATTTCGTTCGCGAGGAGCTGGATGAGAAGAAATTCTCATGTCCGGTTCTGTACCACTTGGCTACATCCGCCCCTAATACTCCAACTAA-------------------TAATATAACTCTATTAAATAACTCTATTAAAAAG------------------------------AAAAAGTTTTCTCTCG----------ATTTATA-----------GT-----------------------------------------------AAAAATAAAGTAAAAAATTCGATTTAAATTAAATAAGGTAGATTTAAAAAGAAAGGTAAAGGTACAAG----------TCTAGCATTTAAGATTCAATAGCATTTAATATTCAATTTGCTCTTTCTTATAAAATCTTAGAAGAGACAAATACAAACATACAACCTCAAAGAACAACTTTATCTTTCATCTCGTTTATATCTTTAAATTTTATTTTAAATCGAACAACTTTCCAAACTAAAATAACCG-------AT------AACAAATAACAAATTTATTTGAATTTTATATTCAACTTTTATC---------------------------------------------AGTACATATACCAAATTAGTACATATAGAAATCTA-------TCTATTTATAGAATATCAGAAATAGAAATTAAATGAAGTAAACAAAAAGCA--TTTTTTTTATGGAAAGTCAAT-------------------ATATATATTAATCGA-TTTAGTAATAAACTAAACAAAATTAA-------TAAAAACTAAAAAAT-----------------------AAAGGAGCAATACCAAACCTCTTGATAGAAATTGGATATTGCTCCTTTA-TTTT---TTTTTTAG-TTTTGTTTTCAAGAACTCGCACACACCAAGACCGAAGTCTTACCCATTTGTAGAAATTAAAAATGGGCAATCCTGAGCCAAATCCTGTTTTCCGAAAACAGAAAAAGTTTCATAAAAACAG-AAAAAAAACAAGGAAGGATAGGTGCAGAGACTCAATGGAAGCTGTTCTAATAAATGAGGTTGACTGCGTTGCATTAGTAAAGTAAACCTTCTATCAAAACCCCAGAAAGGATAACGTAAAGGATAACCATATATACATACGTACTTAAATACTATCTCAACTGATTAATAGGAAATGATTAATAGAGACCCGAATCCATAATCCATATTCATC---TTTTTTTTCTCTTTAATTTC------TTTTTTTTC--------------------TTTATTTCTTTTTTCTCTTT------------TTTATTTCTTTTTTCTCTTTA-TATATATTCTATATATATAAAATTGG----------------ATAT------ATAAAATTGGTTTGAATTGATTCCAAATTGAGGAAAGGATTTAATATTAATTCATCAAACCATTCACTTCATAGTCTGATAGATAACTGACTAATCGGACGAGAATAAAGATAGAGTCCCATTCTACCTGTCAATATCGACAACAAGGCAATTTATAGTAAGAGGAAAACCCATTCTCTCTTTTCTTTAACGATTCCAATTTTGTTATCTTTCTGATTCATTCGATTCTGTGATAAACATATTTGGGCTGGAC-TTTTTTTTTTCAAAAATCTTGTGATAGATATCATACACCTACAAATACCCATCTTTGAGCAAAACAAAAAATTCCCATTCATTTTTATTTTCATTGG----------AAATTGGAATAATTAACAAT----CAAAATCATTATTCAAATTGAAATTTACCAAGTTC----TTTTTTTTTTAAGATACAAAAAATTTCAGGTCTGGCTAATACTTTATTA--------------TACAATATTTTTTCGTCTTTTTAAAAAAAAAAAAA-TTGACTTTTTAAATTGACATAGGCCAAAGTTTTTTACTAAAATTTAGTAAAACGAGGAAGCCGGCCCGACTAAAATGGTAGTTTCATTAGCACCTGAGGTCTT---------------------------------------ATAAGATAAAAAATTTCAGATTAAGAGGAGACCGTGAGATAG-TTATAGTATTTAATATTTTAGTTATAGTATTTGAATTAGTTGAATAAAGACGAAA-----------------------------------TAGAATTAATCA------AA-TTAATTAGTAAATTGTGTTTCACGGATATACCTTTAATTA-------AATAAATAATAAGA-----AAATAAAAATTGAGAGATTAACTAATTAATTAACAAAAACAAAAACCAAGAGTATGTTGATTATATCAAAATTAGAGAAAAATAAAAATTTTAGTTTATCATGGGTAGGGATCCTATTGCTGAGATAATAACCTCTATACGAAATGCTGACATGAATAGAAAAGGAACCGTTCGAATAGCAGCTACTAACATTACCGAAAACATTATTAAAATACTCTTAAGAGAGGGTTTTATTGAAAATGTCCGGAAACATCAGGAAGGCAACAAAAAATTTTTGGTTTTAACCCTACGCCATAGAAGGAAGAAGCAAGGACCATATAGAACTAGTCTAAATTTAAAACGGATCAGCCGGCCGGGGCTACGAATCTATTCTAACTATCAAAAAATTCCGAGAATTTTGGGTGGGATGGGCATTGTAATTCTTTCTACTTCTCGAGGTATAATGACAGACCGGGAAGCTCGACTCGAAAGAATTGGTGGAGAAATCTTGTGTTATATATGGTAATCTTTTTGGTATCCGAATTCGATCCAGACTTCTTTTTTTTTTGTT--AAAAAAAAAAGAGA--AAAGAATAGGTTTCGAATACCATAAAAGTCCTTTAGCCTTTCCTAGGAATAGAATTTAAGATTTCAAAATTTAAAGAAACTAAGTTTCTT-AAAAAAAAAGTATGTATATTCAAAAATTAAGGGATAATAAATATGAAAATAAGAGCTTCTGTTCGCAAAAAGACAAGTAGTTTGATACAATCTTTGATCTCTTAGTTTTGGCCTCTATTTTATTT------------TTGTGATTTTAGATAGGGTATGTAGATATCTTAATTTGAATCGCCACC-----CTTTACTTTGAATTTTGGTCTTTTTTT-----ATCCAGGAGACGCTCCAAAATAAACAGGTATGAAAGCTATAATTGTAAACCACGATTGAATTTATGGAAGCATTGGTTTATACATTCCTTTTAGTGTCAACTTTAGGAATAATTTTTTTCGCTATTTTTTTTCGAGAACCGCCTAAAATTCAAACTAAAAAGGTAAAATGATTTTTTAATATCTTAATTGAAGTAAAGAGGTAAAGAACCTCCCAGTATTAGGAGGTTCTTTACCTCTTTTAGTCCCCGTGTTCCTCGAATGGATCTCTTAGTTGTTGAGAGGGTTGCCCAAAAGCAGTATATAAGGCATACCCAGTAAAACTTACAAGTAAACCAGATATAGAGATGGCGACTAGGGTTGCTGTTTCCATTAT--------------TATATGATTTCAAGACCCCAATGGATCTATGATAAGATCATTTATTTACAACGGAATGGTATACAAAGATCCATGGAGGGGCATCATTAACGAATTTTGGTTTGAAATACC----CTTTTTAGCTTATTCTAA-------------------------GGAAAGAGATCTAAAATAGTTTTTTCCTAAACGAAACGAGTTTTTTCCTAGAATTTGTTTGAATCATTTATATCTTCTTCCAATCACTTTTTTTGCGTGATTATTTTGTTCATTCAATTCCAATCCAATTTTAGGAGTCATAATCTGAATAAGAGTTGTTTCCAACGTGTTATT--AAAAAAAAAAAGGGGGGG--TTTCTAGAGAGATAGAGCAATTTGTATTTCAATCGGTTTTATTCAATTCAATGATTG--------ACTAATAATAAACTATTAAT-AAAAAAT-----AATAAAATAAATTACAAG-----AAAACAAAGACTTATATTTCTAGGCAAGGATTCAGACTAATGAATTTGTCCATTTAGATTGATTGTATCCAAGTGGGATAATGATAAGGAAGAGAATAATTCAAAAAACAAAATGAGATTCAG--AAAAAAAAAATGGATTATTTAGAAGAGTGAAATCAAACTAAGTTTATGGA--ATATATATATAAATAATGGAATAATGGTTATAAGCCAACTTTCCTTTTGTGAATATTTCAACATC-AAAAAATAATTTTTGAATCCGATTACGATTAAATTTAAGATACGAATAGTTTGGTTTACGTTATGGAAGAAAGACGTGTATATGGAATATTAACTATTTATATAGATAGTTATATATTCGTTAAAAGATACATCTAAAAGATATATTTAATCTCTGCCTTGGAGATTTAGATAGGAATTTCAATAAAAGTCCCTC-----CTTTTCGTTTGGAAACTGGTAATTCAAT-ATTGAATATTTCGTTTGGAACTGGGAATTCAATATAGAATAATTGAATAAATAAATCAAATCAAGAAAAGGAACGAAGAGTTCAAAATTTATTGGTTGATTGTATCATTAACCATGATCCTCCTATTCAACTACTTCAACCATTTCCGAGCACCGCATAGTATTTTTTTTAGGGCCTTTGAAGCTTCTATCATTCAGGTATGATTTGATTTTTCGTACACTGCCCTTCGAATTTCTAAGGGTTTCGAAGAAAAAAAATTTATCGGACCATAACTTAGCTAAATTCATGAATTCAATTCGGTTATTCCTTCTTAGAGTTTTAATAACCATATGAACCGTGAAA----TTTTTTTTTGAAAAGAACTGTTCGAGGAACAAGTCATTCTCCTCTCGTTACTAGTTGATGCTCAGACTTATTTCTCTCATTTTATCAAACCAATCTTATTTTTTGATCTTGT---TCATGAGATTTCTC----AAAAAAAAATTTTTACGTATTCTT-CTATGTGCATTAAATTGTTATAGTATCCTATATTTTATTATTTTATACTTT-ATTCTTTCTCGCCATCTTTCTTCTATTTTCTTTTGCCTATTTTTATTCTATTTTGTTTTCTTTCCGATTCAGAT--AAAAAAAACTCTAGAATATTTCGCAAGTCAAGAAACTTCGAATATTTGGTCTATTTACTTTCTATCTGTCTATCTGTCAGAAAAGACGAAAGAGAGTGGATTTTCCTATTATTAAATTGAATACAATATTCAAATAGATAACTTTTAATGAAAGTA--------------------TTTTTTTCACATCTATTCTAGATTAGATTGTCGGAAAAGATATTGTATGTATTGATATGAAAATATGTGATACATGAAGTCATGATCTGATAGATATATCAATCTTATTATATATAAATTTTATATTAGGCTTAGTATATAGAAATCTTCTAT--------------TAGGTATAATTAAAATATCAATATAAATTGATCTTGCGTTCTGGAATCAAAGAAAGATATTCAAAAAAGTCTTTTCTATGTCTTATCTTATGACTTCGA------------------ATAAACTTTTCTAGGGAGTAAGGGAATAGTGATTTATTCTTTATAATAG---------------------------------TGATTT----------A-----------TTCTTT--------------------ATAGAATAATTAGTATCAAGAAGATTAAATCAGAAATATCGACAGATTTTTTTTGGAGTCCAAAAAGAAATATCAAAATGAAAGAAAAAGCAGAGTTATTCTTTCAA-TTTCATCTATATCGAATTTGAATATCAGAATAGTAGATATAGTCATCATGCAATAGGTTAGGTCCACTTACTTTTATTGATTTCGAATCAAATTTTTACGGTTGATTTATGGAAAAGAAGAACATTGTGCGATT--TAAGAGCGAATTTCTCATTTCTCATTATTCAATTATCTAGTTATATTCTAACA---------------------------------TTCTATTTATATTCTAATATAATAAACAAATGTTCAACCTTGTAACTAAACTTTCTAACTCTATAAATAAAATAACTAA--------AAAAAAAA----AAATAGAATAATATTATATATTCTATAGACTCATAGTATATATTCTAAAGAATACTCTATATTCT----AATAATATATATT---------------------CGAAATATTATAAATAGATATAGTATATATTCTAAAAAATAGACTATTCTAAACAATCGAGTCTAAAAAATAGAATATATTCGAAATAACTAGAAATATATTATATAACTAGAA--------------------TATTAACTAGAATATAGAAGAAAGATATTCTATAAAATT-------------ATAGAAATAGAAAATAGAAATTTATTAGAATAAAATAAT-------------------------------ATATTAATAGTAGATATTAACATATTCTAATACTAA-TAATAGATTAGTAAATAAT-------------------------------------------------------------------------ATATTCTATT------TTATAGAATATTCTA--TTTTTTTTTTCTCAAAAAAAATTTCTAAAGATA-----TATTGTAAAAGAAGCTCGAAAAGAAAGGAAAATAAAGCATTAGAATATTAATTTGTGAAAATTTTCGAATTTTAGAATTAATTAGAATTCTAGACTTTCTTACTTTTGTTATTCT-AAATATCAACTTCTACTGCCTCTTCAAATAGGAGTAGAGTACTACCCCTGGTTTTATGAAAAAA1110?11010000000001000000001101110010001001??10?111?0000000100111?1?101??1110010001?1010000??1????1010000101000110100101???100?1??00011?0?1111110010?111100101101000?100000000010111001?10001010010010000010??01??10011?10001??01010001?1101?0101000?1?01???????010000101????0001101???1??1??1?10011
E_stictospora_Y024  GGACTGACCAGAGTATGAACTAATAAGTATACAAACTAATAACCAACTCATCACTTTGCATTATCTGGATATAAAAAAAG--------AGTCAAGATATGATATATTGGTCATATAATTGTAGCAATTAAAATACTTTTTGCACAAACAAAAGAAAACGAATCTGATTATGATTTAGAAATCAAAATGGAAAATTATGCGGAGCAGATAAGTGGAAGGTTGAAAGAAAGAAAAAGAATATCAATGATAGAGAATTCCAA-TATGTAAGGTCTATAAATCATCACAGAAAAGCTAATGTAGTAAAGCATCAATACCAATTGATTTTAAATTTTAAAATAAAACTACTCCGT--------------------TGATAAAACAAAAAATCAAGAGCCTTGAGTCAATTCAGACTGAGAAGATTGACTCAAGAACAAATTTTATTAGAGGCTCCGTTGGAAAATTAAGACCTAAGCATTACTGGAGAAGTGATGGGAACGATGGAACCTGTAAATACATAAGATTTTAATGAAACCAAATCTTAATGATTTATTGGGAGGATAGCGAAAGGAACCAGAAAACAATCCTTTTATTTTATTATG--------------------------------------AGAGATCATGGGTTACCTCTCCAA--------------ATAAAATAACTATTGAAAGACTAAATAAGCAAGAGCAAATATTCGCCCGCGAAGATTTTTTTTTATTCTTTTTAATTGCTAAATTTGATGAATCTGATATCCTAATTAGAATATCTAAAAAAATTTGTTACAAACTTAT------AACAAATAACAAAAACAAGATTATCAAAAAAAAAAAAATAGAAAAAATTATTCTAGTTATATTATAGACAGTAATTATAGACAATTTTTTCGATTTCTATCTAGAAC-TATTCGATCTATAACTATTAGAACTAGAAAATTGAATATAGATTGTAATATATACAAATAGATACAAATTTCTAGTTCTACTAATATTTAA-------------TATTCTATTCTACTAAAATCCTATTCTAATAATCTAAGATTCTAATACT----------------------AATA-------------AATAGATCTAATCAA-------------------------------------TAAA-------------------------------------AAATAGATT-AAAAAAATAAATAGATCTAATCAGTAAGAAATAGATT-AAAAAAATAAATAAATTTAAGTAAATTAAGTAAAAATTGAAATTGAAAAGAATACAATGATTTAATATATTA-TTTTTTTGTTTTTCGTATTCGTAAAAGACATGTATATTTTTTTAATCATTTCGTTCGCGAGGAGCTGGATGAGAAGAAATTCTCATGTCCGGTTCTGTACCACTTGGCTACATCCGCCCCTAATAATCCAACTAA-------------------TAGTATAACTCTATTAAATAACTCTATTAAAAAG------------------------------AAAAAGTTTTCTCTCG----------ATTTATA-----------GT-----------------------------------------------AAAAATAAAGTAAAAAATTCGATTTAAATTTAC-AAGGTAGATT----TAAAAAGGTAAAGGTACAAAGATTGTAATCTC-----------------TAGCATTTAATATTCAATTTGCTCTTTGTTATAAGATCTTACAAGATACAAATACAAACATACAACCTCAAA---------------------------------------------------GAACAACTTTCCAAACTAAAATAACCG-------AT------AACAAATAACAAATTTATTTCAATTTTATATTCAACTTTTATC---------------------------------------------AGTACATATACCAAATTAGTACATATAGAAATCTA-------TCTATTTATAGAATATCAGAAATATAAATTAAATGAAGTAAACAAAAAGCA--TTTTTTTTATGGAAAGTCAATAT-----------------ATATATATTAATCGA-TTTAGTAATAAACTAAACAAAATTAA-------TAAAAACTAAAAAACAAAATTAATAAAAACTAAAAAAGAAAGGAGCAATACCAAACCTCTTGATAGAAATTGGATATTGCTCCTTTC-TTTT---TTTTTTAG-TTTTGTTTTCAAGAACTCGCACACACCAAGACCGAAGTCTTACCCATTTGTAGAAATTAAAAATGGGCAATCCTGAGCCAAATCCTGTTTTCCGAAAACAGAAAAAGTTTCATAAAAACAG-AAAAAAAACAAGGAAGGATAGGTGCAGAGACTCAATGGAAGCTGTTCTAATAAATGAGGTTGACTGCGTTGCATTAGTAAAGTAAACCTTCTATCAAAACCCCAGAAAGGATAAAGTAAAGGATAACCATATATACATACGTACTTAAATACTATCTCAAATGATTAATAGGAAATGATTAATAGAGACCCGAATCCATAATCCATATTCATC---TTTTTTTTCTCTTTAATTTCTTTTTTTTCTTTATT---------------------------------TCTTTTT------------TTTATTTCTTTTTTCTCTTTA-TATATATTCTAT------------------------------ATAT------ATAAAATTGGTTTGAATTGATTCCAAATTGAGGAAAGGATTTAATATTAATTCATCAAACCATTCACTTCATAGTCTGATAGATAACTGACTAATCGGACGAGAATAAAGATAGAGTCCCATTCTACCTGTCAATATCGACAACAAGGCAATTTATAGTAAGAGGAAAACCCATTCTCTCTTTTCTTTAACGATTCCAATTTTGTTATCTTTCTGATTCATTCGATTCTGTGATAAACATATTTGGGCTGGAC--TTTTTTTTTCACAAATCTTGTGATAGATATCATACACCTACAAATACCCATCTTTGAGCAAAACAAAAAATTCCCATTCATTTTTATTTTCATTGG----------AAATTGGAATAATTAACAAT----CAAAATCATTATTCGAATTGAAATTTACGAAGTTC----TTTTTTTTTTAAGATACAAAAAATTTCAGGTCTGGCTAATACTTTATTATACAATATTTTTTCTACAATATTTTTTCGTCTTTAAAAAAAAAAA-----TTGACTTTTTAAATTGACATAGGCCAAAGTTTTTTACTAAAATTTAGTAAAACGAGGAAGCCGGCGCGACTAAAATGGTAGTTTCATTAGCACCTGAGGTCTTATAAG---------------------------------------ATAAAAAATTTCAGATTAAGAGGAGACCGTGAGATAG-TTATAGTATTTAGTATTTTAGTTATAGTATTTGAATTAGTTGAATAAAGACGAAA-----------------------------------TAGAATTAATCA------AATTTAATTAGTAAATTGTGTTTCACGGATATACCTTTAATTA-------AATAAATAATAAGA-----AAATAAAAATTGAGAGATTAACTAATTAATTAACAAAAACAAAAAACAAGAGTATGTTGATTATATCAAAATTAGAGAAAAATAAAAATTTTAGTTTATCATGGGTAGGGATCCTATTGCTGAGATAATAACCTCTATACGAAATGCTGACATGAATAGAAAAGGAACCGTTCGAATAGCAGCTACTAACATTACCGAAAACATTATTAAAATACTCTTAAGAGAGGGTTTTATTGAAAATGTCCGGAAACATCAGGAAGGCAACAAAAAATTTTTGGTTTTAACCCTACGCCATAGAAGGAAGAAGCAAGGACCATATAGAACTAGTCTAAATTTAAAACGGATCAGCCGGCCGGGGCTACGAATCTATTCTAACTATCAAAAAATTCCGAGAATTTTGGGTGGGATGGGCATTGTAATTCTTTCTACTTCTCGAGGTATAATGACAGACCGGGAAGCTCGACTCGAAAGAATTGGTGGAGAAATCTTGTGTTATATATGGTAATCTTTTTGGTATCCGAATTCGATCCAGACTTCTTTTTTTTTTAAC---AAAAAAAAAGAGA--AAAGAATAGGTTTCGAATACCATAAAAGTCCTTTCGCCTTTCCTAGGAATAGAATTTAAGATTTCAAAATTTAAAGAAACTTAGTTTCTTCAAAAAAAAAGTATGTATATTCAAAAATTAAGGGATAATAAATATGAAAATAAGAGCTTCTGTTCGCAAAAAGACAAGTAGTTTGATACAATCTTTGATCTCTTAGTTTTGGCCTCTATTTTATTT------------TTGTGATTTTAGATAGGGTATGTAGATATCTTAATTTGAATCGCCACC-----CTTTACTTTGAATTTTGGTCTTTTTTT-----ATCCAGGAGACGCTCCAAAATAAACAGGTATGAAAGCTATAATTGTAAACCACGATTGAATTTATGGAAGCATTGGTTTATACATTCCTTTTAGTGTCAACTTTAGGAATAATTTTTTTCGCTATTTTTTTTCGAGAACCGCCTAAAATTCAAACTAAAAAGGTAAAATGATTTTTTAATATCTTAATTGAAGTAAAGAGGTAAAGAACCTCCCAGTATTAGGAGGTTCTTTACCTCTTTTAGTCCCCGTGTTCCTCGAATGGATCTCTTAGTTGTTGAGAGGGTTGCCCAAAAGCAGTATATAAGGCATACCCAGTAAAACTTACAAGTAAACCAGATATAGAGATGGCGACTAGGGTTGCTGTTTCCATTAT--------------TATATGATTTCAAGACCCCAATGGATCTATGATAAGATCATTTATTTACAACGGAATGGTATACAAAGATCCATGGAGGGGCATCATTAACGAATTTTGGTTTGAAATACC----CTTTTTAGCTTATTCTAA-------------------------GGAAAGAGATCTAAAAT---------------------AGTTTTTTCCTAGAATTTGTTTGAATCATTTATATCTTCTTCCAATCACTTTTTTTGCGTGATTATTTTGTTCATTCAATTCCAATCCAATTTTAGGAGTCATAATCTGAATAAGAGTTGTTTCCAACGTGTTATT----AAAAAAAAAGGGGGG---TTTCTAGAGAGATAGAGCAATTTGTATTTCAATCGGTTTTATTCAATTCAATGATTG--------ACTAATAATAAACTATTAAT-AAAAAAT-----AATAAAATAAATTACAAG-----AAAACAAAGACTTATATTTCTAGGCAAGGATTCAGACTAATGAATTTGTCCATTTAGATTGATTGTATCCAAGTGGGATAATGATAAGGAAGAGAATAATTCAAAAAACAAAATGAGATTCAG---AAAAAAAAATGGATTATTTAGACGAGTGAAATCAAACTAAGTTTATGGA--ATATATATATAAATAATGGAATAATGGTTATAAGCCAACTTTCCTTTTGTGAATATTTCAACATC-AAAAAATAATTTTTGAATCCGATTACAATTAAATTTAAGATATGAATAGTTTGGTTTACGTTATGGAAGAAAGACGTGTATATGGAATATTAACTATTTATATAGATAGTTATATATTCGTTAAAAGATACATCTAAAAGATATATTTAA--TCTGCCCTGGAGATTTAGATAGGAATTTCAATAAAAGTCCCTC-----CTTTTCGTTTGG-AACTGGTAATTCAAT-ATTGAATATTTCGTTTGGAACTGGGAATTCAATATAGAATAATTGAATAAATAAATCAAATCAAGAAAAGGAACGAAGAGTTCAAAATTTATTGGTTGATTGTATCATTAACCATGATCCTCCTATTCAACTACTTCAACCATTTCCGAGCACCGCATAGTATTTTTTTTAGGGCCTTTGAAGCTTCTATCATTCAGGTATGATTTGATTTTTCGTACACTGCCCTTCGAATTTCTAAGGGTTTCGAAGAAAAAAAATTTATCGGACCATAACTTAGCTAAATTCATGAATTCAATTCGGTTATTCCTTCTTAGAGTTTTAATAACCATATGAACCGTGAAAA--TTTTTTTTTTGAAAAGAACTGTTCGAGGAACAAGTGATTCTCCTCTCGTTACTAGTTGATGCTCAGACTTATTTCTCTCATTTTATCAAACCAATCTTATTTTTTGATCTTGTTCATCATGAGATTTCTC----AAAAAAAAAATTTTACGTATTCTT-CTATGTGCATTAAACTGTTATAGTATCCTATATTTTATTATTTTATACTTT-ATTCTTTCTCGCCATCTTTCTTCTATTTTCTTTTGCCTATTTTTATTCTATTTTGTTTTCTTTCCGATTCAGAT--AAAAAAAACTCTAGAATATTTCGCAAGTCAAGAAACTTCGAATATTTGTTCTATTTACTTTCTATCTGTCTATCTGTCAGAAAAGACGAAAGAGAGTGGATTTTCCTATTATTAAATTGAATACAATATTCAAATAGATAACTTTTAATGAAAGTA--------------------TTTTTTTCACATCTATTCTAGATTAGATTGTCGGAAAAGATATTGTATGTATTGATATGAAAATATGTGATACATGAAGT---------ATAGATATATCAATCTTATTATATATAAATTTTATATTAGGCTTAGTATATAGAAATCTTCTAT--------------TAGGTATAATTAAAATATCAATATAAATTGATCTTGCGTTCTGGAATCAAAGAAAGATATTCAAAAAAGTCTTTTCTATGTCTTATCTTATGACTTCGA------------------ATAAACTTTTCTAGGGAGTAAGGGAATAGTGATTTATTCTTTATAATAG---------------------------------TGATTT----------A-----------TTCTTT--------------------ATAGAATAATTAGTATCAAGAAGATTAAATCAGAAATATCGACAGATTTTTTTTGGAGTCCAAAAAGAAATATCAAAATGAAAGAAAAAGCAGAGTTATTCTTTCAA-TTTCATCTATATCGAATTTGAATATCAGAATAGTAGATATAGTCATCATGCAATAGGTTAGGTCCACTTACTTTTATTGATTTCGAATCAAATTTTTACGGTTGATTTATGGAAAAGAAGAACATTGTGCGATT--TAAGAGCGAATTTCTCATTTCTCATTATTCAATTATCTAGTTATATTCTAACA---------------------------------TTCTATTTATATTCTAATATAATAAACAAATGTTCAACCTTGTAACTAAACTTTCTAACTCTATAAATAAAATAACTAGAT------AAAAAAAA----AAATAGAATAATATTATATATTCTATAGACTAATAGTATATATTCTAAAGAATACTCTATATTCT-----------------------AATA--ATATATATTCGAAATATTATAAATAGATATAGTATATATTCTAAAAAATAGACTATTCTAAACAATCGAGTCTAAAAAATAGAATATATTCGAAATAACTAGAAATATATTATATAACTAGAA--------------------TATTAACTAGAATATAGAAGAAAGATATTCTATAAAATT-------------ATAGAAATAGAAAATAGAAATTTATTAGAATAAAATAA-------------------------------TATATTAATATTAGATATTAACATATTCTAATACTAA-TAATAGATTAGTAAATAAT-------------------------------------------------------------------------ATATTCTATT------TTATAGAATATTCTA--TTTTTTTTTTCTCAAAAAAAATTTCTAAAGATA-----TATTGTAAAAGAAGCTCGAAAAGAAAGGAAAATAAAGCATTAGAATATTAATTTGTGAAAATTTTCGAATTTTAGAATTAATTAGAATTCCAGACTTTCTTACTTTTGTTATTCT-AAATATCAACTTCGACTGCCTCTTCAAATAGGAGTAGAGTACTACCCCTGGTTTTATGAAAAAA1110?1101000000000100000001?111110010001001??10?111?0011000011111?1?1001?1100010001?1010000??1000000?10001011???10?10101???10000001???0?1?11101100?1?101100101101100???10000??1?0111001??10010101110100000001000??10011?10001??11010001?1101?0101000?1?000?????1010000?10??100001110???1??1??1?10011
E_leucantha_Y210  GGACTGACCAGAGTATGAACTAATAAGTATACAAACTAATAACCAACTCATCACTTTGCATTATCTGGATATAAAAAAAG--------AGTCAAGATATGATATATTGGTCATATAATTGTAGCAATTAAAATAGTTTTTGCACAAACAAAAGAAAACGAATCTGATTATGATTTAGAAATCAAAATGGAAAATTATGCGGAGCAGATAAGTGGAAGGTTGAAAGAAAGAAAAAGAATATCAATGATAGAGAATTCCAA-TATGTAAGGTCTATAAGTCATCACAGAAAAGCTAATGTAGTAAAGCATCAATACCAATTGATTTAAAATTTTAAAATAAAACTACTCCGT--------------------TGATAAAACAAAAAATCAAGAGCCTTGAGTCAATTCAGACTGAGAAGATTGACTCAAGAACAAATTTTATTAGAGGCTCCGTTGGAAAATTAAGACCTAAGCATTACTGGAGAAGTGATGGGAACGATGGAACCTGTAAATACATAAGATTTTAATGAAACCAAATCTTAATGATTTATTGGGAGGATAGCGAAAGGAACCCGAAAACAATCCTTTTATTTTATTATGTTATTTTACCTTTTATTTTATTATGTTATTTTATTAGAAGAGATCATGGGTTACCTCTCCAA--------------ATAAAATAACTATTGAAAGACTAAATAAGCAAGAGCAAATATTCGCCCGCGAAGATTTTTTTTTATTCTTTTTAATTGCTAAATTTGATGAATCTGATATCCTAATTAGAATATCTAAAAAAATTTGTTACAAACTTAT------AACAAATAACAAAAACAAGATTATG--ACAAAAAAAAATAGAAAAAATTATTCTAGTTATATTATAGACAGTAATTATAGACAATTTTTTCGATTTCTATCTAGAAC-TATTCGATCTATAACTATTAGAACTAGAAAATTGAATATAGATTGTAATATATACAAATAGATACAAATTTCTA-TTCTACTTTTAA-----------------TATTCTATTCTACTAAAATCCTATTCTAATAATCGAAGATTCTAATACT----------------------AATA-------------AATAGATCTAATCAA-------------------------------------TAAA-------------------------------------AAATAGATT---------------------------------------AAAAAAATAAATAAATTTAAGTAAATTAAGTAAAAATTGAAATTGAAAAGAATACAATGATTTAATATATTA-TTTTTTTGTTTTTCGTATTCGTAAAAGACATGTATATTTTTTTAATCATTTCGTTCGCGAGGAGCTGGATGAGAAGAAATTCTCATGTCCGGTTCTGTACCACTTGGCTACATCCGCCCCTAATAATCCAACTAA-------------------TAGTATAACTCTATTAAATAACTCTATTAAAAAT-------TAAAAAG----------------AAAAAGTTTTCTCTCG----------ATTTATA-----------GT-----------------------------------------------AAAAATAAAGTAAAAAATTCGATTTAAATTTAA-AAGGTAGATT----TAAAAAGGTAAAGGTACAAGGATTGTAATCTCTAGCGTTTAATATTTAATAGCATTTAATATTCAATTTGCTCTTTATTAGAAGATCTTAGAAGATCCAAATACAAACATACAACCTCAAA---------------------------------------------------GAACAATTTTCCAAACTAAAATAACCA-------AT------AACAAATAACAAATTTATTTCAATTTTATATTCAACTTTTATCAGTACAAATAACAAATTTATTTCAATTTTATATTCAACTTTTATCAGTACATATACCAAATTAGTACATATAGAAATCTA-------TCTATTTATAGAATATCAGAAATATAAATTAAATGAAGTAAACAAAAAGCA--TTTTTTTTATGGAAAGTCAATAT-----------------ATATATATTAATCGA-TTTAGTAATAAACTAAACAAAATTAA-------TAAAAACTAAAAAAT-----------------------AAAGGAGCAATACCAAACCTCTTGATAGAAATTGGATATTGCTCCTTTATTTTTTAGTTTTTTAG-TTTTGTTTTCAAGAACTCGCACACACCAAGACCGAAGTCTTACCCATTTGTAGAAATTAAAAATGGGCAATCCTGAGCCAAATCCTGTTTTCCGAAAACAGAAAAAGTTTTATAAAAACAGAAAAAAAAACAAGGAAGGATAGGTGCAGAGACTCAATGGAAGCTGTTCTAATAAATGAGGTTGACTGCGTTGCATTAGTAAAGTAAACCTTCTATCAAAACCCCAGAAAGGATAAAGTAAAGGATAACCATATATACATACGTACTTAAATACTATCTCAAATGATTAATAGGAAATGATTAATAGAGACCCGAATCCATAATCCATATTCATC---TTTTTTTTCTCTTTAATTTCTTTTTTTTCTTTATT-----------------------------------TCTTT------------TTTATTTCTTTTTTCTCTTTA-TATATATTCTAT------------------------------ATAT------ATATAATTGGTTTAAATTGATTCCAAATTGAGGAAAGGATTTAATATTAATTCATCAAACCATTCACTTCATAGTCTGATAGATAACTGACTAATCGGACGAGAATAAAGATAGAGTCCCATTCTACCTGTCAATATCGACAACAAGGCAATTTATAGTAAGAGGAAAACCCATTCTCTCTTTTCTTTAACGATTCCAATTTTGTTATCTTTCTGATTCATTCGATTCTGTGATAAACATATTTGGGCTGGACTTTTTTTTTTTCACAAATCTTGTGATAGATATCATACACCTACAAATACCCATCTTTGAGCAAAACAAAAAATTCCCATTTATTTTTATTTTCATTGG----------AAAT--------------------CAAAATCATTATTCGAATTGAAATTTACGAAGTTCTTTTTTTTTTTTTTAAGATACAAAAAATTTCAGGTCTGGCTAATACTTTATTATACAATAATTA---TACAATATTTTTTCGTCTTTAAAAAAAAAAAAA---TTGACTTTTTAAATTGACATAGGCCAAAGTTTTTTACTAAAATTTAGTAAAACGAGGAAGCCGGCGCGACTAAAATGGTAGTTTCATTAGCACCTGAGGTCTTATAAG------------ATAAAAAATTAAACCAT-----ATAAGATAAAAAATTTCAGATTAAGAGGAGACCATGAGATAG-TTATAGTATTTAGTATTTTAGTTATAGTATTTGAATTAGTTGAATAAAGACGAAA-----------------------------------TAGAATTAATCA------AA-TTAATTAGTAAATTGTGTTTCACGGATATACCTTTAATTA-------AATAAATACTAAGA-----AAATAAAAATTGAGAGATTAACTAATTAATTAACAAAAACAAAAAACAAGAGTATGTTGATTATAGCAAAATTAGAGAAAAAAAAA---TTTAGTTTATCATGGGTAGGGATCCTATTGCTGAGATAATAACCTCTATACGAAATGCTGACATGAATAGAAAAGGAACCGTTCGAATAGTAGCTACTAACATTACCGAAAACATTATTAAAATACTCTTAAGAGAGGGTTTTATTGAAAATGTACGGAAACATCAGGAAGACAACAAAAAATTTTTGGTTTTAACCCTACGCCATAGAAGGAAGAAGCAAGGACCATATAGAACTAGTCTAAATTTAAAACGGATCAGCCGGCCGGGGCTACGAATCTATTCTAACTATCAAAAAATTCCGAGAATTTTGGGTGGGATGGGCATTGTAATTCTTTCTACTTCTCGAGGTATAATGACAGACCGGGAAGCTCGACTCGAAAGAATTGGTGGAGAAATCTTGTGTTATATATGGTAATCTTTTTGGTATCCGAATTCGATCCAGACTTCTT-TTTTTTTGTTAAAAAAAAAAAAGAGATTAAACAATAGGTTTCGAATACCATAAAAGTCCTTTCGCCTTTCCTAGGAATAGAATTTAAGATTTCAAAATTTAAAGAAACTTAGTTTCTT-CAAAAAAAAGTATGTATATTCAAAAATTAAGGGATAATAAATATGAAAATAAGAGCTTCTGTTCGCAAAAAGACAAGTAGTTTGATACAATCTTTGATCTCTTAGTTTTGGCCTCTATTTTATTT------------TTGTGATTTTAGATAGGGTATGTAGATATCTTAATTTGAATCGCCAAC-----CTTTACTTTGAATTTTGGTCTTTTTTT-----ATCCAGGAGACGCTCCAAAATAAACAGGTATGAAAGCTATAATTGTAAACCACGATTGAATTTATGGAAGCATTGGTTTATACATTCCTTTTAGTGTCAACTTTAGGAATAATTTTTTTCGCTATTTTTTTTCGAGAACCGCCTAAAATTCAAACTAAAAAGGTAAAATGATTTTTTAATATCTTAATTGAAGTAAAGAGGTAAAGAACCTCCCAGTATTAGGAGGTTCTTTACCTCTTTTAGTCCCCGTGTTCCTCGAATGGATCTCTTAGTTGTTGAGAGGGTTGCCCAAAAGCAGTATATAAGGCATACCCAGTAAAACTTACAAGTAAACCAGATATAGAGATGGCGACTAGGGTTGCTGTTTCCATTAT--------------TATATGATTTCAAGACCCCAATGGATCTATGATAAGATCATTTATTTACAACGGAATGGTATACAAAGATCCATGGAGGGGCATCATTAACGAATTTTGGTTTGAAATACC----CTTTTTAGCTTATTCTAA-------------------------GGAAAGAGATCTAAAATAGTTTTTTCCTAAACGAAACGAGTTTTTTCCTAGAATTAGTTTGAATCATTTATATCTTCTTCCAATCACTTTTTTTGCGTGATTATTTTGTTCATTCAATTCCAATCCAATTTTAGGAGTCATAATCTGAATAAGAGTTGTTTCCAACGTGTTATT-----AAAAAAAAGGGGGGG---TTCTAGAGAGATAGAGCAATTTGTATTTCAATCGGTTTTATTCAATTCAATGATTG--------ACTAATAATAAACTATTAAT-AAAAAAT-----AATAAAATAAATTACAAG-----AAAACAAAGACTTATATTTCTAGGCAAGGATTCAGACTAATGAATTTGTCCATTTAGATTGATTGTATCCAAGTGGGATAATGATAAGGAAGAGAATAATTCAAAAAACAAAATGAGATTCAG---AAAAAAAAATGGATTATTTAGAAGAGTGAAATCAAACTAAGTTTATGGA--ATATATATATAAATAATGGAATAATGGTTATAAGCCAACTTTCCTTTTGTGAATATTTCAACATC-AAAAAATAATTTTTGAATCCGATTACGATTAAATTTAAGATACGAATAGTTTGGTTTACGTTATGGAAGAAAGACGTGTATATGGAATATTAACTATTTATATAGATAGTTATATATTCGTTAAAAGATACATCTAAAAGATATATTTAA--TCTGTCCTGGAGATTTAGATAGGAATTTCAATAAAAGTCCCTC-----CTTTTCGTTTGG-----------------------------------AACTGGGAATTCAATATAGAATAATTGAATAAATAAATCAAATCAAGAAAAGGAACGAAGAGTTCAAAATTTATTGGTTGATTGTATCATTAACCATGATCCTCCTATTCAACTACTTCAACCATTTCCGAGCACCGCATAGTATTTTTTTTAGGGCCTTTGAAGCTTCTATCATTCAGGTATGATTTTATTTTTCGTACACTGCCCTTCGAATTTCTAAGGGTTTCGAAGAAAAAAATTTTATCGGACCATAACTTAGCTAAATTCATGAATTCAATTCGGTTATTCCTTCTTAGAGTTTTAATAACCATATGAACCGTGAAATTTTTTTTTTTTTGAAAAGAACTGTTCGAGGAACAAGTGATTCTCCTCTCGTTACTAGTTGATGCTCAGAGTTATTTCTCTCATTTTATCAAACCAATCTTATTTTTTGATCTTGT---TCATGAGATTTCTC-----AAAAAAAAATTTTACGTATTCTT-CTATGTGCATTAAACTGTTATAGTATCCTATATTTTATTATTTTATACTTT-ATTCTTTCTCGCCATCTTTCTTCTATTTTCTTTTGCCTATTTTGATTCTATTTTGTTTTCTTTCCGATTCAGAT--AAAAAAAACTCTAGAATATTTCGCAAGTCAAGAAACTTCGAATATTTGTTCTATTTACTTTCTATCTGTCTATCTGTCAAAAAAGACGAAAGAGAGTGGATTTTCCTATTATTAAATTGAATACAATATTCAAATAGATAACTTTTAATGAAAGTA--------------------TTTTTTTCACATTTATTCTAGATTAGATTGTCGGAAAAGATATTGTATGTATTGATATGAAAATATGTGATACATGAAGTCATGATCTGATAGATATATCAATCTTATTATATATAAATTTTATATTAGGCTTAGTATATAGAAATCTTCTAT--------------TAGGTATAATTAAAATATCAATATAAATTGATCTTGCGTTCTGGAATCAAAGAAAGATATTCAAAAAAGTCTTTTCTATGTCTTATCTTATGACTTCAA------------------ATAAACTTTTCTAGGGAGTAAGGGAATAGTGATTTATTCTTTATAATAG---------------------------------TGATTT----------A-----------TTCTTT--------------------ATAGAATAATTAGTATCAAGAAGATTAAATCAGAAATATCGACAGATTTTTTTTGGAGTCCAAAAAGAAATATCAAAATGAAAGAAAAAGCAGAGTTATTCTTTCAA-TTTCATCTATATCGAATTTGAATATCAGAATAGTAGATATAGTCATCATGCAATAGGTTAGATCCACTTACTTTTATTGATTTCGAATCAAATTTTTACGGTTGATTTATGGAAAAGAAGAACATTGTGCGATT--TAAGAGCGAATTTCTCATTTCTCATTATTCAATTATCTAGTTATATTCTAACA---------------------------------TTCTATTTATATTCTAATATAATAAACAAATGTTCAACCTTGTAACTAAACTTTCTAACTCTATAAATAAAATAACTAGATAAAAAAAAAAAAAA----AAATAGAATAATATTATATATTCTATAGACTAATAGTATATATTCT--CTAATAGTATATATTCTAAAGAATACTCTATATTC-T--AAATA--ATATATATTCGAAATATTATAAATAGATAGAGTATATATTCTAAAAAATAGACTATTCTAAACAATCGAGTCTAAAAAATAGA-----------------------------------------------------------------------------------------------------------------------------------------------------------------------------------------------------------------------------------------------------------------------------------------------------------------------ATATTCTATT------TTATAGAATATTCTATTTTTTTTTTTTCTCAAAAAAAATTTCTAAAGATA-----TATTGTAAAAGAAGCTCGAAAAGAAAGGAAAATAAAGCATTAGAATATAAATTTGTGAAAATTTTCGAATTTTAGAATTAATTAGAATTCTAGACTTTCTTACTTTTGTTATTCT-AAATATCAACTTCTACTGCCTCTTCAAATAGGAGTAGAGTACTACCCCTGGTTTTATGAAAAAA1110001010?1000000110001????1111??1?000100110001111?001100000111001?1001?111000000001000000??1000000??1001011???1000011?0000000001001?010111111111000011100101101000????1000000?1111001??100101011?1?00000000001???1011?10001??01010001?1101?0101000?1?0000000000100100001110001?????????????1000011
E_linguiformis_Y209  GGACTGACCAGAGTATGAACTAATAAGTATACAAACTAATAACCAACTCATCACTTTGCATTATCTGGATATAAAAAAAG--------AGTCAAGATATGATATATTGGTCATATAATTGTAGCAATTAAAATACTTTTTGCACAAACAAAAGAAAACGAATCTGATTATGATTTAGAAATCAAAATGGAAAATTATGCAGAGCAGATAAGTGGAAGGTTGAAAGAAAGAAAAAGAATATCAATGATAGAGAATTCCAATTATGTAAGGTCTATAAGTCATCACAGAAAAGCTAATGTAGTAAAGCATCAATACCAATTGATTTAAAATTTTAAAATTAAACTACTACGT--------------------TGATAAAACAAAAAATCAAGAGCCTTGAGTCAATTCAGACTGAGAAGATTGACTCAAGAACAAATTTTATTAGAGGCTCCATTGGAAAATTAAGACCTAAGCATTACTGGAGAAGTGATGGGAACGATGGAACCTGTAAATACATAAGATTTTTATGAAACCAAATCTTAATGATTTATTGGGAGGATAGCGAAAGGAACCCGAAGAGAATTCTTTTATTTTATTATG--------------------------------------AGAGATCATGGGTTACCTCTCCAA--------------ATAAAATAACTATTGAAAGACTAAATAAGCAAGAGCAAATATTCGCCCGCGAAGA-TTTTTTTTATTCTTTTTAATTACTAAATTTGATGAATCTGATATCCTAATTAGAATATCTAAAAAAATTTGTTACAAACTTAT------AACAAATAACAAAAACAAGATTATC-AAAAAAAAAAAAT---------------------------------------------------------------------------------------------------------------------------------------------------------------------------------------------------------------------------------------------------------------------------------------------------------------------------------------------------------------------------------------------------------------------------------TTTAAGTAAATTAAGTAAAAATTGAAATTGAAAAGAATACAATGATTTAATATATTA-TTTTTTTGTTTTTCGTATTCGTAAAAGATATGTATATTTTTTTAATCATTTCGTTCGCGAGGAGCTGGATGAGAAGAAATTCTCATGTCCGGTTCTGTACCACTTGGCTACATCCGCCCCTAATACTCCAACTAA-------------------TAGTATAACTCTATTAAATAACTCTATTAAAAAG------------------------------AAAAAGTTTTCTCTCGATTTATAGTAATTTATA-----------GT-----------------------------------------------AAAAATAAAGTAAAAAATTCG------ATTTAA-AGGGTAGATT----TAAAAAGGTAAAGGTACAAGGATTGTAATCTCTAGCATTTAATATTTAATAGCATTTAATATTCAATTTGCTCTTTGTTATAAGATCTTAGAAGATACAAATACAAACATACAACCTCAAA---------------------------------------------------GAACAACTTTCCAAACTAAAATAACCG-------AT------AACAAATAACAAATTTATTTCAATTTTATATTCAACTTTTATC---------------------------------------------AGTACATATACCAAATTAGTAGATATAGAAATCTA-------TCTATTTATAGAATATCAGAAATATAAATTAAATGAAGTAAACAAAAAGCA--TTTTTTTTATGGAAAGTCAAT-------------------ATATATATTAATCGATTTTAGTAATAAACTAAACGAAATTAA-------TAAAAACTAAAAAAT-----------------------AAAGGAGCAATACCAAACCTCTTGATAGAAATTGGATATTGCTCCTTTA-TTTT---TTTTTTAG-TTTTGTTTTCAAGAACTCGCACACAGCAAGACCGAAATCTTACCCATTTGTAGAAATTAAAAATGGGCAATCCTGAGCCAAATCCTGTTTTCCGAAAACCGAAAAAGTTTCATAAAAACAG--AAAAAAACAAGGAAGGATAGGTGCAGAGACTCAATGGAAGCTGTTCTAATAAATGAGGTTGACTGCGTTGCATTAGTAAAGTAAACCTTCTATCAAAACCCCAGAAAGGATAAAGTAAAGGATAACCATATATACATACGTACTTAAATACTATCTCAAATGATTAATAGGAAATGATTAATAGAGACCCGAATCCATAATCCATATTCATC---TTTTTTTTCTCTTTAATTTC----TTTTTTTTATC--------------------TTTATTTCTTTTTTCTC---------------TTTATATATATTC---------TATATATTCTATATATA-------------------------ATAT------ATAAAATTGGTTTGAATTGATTCCAAATTGAGGAAAGGATTTAATATTAATTCATCAAACCATTCACTTCATAGTCTGATAGATAACTGACTAATCGGACGAGAATAAAGATAGAGTCCCATTCTACCTGTCAATATTGACAACAAGGCAATTTATAGTAAGAGGAAAACCCATTCTCTCTTTTCTTTAACGATTCCAATTTTGTTATCTTTCTGATTCATTCGATTCTGTGATAAACATATTTGGGCTGGAC--TTTTTTTTTCACAAATCTTGTGATAGATATCATACACCTACAAATACCCATCTTTGAGCAAAACAAAAAATTCCCATTCAGTTTTATTTTCATTGG----------AAATTGGAATAATTAACAAT----CAAAATCATTATTCGAATTGAAATTTACGAAGTTC------TTTTTTTTAAGATACAAAAAATTTCAGGTCTGGCTAATACTTTATTA--------------TACAATATTTTTTCGTCTTTTTAAAAAAAAAA----TTGACTTTTTAAATTGACATAGGCCAAAGTTTTTTACTAAAATTTAGTAAAACGAGGAAGCCGGCGCGACTAAAATGGTAGTTTCATTAGCACCTGAGGTCTTATAAG------------ATAAAAAATTAAACCAT-----ATAAGATAAAAAATTTCAGATTAAGAGGAGACCATGAGATAG-TTATAGTATTTAGTATTTTAGTTATAGTATTTGAATTAGTTGAATAAAGACGAAA-----------------------------------TAGAATTAATTA------AA-TTAATTAGTAAATTGTGTTTCACGGATATACCTTTAATTA-------AATAAATAATAAGA-----AAATGAAAATTGAGAGATTAACTAATTAATTAACAAAAACAAAAAACAAGAGTATGTTGATTATATCAAAACTAGAGAAAAATAAAAATTTTAGTTTATCATGGGTAGGGATCCTATTGCTGAGATAATAACCTCTATACGAAATGCTGACATGAATAGAAAAGGAACCGTTCGAATAGCAGCTACTAACATTACCGAAAACATTATTAAAATACTATTAAGAGAGGGTTTTATTGAAAATGTCCGGAAACATCAGGAAGGCAACAAAAAATTTTTGGTTTTAACCCTACGCCATAGAAGGAAGAAGCAAGGACCATATAGAACTAGTCTAAATTTAAAACGGATCAGCCGTCCGGGGCTACGAATCTATTCTAACTATCAAAAAATTCCTAGAATTTTGGGTGGGATGGGCATTGTAATTCTTTCTACTTCTCGAGGTATAATGACAGACCGGGAAGCTCGACTCGAAAGAATTGGTGGAGAAATCTTGTGTTATATATGGTAATCTTTTTGGTATCCGAATTCGATCCAGACTTCTTATTTTTTTGTT---AAAAAAAAAGAGA-TAAAGAATAGGTTTCGAATACCATAAAAGTCCTTTCGCCTTTCCTAGGAATAGAATTTAAGATTTCAAAATTTAAAGAAACTTAGTTTCTT-CAAAAAAAAGTATGTATATTCAAAAATTAAGGGATAATAAATATGAAAATAAGAGCTTCTGTTCGCAAAAAGACAAGTAGTTTGATACAATCTTTGATCTCTTAGTTTTGGCCTCTATTTTATTT------------TTGTGATTTTAGATAGGGTATGTAGATATCTTAATTTGAATCGCCACCCTTTACTTTACTTTGAATTTTGGTCTTTTTTT-----ATCCAGGAGACGCTCCAAAATAAACAGGTATGAAAGCTATAATTGTAAACCACGATTGAATTTATGGAAGCATTGGTTTATACATTCCTTTTAGTGTCAACTTTAGGAATAATTTTTTTCGCTATTTTTTTTCGAGAACCGCCTAAAATTCAAACTAAAAAGGTAAAATGATTTTTTAATCTCTTAATTGAAGTAAAGAGGTAAAGAACCTCCCAGTATTAGGAGGTTCTTTACCTCTTTTAGTCCCCGTGTTCCTCGAATGGATCTCTTAGTTGTTGAGAGGGTTGCCCAAAAGCAGTATATAAGGCATACCCAGTAAAACTTACAAGTAAACCAGATATAGAGATGGCGACTAGGGTTGCTGTTTCCATTAT--------------TATATGATTTCAAGACCCCAATGGATCTATGATAAGATCATTTATTTACAACGGAATGGTATACAAAGATCCATGGAGGGGCATCATTAACGAATTTTGGTTTGAAATACC----CTTTTTAGCTTATTCTAA-------------------------GGAAAGAGATCTAAAATAGTTTTTTCCTAAACGAAACGAGTTTTTTCCTAGAATTTGTTTGAATCATTTATATCTTCTTCCAATCACTTTTTTTGCGTGATTATTTTGTTCATTCAATTCCAATCCAATTTTAGGAGTCATAATCTG---------TGTTTCCAACGTGTTATT--AAAAAAAAAAAGGGGGG-TTTTTCTAGAGAGATAGAGCAATTTGTATTTCAATTGGTTTTATTCAATTCAATGATTG--------ACTAATAATAAAATATTAAT-AAAAAAT-----AATAAAATAAATTACAAG-----AAAACAAAGACTTATATTTCTAGGCAAGGATTCAGACTAATGAATTTGTCCATTTAGATTGATTGTATCCAAGTGGGATAATGATAAGGAAGAGAATAATTCAAAAAACAAAATGAGATTCATAAAAAAAAAAAATGGATTATTTAGA----------------------ATGGA----ATATATATAAATAATGGAATAATGGCTATAAGCCAACTTTCTTTTTGTGAATATTTCAACATC--AAAAAAAATTTTTGAATCCGATTACGATTAAATTTAAGATACGAATAGTTTGGTTTACGTTATGGAAGAAAGACGTGTATATGGAATATTAACTATTTATATAGATAGTTATATATTCGTTAAAAGATACATCTAAAAGATATATTTAA--TCTGCCCTGGAGATTTAGATAGGAATTTCAATAAAAGTCCCTC-----CTTTTCGTTTGG-----------------------------------AACTGGGAATTCAATATTGAATAATTGAAT---------AAATCAAGAAAAGGAACGAAGAGTTCAAAATTTATTGGTTGATTGTATCATTAACCATGATCCTCCTATTCAACTACTTCAACCATTTCCGAGCACCGCATAGTATTTTTTTTAGGGCCTTTGAAGCTTCTATCATTCAGGTATGATTTGATTTTTCGTACACTGCCCTTCGAATTTCTAAGGGTTTCGAAGAAAAAAAATTTATCGGACCATAACTTAGCTAAATTCATGAATTCAATTCGGTTATTCCTTCTTAGAGTTTTAATAACCATATGAACCGTGAAA-----TTTTTTTTGAAAAGAACTGTTCGAGGAACAAGTGATTCTCCTCTCGTTACTAGTTGATGCTCAGACTTATTTCTCTCATTTTATCAAACCAATCTTATTTTTTGATCTTGT---TCATGAGATTTCTC----AAAAAAAAAATTTTACGTATTCTTCCTATGTGCATTAAACTGTTATAGTATCCTATATTTTATTATTTTATACTTT-ATTCTTTCTCGCCATCTTTCTTCTATTTTCTTTTGCCCATTTTTATTCTATTTTGTTTTCTTTCCGATTCAGATAAAAAAAAAACTCTAGAATATTGCGCAAGTCAAGAAACTTCGAATATTTGTTCTAT----------------------------------------------------------------------------------------------------------------------------------------------------------------------------------------------------------------------------------------------------------------------------------------------------------------------------------------------------------------------------------------------------------------------AT----------------------AATAGTGATTTATTCCTTATAGAA----------------------------------TAATTA----------G-------------------------------------ATAGAATAATTAGTATCAAGAAGATTAAATCAGAAATATCGACAGATTTTTTTTGGAGTCCAAAAAGAAATATCAAAATGAAAGAAAAAGCAGAGTTATTCTTTCAA-TTTCATCTATATCGAATTTGAATATCAGAATAGTAGATATAGTCATCATGTAATAGGTTAGGTCCACTTACTTTTAGTGATTTCGAATCAAATTTTTACGGTTGATTTATGGAAAAGAAGAACATTTTGCGATT--TAAGAGCCAATTTCTCATT-------ATTCAATTATCTATTTATATTCTAACA---------------------------------TTCTATTTATATTCTAATATAATAAACAAATGTTCAACCTTGTAACTAAACTTTCTAACTCTATAAATAAAATAACTAGAT-------AAAAAAA----AAAAAGAATAATATTCTATATTCTATAGACTAATAGTATATAT----------------TATTCT-----------------------AATA--ATATATATTCGAAATATTATAAATAGATATAGTATATATTCTAAAAAATAGACTATTCTAAACAATCGAGTCTAAAAAATAGAATATATTCGAAATAACTAGAAATATATTATATAACTAGAA--------------------TATTAACTAGAATATAGAAGAAAGATATTCTATAAAATT-------------ATAGAAATAGAAAATAGAAATCTATTAGAATAAAATAATA---TATTATTAGATATTATTA--------TATATTAATATTAGATATTAACATATTCTAATACTAA-TAATAGATTAGTAAATAAT-----------------------------------------------------ATATTCAAATATTATATAGAATATTCTATT------TTATATAATATTCTA----TTTTTTTTCTCAAAAAAAATTTCTAAAGATATATTGTATTGTAAAAGAAGCTCGAAAAGAAAGGAAAATAAAGCATTAGAATATTAATTTGTGAAAATTTTCGAATTTTAGAATTAATTAGAATTCTAGACTTTCTTACTTTTGTTATTCT-AAATAACAACTTCTACTGCCTCTTCAAATAGGAGTAAAGTACTACCCCTGGTTTTATGAAAAAA1010?111101000001????????????????????001001??10?011?1011000001111?1?101??0110010001?10?1000??1???10010001?1?001?10?10101?????1?1??01??010111111100?11011000101101001?10000001000011100100001?1?111?1?10000?1??01??100010010????????101??1?1??0101010?1?000??????1101?0?10??1000011001?11?10??1???101
E_serrula_S389 GGACTGACCAGAGTATGAACTAATAAGTATACAAACTAATAACCAACTCATCACTTTGCATTATCTGGATATAAAAAAAG--------AGTCAAGATATGATATATTGGTCATATAATTGTAGCAATTAAAATACTTTTTGCACAAACAAAAGAAAACGAATCTGATTATGATTTAGAAATCAAAATGGAAAATTATGCGGAGCAGATAAGTGGAAGGTTGAAAGAAAGAAAAAGAATATCAATGATAGAGAATTCCAATTATGTAAGGTCTATAAGTCATCACAGAAAAGCTAATGTAGTAAAGCATCAATACCAATTGATTTAAAATTTTAAAATTAAACTACTACGT--------------------TGATAAAACAAAAAATCAAGAGCCTTGAGTCAATTCAGACTGAGAAGATTGACTCAAGAACAAATTTTATTAGAGGCTCCATTGGAAAATTAAGACCTAAGCATTACTGGAGAAGTGATGGGAACGATGGAACCTGTAAATACATAAGATTTTAATGAAACCAAATCTTAATGATTTATTGGGAGGATAGCGAAAGGAACCCGAAGAGAATTCTTTTATTTTATTATG--------------------------------------AGAGATCATGGGTTACCTCTCCAA--------------ATAAAATAACTATTGAAAGACTAAATAAGCAAGAGCAAATATTCGCCCGCGAAGATTTTTTTTTATTCTTTTTAATTACTAAATTTGATGAATCTGATATCCTAATTAGAATATCTAAAAAAATTTGTTACAAACTTAT------AACAAATAACAAAAACAAGATTATC-AAAAAAAAAAAATCGAAAAAATTATTCTAGTTATATTATAGACAGTAATTATAGACAATTTTTTCGATTTCTATCTAGAAC-TATTCGATCTATAACTATTAGAACTAGAAAATAGAATATAGATTGTAATATATACAAATAGATACAAATTTCTA-TTCTACTAATATTC---------------TATTCTATTCTACTAAAATCCTATTCTAATAATCTAAGATTCTAATACTATTCTAATACTAATAAATTACTAATA-------------AATAGATCTAATCAA-------------------------------------TAAA-------------------------------------AAATAGATTAAAAAAAAAAAATAGATCTAATCAGTAAGAAATAGATT-AAAAAAATAAATAAATTTAAGTAAATTAAGTAAAAATTGAAATTGAAAAGAATACAATGATTTAATATATTA-TTTTTTTGTTTTTCGTATTCGTAAAAGATATGTATATTTTTTTAATCATTTCGTTCGCGAGGAGCTGGATGAGAAGAAATTCTCATGTCCGGTTCTGTACCACTTGGCTACATCCGCCCCTAATACTCCAACTAA-------------------TAGTATAACTCTATTAAATAACTCTATTAAAAAG------------------------------AAAAAGTTTTCTCTGGATTTATAGTAATTTATA-----------GT-----------------------------------------------AAAAATAAAGTAAAAAATTCGATTTAA-------AGGGTAGATT----TAAAAAGGTAAAGGTACAAGGATTGTAATCTCTAGCATTTAATATTTAATAGCATTTAATATTCAATTTGCTCTTTGTTATAAGATCTTAGAAGATACAAATACAAACATACAACCTCAAA---------------------------------------------------GAACAACTTTCCAAACTAAAATAACCG-------AT------AACAAATAACAAATTTATTTCAATTTTATATTCAACTTTTATC---------------------------------------------AGTACATATACCAAATTAGTAGATATAGAAATCTA-------TCTATTTATAGAATATCAGAAATATAAATTAAATGAAGTAAACAAAAAGCA-TTTTTTTTTATGGAAAGTCAAT-------------------ATATATATTAATCGA-TTTAGTAATAAACTAAACGAAATTAA-------TAAAAACTAAAAAAT-----------------------AAAGGAGCAATACCAAACCTCTTGATAGAAATTGGATATTGCTCCTTTATTTTTT--TTTTTTAG-TTTTGTTTTCAAGAACTCGCACACACCAAGACCGAAATCTTACCCATTTGTAGAAATTAAAAATGGGCAATCCTGAGCCAAATCCTGTTTTCCGAAAACCGAAAAAGTTTCATAAAAACAG--AAAAAAACAAGGAAGGATAGGTGCAGAGACTCAATGGAAGCTGTTCTAATAAATGAGGTTGACTGCGTTGCATTAGTAAAGTAAACCTTCTATCAAAACCCCAGAAAGGATAAAGTAAAGGATAACCATATATACATACGTACTTAAATACTATCTCAAATGATTAATAGGAAATGATTAATAGAGACCCGAATCCATAATCCATATTCATC--TTTTTTTTTCTCTTTAATTTC---TTTTTTTTTATC----------------------------------------------------TTTATTTCTTTTTTCTCTTTA-TATATATTCTATATATA-------------------------ATAT------ATAAAATTGGTTTGAATTGATTCCAAATTGAGGAAAGGATTTAATATTAATTCATCAAACCATTCACTTCATAGTCTGATAGATAACTGACTAATCGGACGAGAATAAAGATAGAGTCCCATTCTACCTGTCAATATCGACAACAAGGCAATTTATAGTAAGAGGAAAACCCATTCTCTCTTTTCTTTAACGATTCCAATTTTGTTATCTTTCTGATTCATTCGATTCTGTGATAAACATATTTGGGCTGGAC--TTTTTTTTTCACAAATCTTGTGATAGATATCATACACCTACAAATACCCATCTTTGAGCAAAACAAAAAATTCCCATTCAGTTTTATTTTCATTGG----------AAATTGGAATAATTAACAAT----CAAAATCATTATTCGAATTGAAATTTACGAAGTTC------TTTTTTTTAAGATACAAAAAATTTCAGGTCTGGCTAATACTTTATTA---------TATTATACAATATTTTTTCGTCTTTTTTTAAAAAAA-----TTGACTTTTTAAATTGACATAGGCCAAAGTTTTTTACTAAAATTTAGTAAAACGAGGAAGCCGGCGCGACTAAAATGGTAGTTTCATTAGCACCTGAGGTCTTATAAG------------ATAAAAAATTAAACCAT-----ATAAGATAAAAAATTTCAGATTAAGAGGAGACCATGAGATAG-TTATAGTATTTAGTATTTTAGTTATAGTATTTGAATTAGTTGAATAAAGACGAAA-----------------------------------TAGAATTAATCA------AA-TTAATTAGTAAATTGTGTTTCACGGATATACCTTTAATTA-------AATAAATAATAAGA-----AAATGAAAATTGAGAGATTAACTAATTAATTAACAAAAACAAAAAACAAGAGTATGTTGATTATATCAAAACTAGAGAAAAATAAAAATTTTAGTTTATCATGGGTAGGGATCCTATTGCTGAGATAATAACCTCTATACGAAATGCTGACATGAATAGAAAAGGAACCGTTCGAATAGCAGCTACTAACATTACCGAAAACATTATTAAAATACTATTAAGAGAGGGTTTTATTGAAAATGTCCGGAAACATCAGGAAGGCAACAAAAAATTTTTGGTTTTAACCCTACGCCATAGAAGGAAGAAGCAAGGACCATATAGAACTAGTCTAAATTTAAAACGGATCAGCCGGCCGGGGCTACGAATCTATTCTAACTATCAAAAAATTCCTAGAATTTTGGGTGGGATGGGCATTGTAATTCTTTCTACTTCTCGAGGTATAATGACAGACCGGGAAGCTCGACTCGAAAGAATTGGTGGAGAAATCTTGTGTTATATATGGTAATCTTTTTGGTATCCGAATTCGATCCAGACTTCTTATTTTTTTGTT---AAAAAAAAAGAGA-TAAAGAATAGGTTTCGAATACCATAAAAGTCCTTTCGCCTTTCCTAGGAATAGAATTTAAGATTTCAAAATTTAAAGAAACTTAGTTTCTTCAAAAAAAAAGTATGTATATTCAAAAATTAAGGGATAATAAATATGAAAATAAGAGCTTCTGTTCGCAAAAAGACAAGTAGTTTGATACAATCTTTGATCTCTTAGTTTTGGCCTCTATTTTATTT------------TTGTGATTTTAGATAGGGTATGTAGATATCTTAATTTGAATCGCCACCCTTTACTTTACTTTGAATTTTGGTCTTTTTTT-----ATCCAGGAGACGCTCCAAAATAAACAGGTATGAAAGCTATAATTGTAAACCACGATTGAATTTATGGAAGCATTGGTTTATACATTCCTTTTAGTGTCAACTTTAGGAATAATTTTTTTCGCTATTTTTTTTCGAGAACCGCCTAAAATTCAAACTAAAAAGGTAAAATGATTTTTTAATATCTTAATTGAAGTAAAGAGGTAAAGAACCGCCCAGTATTAGGAGGTTCTTTACCTCTTTTAGTCCCCGTGTTCCTCGAATGGATCTCTTAGTTGTTGAGAGGGTTGCCCAAAAGCAGTATATAAGGCATACCCAGTAAAACTTACAAGTAAACCAGATATAGAGATGGCGACTAGGGTTGCTGTTTCCATTAT--------------TATATGATTTCAAGACCCCAATGGATCTATGATAAGATCATTTATTTACAACGGAATGGTATACAAAGATCCATGGAGGGGCATCATTAACGAATTTTGGTTTGAAATACC----CTTTTTAGCTTATTCTAA-------------------------GGAAAGAGATCTAAAATAGTTTTTTCCTAAACGAAACGAGTTTTTTCCTAGAATTTGTTTGAATCATTTATATCTTCTTCCAATCACTTTTTTTGCGTGATTATTTTGTTCATTCAATTCCAATCCAATTTTAGGAGTCATAATCTG---------TGTTTCCAACGTGTTATT---AAAAAAAAAAGGGGGG--TTTTCTAGAGAGATAGAGCAATTTGTATTTCAATTGGTTTTATTCAATTCAATGATTG--------ACTAATAATAAAATATTAAT-AAAAAATAATAAAATAAAATAAATTACAAG-----AAAACAAAGACTTATATTTCTAGGCAAGGATTCAGACTAATGAATTTGTCCATTTAGATTGATTGTATCCAAGTGGGATAATGATAAGGAAGAGAATAATTCAAAAAACAAAATGAGATTCAT---AAAAAAAAATGGATTATTTAGA----------------------ATGGA----ATATATATAAATAATGGAATAATGGCTATAAGCCAACTTTCTTTTTGTGAATATTTCAACATCAAAAAAAAAATTTTTGAATCCGATTACGATTAAATTTAAGATACGAATAGTTTGGTTTACGTTATGGAAGAAAGACGTGTATATGGAATATTAACTATTTATATAGATAGTTATATATTCGTTAAAAGATACATCTAAAAGATATATTTAA--TCTGCCCTGGAGATTTAGATAGGAATTTCAATAAAAGTCCCTCCTTTTCTTTTCGTTTGG-----------------------------------AACTGGGAATTCAATATTGAATAATTGAATAAATAAATCAAATCAAGAAAAGGAACGAAGAGTTCAAAATTTATTGGTTGATTGTATCATTAACCATGATCCTCCTATTCAACTACTTCAACCATTTCCGAGCACCGCATAGTATTTTTTTTAGGGCCTTTGAAGCTTCTATCATTCAGGTATGATTTGATTTTTCGTACACTGCCCTTCGAATTTCTAAGGGTTTCGAAGAAAAAAAATTTATCGGACCATAACTTAGCTAAATTCATGAATTCAATTCGGTTATTCCTTCTTAGAGTTTTAATAACCATATGAACCGTGAAA----TTTTTTTTTGAAAAGAACTGTTCGAGGAACAAGTGATTCTCCTCTCGTTACTAGTTGATGCTCAGACTTATTTCTCTCATTTTATCAAACCAATCTTATTTTTTGATCTTGT---TCATGAGATTTCTC---AAAAAAAAAAATTTTACGTATTCTTCCTATGTGCATTAAACTGTTATAGTATCCTATATTTTATTATTTTATACTTT-ATTCTTTCTCGCCATCTTTCTTCTATTTTCTTTTGCCCATTTTTATTCTATTTTGTTTTCTTTCCGATTCAGATAAAAAAAAAACTCTAGAATATTTCGCAAGTCAAGAAACTTCGAATATTTGTTCTAT----------------------------------------------------------------------------------------------------------------------------------------------------------------------------------------------------------------------------------------------------------------------------------------------------------------------------------------------------------------------------------------------------------------------------------------------------------------ATAATAG---------------------------------TGATTT----------A-----------TTCCTT--------------------ATAGAATAATTAGTATCAAGAAGATTAAATCAGAAATATCGACAGATTTTTTTTGGAGTCCAAAAAGAAATATCAAAATGAAAGAAAAAGCAGAGTTATTCTTTCAA-TTTCATCTATATCGAATTTGAATATCAGAATAGTAGATATAGTCATCATGCAATAGGTTAGGTCCACTTACTTTTAGTGATTTCGAATCAAATTTTTACGGTTGATTTATGGAAAAGAAGAACATTTTGCGATT--TAAGA-CCAATTTCTCATTTCTCATTATTCAATTATCTATTTATATTCTAATA---------------------------------TTCTATTTATATTCTAATATAATAAACAAATGTTCAACCTTGTAACTAAACTTTCTAACTCTAT-----AAATAACTAGATAAAAAAAAAAAAAA----AAATAGAATAATATTATATATTCTATAGACTAATAGTATATAT----------------TATTCT----AATAATATATATTA-TTAGAATA--ATATATATTCGAAATATTATAAATAGATATAGTATATATTCTAAAAAATAGACTATTCTAAACAATCGAGTCTAAAAAATAGAATATATTCGAAATAACTAGAAATATATTATATAACTAGAA--------------------TATTAACTAGAATATAGAAGAAAGATATTCTATAAAATT-------------ATAGAAATAGAAAATAGAAATCTATTAGAATAAAATAATATATTATTATTAGATATTATTA--------TATATTAATATTAGATATTAACATATTCTAATACTAA-TAATAGATTAGTAAATAAT------------------------------ATATTTATTTTTTAGTAAATAATATATTCAAATATTATATAGAATATTCTATT------TTATAGAATATTCTA---TTTTTTTTTCTCAAAAAAAATTTCTAAAGATATATTGTATTGTAAAAGAAGCTCGAAAAGAAAGGAAAATAAAGCATTAGAATATTAATTTGTGAAAATTTTCGAATTTTAGAATTAATTAGAATTCTAGACTTTCTTACTTTTGTTATTCT-AAATAACAACTTCTACTGCCTCTTCAAATAGGAGTAAAGTACTACCCCTGGTTTTATGAAAAAA1010?1101010000000110000?1??011100010001001??10?011?01?1000001111?11001??1110000000110?1000?10??1000???1??01001?10?10101?????110001???010111111100?11001000101101001??100000?1000110001??101?10010?1?0000010??01?10000100?1?????????001?1101?0101100?1?1000000000101?0100101000011000?11100001??1001
E_indivisa_S723 GGACTGACCAGAGTATGAACTAATAAGTATACAAACTAATAACCAACTCATCACTTTGCATTATCTGGATATAAAAAAAG--------AGTCAAGATATGATATATTGGTCATATAATTGTAGCAATTAAAATACTTTTTGCACAAACAAAAGAAAACGAATCTGATTATGATTTAGAAATCAAAATGGAAAATTATGCGGAGCAGATAAGTGGAAGATTGAAAGAAAGAAAAAGAATATCAATGATAGAGAATTCCAA-TATGTAAGGTCTATAAGTCATCACAGAAAAGCTAATGTAGTAAAGCATCAATACCACTTGATTTAAAATTTTAAAATTAAACTACTCCGTTGATAAAACAAAAAATCAAGTGATAAAACAAAAAATCAAGAGCCTTGAGTCAATTCAGACTGAGAAGATTGACTCAAGAACAAATTTTATTAAAGGCTCCATTGGAAAATTAAGACCTAAGCATTACTGGAGAAGTGATGGGAACGATGGAACCTGTAAATACATAAGATTTTAATGAAACCAAATCTTAATGATTTATTGGGAGGATAGCGAAAGGAACCCGAAGACAATCCTTTTATTTTATTATG--------------------------------------AGAGATCATGGGTTACCTCTGCAA--------------ATAAAATAACTATTGAAAGACTAAATAAGCAAGAGCAAATATTCGCCCGCGAAGA-TTTTTTTTATTCTTTTTAATTGCTAAATTTGATGAATCTGATATCCTAATTAAAATATCTAAAAAAATTTGTTACAAACTTATAACAAAAACAAATAACAAAAACAAGATTATC-----AAAAAAAATCGAAAAAATTATTCTAGTTATATTATAGACAGTAATTATAGACAATTTTTTCGATTTCTATCTAGAAC-TATTCGATCTATAACTATTAGAACTAGAAAATAGAATATAGATTGTAATATATACAAATAGATACAAATTTCTA-TTCTACTAA------------------------------------AATCCTATTCTAATAATCTAAGATTCTAATACT----------------------AATA-------------AATAGATCTAATCAA-------------------------------------TAAA-------------------------------------AAATAGATT-AAAAAAATAAATAGATCTAATCAGTAAGAAATAGATT-AAAAAAATAAATAAATTTAAGTAAATTAAGTAAAAATTGAAATTGAAAAGAATACAATGATTTAATATATTA--TTTTTTGTTTTTCGTATTCGTAAAAGACATGTATATTTTTTTAATCATTTCGTTCGCGAGGAGCTGGATGAGAAGAAATTCTCATGTCCGGTTCTGTACCACTTGGCTACATCCGCCCCTAATGCTCCAACTAA-------------------TAGTATAACTCTATTAAATAACTCTATTAAAAAG------------------------------AAAAAGTTTTCTCTCG----------ATTTATA-----------GT-----------------------------------------------AAAAATAAAGTAAAAAATTCGATTTAAATTGAA-AAGGTAGATT----TAAAAAGGTAAAGGTACAAGGATTGTAATCTCTAGCATTTAATATTTAATAGCATTTAATATTCAATTTGCTCTTTGTTATAAGATCTTAGAAGATACAAATACAAACATACAACCTCAAA---------------------------------------------------GAACAACTTTCCAAACTAAAATAAACG-------ATAACAAAAACAAATAACAAATTTGTTTCAATTTTATATTCAACTTTTATC---------------------------------------------AGTACATATACCAAATTAGTACATATTGAAATCTA-------TCTATTTATAGAATATCAGAAATATAAATTAAATGAAGTAAACAAAAAACA--TTTTTTTTATGGAAAGTCAATATATATT------------ATATATATTAATCGA-TTTAGTAATAAACTAAACGAAATTAA-------TAAAAACTAAAAAAT-----------------------AAAGGAGCAATACCAAACCTCTTGATAGAAATTGGATATTGCTCCTTTA--TTT---TTTTTTAG-TTTTGTTTTCAAGAACTCGCACACACCAAGACCGCAATCTTACCCATTTGTAGAAATTAAAAATGGGCAATCCTGAGCCAAATCCTGTTTTCCGAAAACAGAAAAAGTTTCATAAAAACAG--AAAAAAACAAGGAAGGATAGGTGCAGAGACTCAATGGAAGCTGTTCTAATAAATGAGGTTGACTGCGTTGCATTAGTAAAGTAAACCTTCTATCAAAACCCCAGAAAGGATAAAGTAAAGGATAACCATATATACATACGTACTTAAATACTATCTCAAATCATTAATAGGAAATGATTAATAGAGACCCGAATCCATAATCCATATTCATC---TTTTTTTTCTCTTTAATTTC--TTTTTTTTTTATC----------------------------------------------------TTTATTTCTTTTTTCTCTTTA-TATATATTCTAT------------------------------ATAT------ATAAAATTGGTTTGAATTGATTCCAAATTGAGGAAAGGATTTAATATTAATTCATCAAACCATTCACTTCATAGTCTGATAGATAACTGACTAATCGGACGAGAATAAAGATAGAGTCCCATTCTACCTGTCAATATCGACAACAAGGCAATTTATAGTAAGAGGAAAACCCATTCTCTCTTTTCTTTAACGATTCCAATTTTGTTATCTTTCTGATTCATTCGATTCTGTGATAAACATATTTGGGCTGGAC--TTTTTTTTTCACAAATCTTGTGATAGATATCATACACCTAGAAATACCCATCTTTGAGCAAAACAAAAAATTCCCATTCATTTTTCTTTTCATTGG----------AAATTGGAATAATTAACAAT----CAAAATCCTTATTCGAATTGAAATTTACGAAGTTC-----TTTTTTTTTAAGATACAAAAAATTTCAGGTCTGGCTAATACTTTATTA--------------TACAATATTTTTTCGTCTTTTTTAAAAAAAAA----TTGACTTTTTAAATTGACATAGGCCCAAGTTTTTTACTAAAATTTAGTAAAACGAGGAAGCCGGCGCGACTAAAATGGTAGTTTCATTAGCACCTGAGGTCTTATAAG------------ATAAAAAATTAAACCAT-----ATAAGATAAAAAATTTCAGATTAAGAGGAGACCATGAGATAG-TTATAGTATTTAGTATTTTAGTTATAGTATTTGAATTAGTTGAATAAAGACGAAA-----------------------------------TAGAATTAAGCA------AA-TTAATTATTAAATTGTGTTTTATGGATATACCTTTAATTAAATAAATAATAAATAATAAGAAAATGAAATGAAAATTGAGCGATTAACTAATTAATTAACAAAAACAAAAAACAAGAGTATGTTGATTATATCAAAACTAGAGAAAAATAAAAATTTTAGTTTATCATGGGTAGGGATCCTATTGCTGAGATAATAACCTCTATACGAAATGCTGACATGAATAGAAAAGGAACCGTTCGAATAGCAGCTACTAACATTACCGAAAACATTATTAAAATACTCTTAAGAGAGGGTTTTATTGAAAATGTACGGAAACATCAGGAAGTCAACAAAAAATTTTTGGTTTTAACCCTACGCCATAGAAGGAAGAAGCAAGTACCATATAGAACTAGTCTAAATTTAAAACGGATCAGCCGGCCGGGGCTACGAATCTATTCTAACTATCAAAAAATTCCTAGAATTTTGGGTGGGATGGGCGTTGTAATTCTTTCTACTTCTCGAGGTATAATGACAGACCGGGAAGCTCGACTCGAAAGAATTGGTGGAGAAATCTTGTGTTATATATGGTAATCTTTTTGGTATCCGAATTCGATCCAGACTTCTTATTTTTTTGTT---AAAAAAAAAGAGA--AAAGAAGAGGTTTCGAATACCATAAAAGCCCTTTCGCCTTTACTAGGAATAGAATTTAAGATTTCAAAATTTAAAGAAACTTAGTTTCTT-CAAAAAAAAGTATGTATATTCAAAAATTAAGGGATAATAAATATGAAAATAAGAGCTTCTGTTCGCAAAAAGACAAGTAGTTTGATACAATCTTTGATCTCTTAGTTTTGGCCTCTATTTTATTTTTGTGATTTTAGTTGTGATTTTAGATAGGGTATGTAGATATCTGAATTTGAATCGCCACC----------CTTTGAATTTTGGTCTTTTTTT-----ATCCAGGAGACGCTCCAAAATAAACAGGTATGAAAGTTATAATTGTAAACCACGATTGAATTTATGGAAGCATTGGTTTATACATTCCTTTTAGTGTCAACTTTAGGAATAATTTTTTTCGCTATTTTTTTTCGAGAACCGCCTAAAATTCAAACTAAAAAGGTAAAATGATTTTTTAATATCTTAATTGAAGTAAAGAGGTAAAGAACCTCCCAGTATTAGGAGGTTCTTTACCTCTTTTAGTCCCCGTGTTCCTCGAATGGATCTCTTAGTTGTTGAGAGGGTTGCCCAAAAGCAGTATATAAGGCATACCCAGTAAAACTTACAAGTAAACCAGATATAGAGATGGCGACTAGGGTTGCTGTTTCCATTAT--------------TATATGATTTCAAGACCCCAATGGATCTATGATAAGATCATTTATTTACAACGGAATGGTATACAAAGATCCATGGAGGGGCATCATTAACGAATTTTGGTTTGAAATACC----CTTTTTAGCTTATTCTAA-------------------------GGAAAGAGATCTAAAATAGTTTTTTCCTAAACGAAACGAGTTTTTTCCTAGAATTTGTTTGAATCATTTATATCTTCTTCCAATCACTTTTTTTGCGTGATTATTTTGTTCATTCAATTCCAATCCAATTTTAGGAGTCATAATCTGAATAAGAGTTGTTTCCAACGTGTTATT-----AAAAAAAAGGGGGGGTTTTCCTAGAGAGATAGAGCAATTTGTATTTCAATCGGTTTTATTCAATTCAATGATTGACTAATAAACTAATAATAAAATATTAATAAAAAAAT-----AATAAAATAAATTACAAG-----AAAACAAAGACTTCTATTTCTAGGCAAGGATTCAGACTAATGAATTTGTCCATTTAGATTGATTGTATCCAAGTGGGATAATGATAAAGAAGAGAATAATTCAAAAAACAAAATGAGATTCCG---AAAAAAAAATGGATTATTTAGAAGAGTGAAATCAAACTAAGTTTATGGAATATATATATATAAATAATGGAATAATGGCTATAAGCCAACTTTCTTTTTGTAAATATTTCAACATC-AAAAAATAATTTTTGAATCCGATTACGATTAAATTTAAGATACGAATAGTTTGGTTTACGTTATGGAAGAAAGACGTGTATATGGAATATTAACTATTTATATAGATAGTTATATATTCGTTAAAAGATACATCTAAAAGATATATTTAA--TCTGCCCTGGAAATTTAGATAGGAATTTCAATAAAAGTCCCTC-----CTTTTCGTTTGG-----------------------------------AACTGGGAATTCAATATTGAATAATTGAATAAATAAATCAAATCAAGAAAAGGAACGAAGAGTTCAAAATTTATTGGTTGATTGTATCATTAACCATGATCCTCCTATTCAACTACTTCAACCATTTCCGAGCACCGCATAGTATTTTTTTTAGGGCCTTTGAAGCTTCTATCATTCAGGTATGATTTGATTTTTCGTACACTGCCCTTCGAATTTCTAAGGGTTTCGAAGACAAAAAATTTATCGGACCATAACTTAGCTAAATTCATGAATTCAATTCGGTTATTCCTTCTTCGAGTTTTAATAACCATATGAACCGTGAAA----TTTTTTTTTGAAAAGAACTGTTCGAGGAACGAGTGATTCTCCTCTCGTTACTAGTTGATGCTCAGACTTATTTCTCTCATTTTATCAAACCAATCTTATTTTTTGATCTTGT---TCATGAGATTTCTC------AAAAAAAAATTTACGTATTCTT-CTATGTGCATTAAACTGTTATAATATCCTATATTTTATTATTTTATACTTT-ATTCTTTCTCGCCATCTTTCTTCTATTTTCTTTTGCCCATTTTTATTCTATTTTGTTTTCTTTCCGATTCAGAT-AAAAAAAAACTCTAGAATATTTCGCAAGTCAAGAAACTTCGAATATTTGTTCTATTTACTTTCTATCTGTCTATCTGTCAGAAAAGACGAAAGAGAGTGGATTTTCCTATTATTAAATTGAATACAATATTCAAATAGATAACTTTTAATGAAAGTATTTTAAAAAAATGAAAGTATTTTTTTTCACATCTATTCTAGATTAGATTGTCGGAAAAGATATTGTATGTATTGATATGAAAATATGTGATACATGAAGTCATGATCTGATAGATATATCAATCTTTTTATATATAAATTTTATATTAGGCTTAGTATATAGAAATCTTCTATTAGGTATAATTAAATAGGTATAATTAAAATATCAATATAAATTGATCTTGCGTTCTGGAATCAAAGAAAGATATTC-AAAAAGTATTTTCTATGTCTTATCTTATGACTTCGA------------------ATAAACTTTTCTAGGGAGTAAGGGAATAGTGATTTATTCTTTATAATAG---------------------------------TGATTT----------A-----------TTCTTTATAGAATAATCAGTATCAAGATAGAATAATTAATATCAAGAAGATTAAATCAGAAATATCGACAGA-TTTTTTTGGAGTCCAAAAAGAAATATCAAAATGAAAGAAAAAGCAGAGTTATTCTTTCAA-TTTCATCTATATCGAATTTGAATATCAGAATAGTAGATATAGTCATCATGCAATAGGTTAGGTCCACTTACTTTTATTGATTTCGAATCAAATTTTTACGGTTGATTTATGGAAAAGAAGAACATTTTGCGATTTATAAGAGCCAATTTCTCATTTCTCATTATTCAATTATCTATTTATATTCTACCA---------------------------------TTCTATTTATATTCTAATATAATAAACAAATGTTCAACCTTGTAACTAAACTTTCTAACTCTATAAATAAAATAACTAGAA----TAAAAAAAAA----AAATAGAATAATATTATATATTCTATAGACTAATAGGATATATTCTAAAGAATACTCTATATTCT----AATAATATATATTA-TTAGAATA--ATATATATTCGAAATATTATAAATAGATATAGTATATATTCTAAAAAATAGACTATTCTAAACAATCGAGTCTAAAAAATAGAATATATTCGAAATAACTAGAAATATATTATATAACTAGAA--------------------TATTAACTAGAATATAGAAGAAATATATTCTATAAAATT-------------ATAGAAATAGAAAATAGAAATCTATTAGAATAAAATAATATATTATTATTAGATATTATTA---TATATTATATTAATATTAGATATTAAGATATTCTAATACTAA-TACTAGATTAGTAAATAATATATTTAGATTAGTAAATAATATAATAATATATTCAAATATTATATAGAATATTCTATTTTGTATTATATAGAATATTCTATT------TTCTAGAATATTCTA---TTTTTTTTTCTCAAAAAAAATTTCTAAAGATA-----TATTGTAAAAGAAGCTCGAAAAGAAAGGAAAATAAAGCATTAGAATATTAATTTGTGAAAATTTTCGAATTTTAGAATTAATTAGAATTCTAGACTTTCTTACTTTTGTTATTCT-AAATATCAACTCCTACTGCCTCTTCAAATAGGAGTAGAGTAATACCCCTGGTTTTATGAAAAAA1100?11100????1000110?1?????11111001000?101??10?111?0011000001101?1?1000111100?1001?10?1000??1?10000???1??011???10?10101????10?1??01??010111110000?1?110?1?101101000????100000000001001??100001011?1?0000010??01????1111000000000110001?110001100000?1?000???100010000100101000011000101000001??1011
E_hirta_S470 GGACTGACCAGAGTATGAACTAATAAGTATACAAACTAATAACCAACTCATCACTTTGCATTATCTGGATATAAAAAACG--------AGTCAAGATATGATATATTGGTCATATAATTGTAGCAATTAAAATACTTTTTGCACAAACAAAAGAAAACGAATCTGATTATGATTTAAAAATCAAAATGGAAAATTATGCGGAGCAGATAAGTGGAAGGTTGAAAGAAAGAAAAAGAATATCAATGATAGAGAATTCCAA-TATGTAAGGTCTATAAGTCATCACAGAAAAGCTAATGTAGTAAAGCATCAATACCACTTGATTTCAAATTTTAAAATTAAACTACTCCGT--------------------TGATAAAACATAAAATCAAGAGCCTTGAGTCAATTCAGACTGAGAAGATTGACTCAAGAACAAATTTTATTAAAGGCTCCATTGGAAAATTAAGACCTAAGCATTACTGGAGAAGTGATGGGAACGATGGAACCTGTAAATACATAAGATTTTAATGAAACCAAATCTTAATGATTTATTGGGAGGATAGCGAAAGGAACCCGACGACAATCTTTTTATTTTATTATG--------------------------------------AGAGATCATGGGTTACCTGTCCAA--------------ATAAAATAACTATTGAAAGACTAAATAAGCAAGAGCAAATATTCGCCCGCGAAGATTTTTTTTTATTCTTTTTAATTGCTAAATTTGATGAATCTGATATCCTAATTAGAATATCTAAAAAAATTTGTTACAAACTTAT------AACAAATAACAAAAACAAGATTATC-AAAAAAAAAAAATCGAAAAAATTATTCTAGTTATATTATAGACAGTAATTATACACAATTTTTTCGATTTCTATCTAGAAC-TATTCGATCTATAACTATTAGAACTAGAAAATAGAATATAGATTGTAATATATACAAATAGATACAAATTTCTA-TTCTACTAA------------------------------------AATCCTATTCTAATAATCTAAGATTCTAATACT----------------------AATA-------------AATAGATCTAATCAA-------------------------------------TAAA-------------------------------------AAATAGATT----------AATAGATCTAATCAGTAAGAAATAGATT-AAAAAAATAAATAAATTTAAGTAAATTAAGTAAAAATTGAAATTGAAAAGAATACAATGATTTAATATATTA-TTTTTTTGTTTTTCGTATTCGTAAAAGACATGTATATTTTTTTAATCATTTCGTTCGCGAGGAGCTGGATGAGAAGAAATTCTCATGTCCGGTTCTGTACCACTTGGCTACATCCGCCCCTAATACTCCAACTAA-------------------TAGTATAACTCTATTAAATAACTCTATTAAAAAAACTCTATTAAAAAG----------------AAAAAGTTTTCTCTCG----------ATTTATA-----------GT-----------------------------------------------AAAAATAAAGTCAAAAATTCGATTTAAATTTAA-AAGGTAGATT--------------AAGGTACAAGGATTGTAATCTCTAGCATTTAATATTTAATAGCATTTAATATTCAATTTGCTCTTTGTTATAAGATCTTAGAAGATACAAATACAAACATACAACCTCAAA---------------------------------------------------GAACAACTTTCCAAACTAAAATAACCGATAACAAAT------AACAAATAACAAATTTATTTCAATTTTATATTCAACTTTTATC---------------------------------------------AGTACATATACCAAATTAGTACATATAGAAATCTATCTATTTTCTATTTATAGAATATCAGAAATATAAATTAAATGAAGTAAACAAAAAGTATTTTTTTTTTCTGGAAAGTCAATATATATTATATAATATATTATATATATTAATCGA-TTTAGTAATAAACTAAACGAAATTAA-------TAAAAATTAAAAAAT-----------------------AAAGGAGCAATACCAAACCTCTTGATAGAAATTGGATATTGCTCCTTTA---TT---TTTTTTAG-TTTTGTTTTCAAGAACTCGCACACACCAAGACCGAAATCTTACCCATTTGTAGAAATTAAAAATGGGCAATCCTGAGCCAAATCCTGTTTTCCGAAAACAGAAAAAGTTTCATAAAAACAG--AAAAAAACAAGGAAGGATAGGTGCAGAGACTCAATGGAAGCTGTTCTAATAAATGAGGTTGACTGCGTTGCATTAGTAAAGTAAACCTTCTATCAAAACCCCAGAAAGGATAAAGTAAAGGATAACGATATATACATACGTACTTAAATACTATCTCAAATGATTAATCGGAAATGATTAATAGAGACCCGAATCCATAATCCATATTCATC---TTTTTTTTCTCTTTAATTTC----TTTTTTTTATC----------------------------------------------------TTTATTTCTTTTTTCTCTTTA-TATATATTCTAT------------------------------ATAT------ATAAAATTGGTTTGAATTGATTCCAAATTGAGGAAAGGATTTAATATTAATTCATCAAACCATTCACTTCATAGTCTGATAGATAACTGACTAATCGGACGAGAATAAAGATAGAGTCCCATTCTACCTGTCAATATCGACAACAAGGCAATTTATAGTAAGAGGAAAACCCATTCTCTCTTTTCTTTAACGATTCCAATTTTGTTATCTTTCTGATTCATTCGATTCTGTGATAAACATATTTGGGCTGGAC--TTTTTTTTTCACAAATCTTGTGATAGATATCATACACTTACAAATACCCATCTTTGAGCAAAACAAAAAATTCCCATTCATTTTTAGTTTCATTGG----------AAATTGGAATAATTAACAAT----CAAAATCATTATTCGAATTGAAATTTACGAAGTTC-TTTTTTTTTTTTTAAGATACAAAAAATTTCAGGTCTGGCTAATACTTTATTA--------------TACAATATTTTTTCGTCTTTTTTTAAAAAAAAA---TTGACTTTTTAAATTGACATAGGCCCAAGTTTTTTACTAAAATTTAGTAAAACGAGGAAGCCGGTGCGACTAAAATGGTAGTTTCATTAGCACCTGAGGTCTTATAAG------------ATAAAAAATTAAACCAT-----ATAAGATAAAAATTTTCAGATTAAGAGGAGACCATGAGATAG-TTATAGTATTTAGTATTTTAGTTATAGTATTTGAATTAGTTGAATAAAGACGAAATAGAATTAAGCAATTTAATTATTAAATTGTGTTTTTAGAATTAAGCA------AA-TTAATTATTAAATTGTGTTTTACGGATATACCTTTAATTAAATAAATAATAAATAATAAGA-----AAATGAAAATTGAGAGATTAACTAATTAATTAACAAAAACAAAAAACAAGAGTATGTTGATTATATCAAAACTAGAGAAAAATAAAAATTTTAGTTTATCATGGGTAGAGATCCTATTGCTGAGATAATAACCTCTATACGAAATGCTGACATGAATAGAAAAGGAACCGTTCGAATAGCAGCTACTAACATTACCGAAAACATTATTAAAATACTCTTAAGAGAGGGTTTTATTGAAAATGTACGGAAACATCAGGAAGGCAACAAAAAATTTTTGGTTTTAACCCTACGTCATAGAAGGAAGAAGCAAGTACCATATAAAACTAGTCTAAATTTAAAACGGATCAGCCGGCCGGGGCTACGAATCTATTCTAACTATCAAAAAATTCCTAGAATTTTGGGTGGGATGGGCGTTGTAATTCTTTCTACTTCTCGAGGTATAATGACAGACCGGGAAGCTCGACTCGAAAGAATTGGTGGAGAAATCTTGTGTTATATATGGTAATCTTTTTGGTATCCGAATTCGATCCAGACCTCTTATTTTTTTGTT---AAAAAAAAAGAGA--AAAGAAGAGGTTTCGAATACCATAAAAGTCCTTTCGCCTTTACTAGGAATAGAATTTAAGATTTCAAAATTTAAAGAAACTTAGTTTCTTCAAAAACAAAGTATGTATATTCAAAAATTAAGGGATAATAAATATGAAAATAAGAGCTTCTGTTCGCAAAAAGACAAGTAGTTTGATACAATCTTTGATCTCTTAGTTTTGGCCTCTATTTTATTT------------TTGTGATTTTAGATAGGGTATGTAGATATCTTAATTTGAATCGCCACC-----CTTTACTTTGAATTTTGGTCTTTTTTTATCCAATCCAGGAGACGCTCCAAAATAAACAGGTATGAAAGCTATAATTGTAAACCACGATTGAATTTATGGAAGCATTGGTTTATACATTCCTTTTAGTGTCAACTTTAGGAATAATTTTTTTCGCTATTTTTTTTCGAGAACCGCCTAAAATTCAAACTAAAAAGGTAAAATGATTTTTTAATATCTTAATTGAAGTAAAGAGGTAAAGAACCTCCTAATACTGGGAGGTTCTTTACCTCTTTTAGTCCCCGTGTTCCTCGAATGGATCTCTTAGTTGTTGCGAGGGTTGCCCAAAAGCAGTATATAAGGCATACCCAGTAAAACTTACAAGTAAACCAGATATAGAGATGGCGACTAGGGTTGCTGTTTCCATTATTATATGATAATAAGTATATGATTTCAAGACCCCAATGGATCTATGATAAGATCATTTATTTACAACGGAATGGTATACAAAGATCCATGGAGGGTCATCATTAACGAATTTTGGTTTGAAATATC----CTTTTTAGCTTATTCTAA-------------------------GGAAAGAGATCTAAAATAGTTTTTTCCTAAATGAAACGAGTTTTTTCCTAGAATTTGTTTGAATCATTTATATCTTCTTCCAATCACTTTTTTTGCGTGATTATTTTGTTCATTCAATTGCAATCCAATTTTAGGAGTCATAATCTGAATAAGAGTTGTTTCCAACGTGTTATT-----AAAAAAAAGGGGGG-TTTTCCTAAAGAGATAGAGCAATTTGTATTTCAATCGGTTTTATTCAATTCAATGATTG--------ACTAATAATAAAATATTAATAAAAAAAT-----AATAAAATAAATTACAAG-----AAAACAAAGACTTATATTTCTAGGCAAGGATTCAGACTAATGAATTTGTCCATTTAAATTGATTGTATCCAAGTGGGATAATGATAAGGAAGAGAATAATTCAAAAAACAAAATGAGATTCCG----AAAAAAAATGGATTATTTAGAAAAGTGAAATCAAACTAAGTTTATGGA--ATATATATATAAATAATGGAATAATGGCTATAAGCCAACTTTCTTTTTGTGAATATTTCAACATC-AAAAAATAATTTTTGAATCCGATTACGATTAAATTTAAGATACGAATAGTTTGGTTTACGTTATGGAAGAAAGACGTGTATATGGAATATTAACTATTTATATAGATAGTTATATATTCGTTAAAAGATACATCTAAAAGATATATTTAA--TCTGCCCTGGAGATTTAGATCGGAATTTCAATAAAAGTCCCTC-----CTTTTCGTTTGG-----------------------------------AACTGGGAATTCAATATTGAATAATTGAATAAATAAATCAAATCAAGAAAAGTCACGAAGAGTTCAAAATTTATTGGTTGATTGTATCATTAACCATGATCCTCCTATTCAACTACTTCAACCATTTCCGAGCACCGCATAGTATTTTTTTTAGGGCCTTTGAAGCTTCTATCATTCAGGTATGATTTGATTTTTTGTACACTGCCCTTCGAATTTCTAAGGGTTTCGAAGAAAAAAAATTTATCGGACCATAACTTAGCTAAATTCATGAATTCAATTCGGTTATTCCTTCTTAGAGTTTTAATAACCATATGAACCGTGAAA----TTTTTTTTTGAAAAGAACTGTTCGAGGAACGAGTGATTCTCCTCTCGTTACTAGTTGATGCTCAGACTTATTTCTCTCATTTTATCAAACCAATCTTATTTTTTGATCTTGT---TCATGAGATTTCTC-----AACAAAAAATTTTACGTATTCTT-CTATGTGCATTAAACTGTTATAGTATCCTATATTTTATTATTTTATACTTT-ATTCTTTCTCGCCATCTTTCTTCTATTTTCTTTTGCCCATTTTTATTCTATTTTGTTTTCTTTCCGATTCAGAT-AAAAAAAAACTCTAGAATATTTCGCAAGTCAAGAAACTTCGAATATTTGTTCTATTTACTTTCTATCTGTCTATCTGTCAGAAAAGACGAAAGAGAGTGGATTTTCCTATTATTAAATTGAATACAATATTCAAATAGATAACTTTTAATGAAAGTA--------------------TTTTTTTCACATCTATTCTAGATTAGATTGTCGGAAAAGATATTGTATGTATTGATATGAAAATATGTGATACATGAAGTCATGATCTGATAGATATATCAATCTTTTTATATATAAATTTTATATTAGGCTTAGTATATAGAAATCTTCTATTAGGTATAATTAAATAGGTATAATTAAAATATCAATATAAATTGATCTTGCGTTATGGAATCAAAGAAAGATATTC-AAAAAGTATTTTCTATGGCTTATCTTATGACTTCGA------------------ATAAACTTTTCTAGGGAGTAAGGGAATAGTGATTTATTCTTTATAATAG---------------------------------TGATTT----------ATTCTTTCTTTTTTCTTTATAGAATAATTAGTATCAAGATAGAATAATTAGTATCAAGAAGATTAAATCAGAAATATCGACAGA-TTTTTTTGGAGTCCAAAAAGAAATATCAAAATGAAAGAAAAAGCAGAGTTATTCTTTCAA-TTTCATCTATATCGAATTTGAATATCAGAATAGTAGATATAGTCATCATGCAATAGGTTAGGTCCACTTACTTTTATTGATTTCGAATCAAATTTTTACGGTTGATTT----------AGAACATTTTGCGATT--TAAGAGCCAATTTCTCATT-------ATTCAATTATCTATTTATATTCTACCA-------------TTCTATTTATATTCTAATATTTCTATTTATATTCTAATATAATAAACAAATGTTCAACCTTGGAACTAAACTTTCTAACTCTATAAATAAAATAACTAGAA-TAAACAAAAAAAA----AAATAGAATAATATTATCTATTCTATAGACTAATAGTATATATTCTAAAGAATACTCTATATTCT----AATAATATATATTA-TTAGAATAATATATATATTCGAAATATTATAAATAGCTATAGTATATATTCTAAAAAATAGACTATTCTAAACAATCGAGTCTAAAAAATAGAATCTATTCGAAATAACTAGAAATATATTATATAACTAGAA--------------------TATTAACTAGAATATAGAAGAAAGAGATTCTATAAAATT-------------ATAGAAATAGAAAATAGAAATCTATTAGAATAAAATAATATATTATTATTAGATATTATTA--------TATATTAATATTAGATATTAACATATTCTAATACTAAGTAATAGATTAGTAAATAATATATTTAGATTAGTAAATAATATAATA------------------------ATATATTCAAATATTATATAGAATATTCTATTTTATAGTTATAGAATATTCTA---TTTTTTTTTCTCAAAAAAAATTTCTAAAGATA-----TATTGTAAAAGAAGCTCGAAAAGAAAGGAAAATAAAGCATTAGAATATTAATTTGTGAAAATTTTCGAATTTTAGAATTAATTAGAATTCTAGACTTTCTTACTTTTGTTATTCT-AAATATCAACTCCTACTGCCTCTTCAAATAGGAGTAGAGTAATACCCCCGGTTTTATGAAAAAA1110?1101010000000110?1?????1111?101000100100001111?001?100001011?000000011100??101?10?1000??1???100???1??011???10?10101100000?1??001?010110110100?1?101100000101000????100010000101001???10101011?1?0000010??01???1011100001??00110001?100001111010100000100000010000100100000011000?10000010??1011
E_cinerascens_Y006 GGACTGACCAGAGTATGAACTAATAAGTATACAAACTAATAACCAACTCATCACTTTGCATTATCTGGATATAAAAAAAG--------AGTCAAGATATGATATATTGGTCATATAATTGTAGCAATTAAAATACTTTTTGCACAAACAAAAGAAAACGAATCTGATTATGATTTAGAAATAAAAATGGAAAATTATGCAGAGCAGATAAGTGGAAGGTTGAAAGAAAGAAAAAGAATATCAATGATAGAGAATTCCAA-TATGTAAGGTCTATAAGTCATCACAGAAAAGCTAATGTAGTAAAGCATCAATACCAATTGATTTAAAATTTTAAAATTAAACTACTCCGT--------------------TGATAAAACAAAAAATCAAGAGCCTTGAGTCAATTCAGACTGAGAAGATTGACTCAAGAACAAATTTTATTAGAGGCTCCGTTGGAAAATTAAGACCTAAGCATTACTGGAGAAGTGATGGGAACGATGGAACCTGTAAATACATAAGATTTTAATGAAACCAAATCTTAATGATTTATTGGTAGGATAGCGAAAGGAAGCCGAAGACAATCCTTTTATTTTATTATG--------------------------------------AGAGATCATGGGTTACCTCTCCAA--------------ATAAAATAACTATTGAAAGACTAAATAAGCAAGAGCAAATATTCGCCCGCGAAGATTTTTTTTTATTCTTTTTAATTGCTAAATTTGATGAATCTGATATCCTAATTAGAATATCTAAAAAAATTTGTTACAAACTTAT------AACAAATAACAAAAACAAGATTAT----AAAAAAAAAATCGAAAAAATTATTCTAGTTATATTATAGACAGTAATTATAGACAATTTTTTCGATTTCTATCTAGAAC-TATTCGATCTATAACTATTAGAACTAGAAAATAGAATATAGATTGTAATATATACAAATAGATACAAATTTCTA-TTCTACTAATAAAATTTCTATTCTACTAATATTCTATTATACTAAAATCCTATTCTAATAATCTAAGATTCTAATACT----------------------AATA-------------AATAGATCTAATCAA-------------------------------------TAAA-------------------------------------AAATAGATT-AAAAAAATAAATAGATCTAATCAGTAAGAAATAGATTAAAAAAAATAAATAAACTTAAGTAAATTAAGTAAAAATTGAAATTGAAAAGAATACAATGATTTAATATATTA-TTTTTTTGTTTTTCGTATTCGTAAAAGACATGTATATTTTTTTAATCATTTCGTTCGCGAGGAGCTGGATGAGAAGAAATTCTCATGTCCGGTTCTGTACCACTTGGCTACATCCGCCCCTAATAATCCAACTAA-------------------TAGTATAACTCTATTAAATAACTCTATTAAAAAG------------------------------AAAAAGTTTTCTCTCG----------ATTTATAATAAAAATAAAGTAAAAAATAAAATAAAAATAAAGTAAAAAATAAAATAAAAATAAAGTAAAAAATAAAGTAAAAAATTCGATTTAAATTAAA-AAGGTAGATT----TAAAAAGGTAAAGGTACAAGAATTGTAATCTCTAGCATTTAATATTTAATAGCATTTAATATTCAATTTGCTCTTTGTTATAAGATCTTAGAAGATACAAATACAAACATACAACCTCAAA---------------------------------------------------GAACAACTTTACAAACTAAAATAACCA-------AT------AACAAATAACAAATTTATTTCAATTTTAAATTCAACTTTTATC---------------------------------------------AGTACATATACCAAATTAATACATATAGAAATCTA-------TCTATTTATAGAATATCAGAAATAGAAATTAAATGAAGTAAACAAAAAGCA--TTTTTTTTATGGAAAGTCA---------------------ATATATATTAATCGA-TTTAGTAATAAACTAAACGAAATTAA-------TAAAAACTAAAATAT-----------------------AAAGGAGCAATACCAAACCTCTTGATAGAAATTGGATATTGCTCCTTTA--------TATTTTAGTTTTTATTTTCAAAAACTCGCACACACCAAGACCGAAGTCTTACCCATTTGTAGAAATTAAAAATGGGCAATCCTGAGCCAAATCCTGTTTTCCGAAAACAGAAAAAGTTTCATAAAAACAGAAAAAAAAACAAGGAAGGATAGGTGCAGAGACTCAATGGAAGCTGTTCTAATAAATGAGGTTGACTGCGTTGCATTAGTAAAGTAAACCTTCTATCAAAACCCCAGAAAGGATAAAGTAAAGGATAACCATATATACATACGTACTTAAATACTATCTCAAATGATTAATAGGAAATGATTAATAGAGACCCGAATCCATAATCCATATTCATC-TTTTTTTTTTCTCTTTAATTTC----TTTTTTTTATC--------------------TTTATTTCTTTTTCCTCTTTATATATATTCTATTTATATATATTCTCTAATTATTCTATACTATAT------------------------------ATATTCTATAATATAATTGGTTTGAATTAATTCCAAATTGCGGAAAGGATTTAATATTAATTCATCAAACCATTCACTTCATAGTCTGATAGATAACTGACTAATCGGACGAGAATAAAGATAGAGTCCCATTCTACCTGTCAATATCGACAACAAGGCAATTTATAGTAAGAGGAAAACCCATTCTCTCTTTTCTTTAACGATTCCAATTTTGTTATCTTTCTGATTCATTCGATTCTGTGATAAACATATTTGGGCTGGAC---TTTTTTTTCACAAATCTTGTGATAGATATCATACACCTACAAATACCCATCTTTGAGCAAAACAAAAAATTCCCATTCATTTTTATTTTCATTGG----------AAATTGGAATAATTAACAAT----CAAAATCATTATTCGAATTGAAATTTACGAAGTTC--TTTTTTTTTTTTAAGATACAAAAAATTTCAGGTCTGGCTAATACTTTATTATACAAATTA-----TACAATATTTTTTCGTCTTTAAAAAAAAAAAAA---TTGACTTTTTAAATTGACATAGGCCAAAGTTTTTTACTAAAATTTAGTAAAACGAGGAAGCCGGCGCGACTAAAATGGTAGTTTCATTAGCACCTGAGGTCTT---------------------------------------ATAAGATAAAAAATTTCAGATTAAGAGGAGACCATGAGATAG-TTATAGTATTTAGTATTTTAGTTATAGTATTTGAATTAGTTGAATAAAGACGAAA-----------------------------------TAGAATTAATCA------AA-TTAATTAGTAAATTGTGTTTCACGGATATACCTTTAATTA-------AATAAATAATATGA-----AAATAAAAATTGAGAGATTAACTAATTAATTAACAAAAACAAAAAACAAGAGTATGTTGATTATATCAAAACTAGAGAAAAATAAAAAATTTAGTTTATCATGGGTAGGGATCCTATTGCTGAGATAATAACCTCTATACGAAATGCTGACATGAATAGAAAAGGAACCGTTCGAATAGCAGCTACTAACATTACCGAAAACATTATTAAAATACTCTTAAGAGATGGTTTTATTGAAAATGTCCGGAAACATCAGGAAGGCAACAAAAAATTTTTGGTTTTAACCCTACGCCATAGAAGGAAGAAGCAAGGACCCTATCGAACTAGTCTAAATTTAAAACGGATCAGCCGACCGGGGCTACGAATCTATTCTAACTATCAAAAAATTCCGAGAATTTTGGGTGGGATGGGCATTGTAATTCTTTCTACTTCTCGAGGTATAATGACAGACCGGGAAGCTCGACTCGAAAGAATTGGTGGAGAAATCTTGTGTTATATATGGTAATCTTTTTGGTATCCGAATTCGATCCAGACTTCGTATTTTTTTGTT--AAAAAAAAAAGAGA--AAAGAATAGGTTTCGAATACCATAAAAGTCCTTTCGCCTTTCCTAGGAATAGAATTTAAAATTTCAAAATTTAAAGAAACTTAGTTTCTT-CAAAAAAAAGTATGTATATTCAAAAATTAAGGGATAATAAATATGAAAATAAGAGCTTCTGTTCGCAAAAAGACAAGTAGTTTGATACAATCTTTGATCTCTTAGTTTTGGCCTCTATTTTATTT------------TTGTGATTTTAGATAGGGTATGTAGATATCTTAATTTGAATCGCCACCCTTTA----ACTTTGAATTTTGGTCTTTTTTT-----ATCCAGGAGACGCTCCAAAATAAACAGGTATGAAAGCTATAATTGTAAACCACGATTGAATTTATGGAAGCATTGGTTTATACATTCCTTTTAGTGTCAACTTTAGGAATAATTTTTTTCGCTATTTTTTTTCGAGAACCGCCTAAAATTCAAACTAAAAAGGTAAAATGATTTTTTAATATCTTAATTGAAGTAAAGAGGTAAAGAACCTCCCAGTATTAGGAGGTTCTTTACCTCTTTTAGTCCCCGTGTTCCTCGAATGGATCTCTTAGTTGTTGAGAGGGTTGCCCAAAAGCAGTATATAAGGCATACCCAGTAAAACTTACAAGTAAACCCGATATAGAGATGGCGACTAGGGTTGCTGTTTCCATTAT--------------TATATGATTTCAAGACCCCAATGGATCTATGATAAGATCATTTATTTACAACGGAATGGTATACAAAGATCCATGGAGGGGCATCATTAACGAATTTTGGTTTGAAATACC----CTTTTTCTCTTATTCTAA-------------------------GCAAAGAGATCTAAAATAATTTTTTCCTAAATGAAACGAGTTTTTTCCTAGAATTTGTTTGAATCATTTATATCTTCTTCCAATCACTTTTTTTGCGTGATTATTTTGTTCATTCAATTCCAATCCAATTTTAGGAGTCATAATCTGAATAAGAGTTGTTTACAACGTGTTATT----AAAAAAAAAGGGGG--TTTTTCTAGAGAGATCGAGCAATTTGTATTTCAATCGGTTTTATTCAATTCAATGATTG--------ACTAATAATAAAATATTAAT-AAAAAAT-----AATAAAATAAATTACAAG-----AAAACAAAGACTTATATTTCTAGGCAAGGATTCAGACTAATGAATTTGTCCATTTAGATTGATTGTATCCAAGTGGGATAATGATAAGGAAGAGAATAATTCAAAAAACAAAATGAGATTCAG---AAAAAAAAATGGATTATTTAGAAGAGTGAAATCAAACTAAGTTTATGGA--ATATATATATAAATAATGGAATAATGGCTATAAGCCAACTTTCCTTTTGTGAATATTTCAACATC-AAAAAAGAATTTTTGAATCCGATTACGATTAAATTTAAGATACGAATAGTTTGGTTTACGTTATGGAAGAAAGACGTGTATATGGAATATTAACTATTTATATAGATAGTTATATATTCGTTAAAAGATACATCTAAAAGATATATTTAC--TCTGCCCTGGAGATTTAGATAGGAATTTCAATAAAAGTCCCTC-----CTTTTCGTTTGG-----------------------------------AACTGGGAATTCAATATAGAATAATTGAATAAATAAATCAAATCAAGAAAAGGAACGAAGAGTTCAAAATTTATTGGTTGATTGTATCATTAACCATGATCCTCCTATTCAACTACTTCAACCATTTCCGAGCACCGCATAGTATTTTTTTTAGGGCCTTTGAAGCTTCTATCATTCAGGTATGATTTAATTTTTCGTACACTGCCCTTCGAATTTCTAAGGGTTTCGAAGAAAAAAAATTGATCGGACCATAACTTAGCTAAATTCATGAATTCAATTCGGTTATTCCTTCTTAGAGTTTTAATAACCATATGAACCGTGAAA-----TTTTTTTTGAAAAGAACTGTTCGAGGAACACGTGATTCTCCTCTCGTTACTAGTTGATGCTCAGACTTATTTCTCTCATTTTATCAAACCAATCTTATTTTTTGATCTTGT---TAATGAGATTTCGC----AAAAAAAAAATTTTACGTATTCTT-CTATGTGCATTAAACTGTTATAGTATCCTATATTTTATTATTTTATACTTTAATTCTTTCTCGCCATCTTTCTTCTATTTTCTTTTGCCTATTTTTATTCTATTTTGTTTTCTTTCCGATTCAGAT--AAAAAAAACTCTAGAATATTTCGCAAGTCAAGAAACTTCGAATATTTGTTCTATTTACTTTCTATCTGTCGATCTGTCAGAAAAGACGAAAGAGAGTGGATTTTCCTATTATTAAATTGAATACAATATTCAAATAGATAACTTGTAATGAAAGTA--------------------TTTTTTTCACATCTATTCTAGATTAAATTGTCGGAAAAGATATTGTATGGATTGATATGAAAATATGTAATACATGAAGTCATGATCTGATAGATATATCAATCTTATTATATATAAATTTTATATTAGGCTTAGTATATAGAAATCTTCTAT--------------TAGGTATAATTAAAATATCAATATAAATTGATCTTGCGTTCTGGAATCAAAGAAAGATATTC-AAAAAGTCTTTTCTATGTCTTATCTTATGACTTCGA------------------ATAAACTTTTCTAGGGAGTAAGGGAATAGTGATTTATTCTTTATAATAG---------------------------------TGATTT----------A-----------TTCTTT--------------------ATAGAATAATTAGTATCAAGAAGATTAAACCAGAAATATCGACAGATTTTTTTTGGAGTCCAAAAAGAAATATCAAAATGAAAGAAAAAGCAGAGTTATTCTTTCAA-TTTCATCTATATCGAATTTGAATATCAGAATAGTAGATATAGTCATTATGCAATAGGTTAGGTCCACTTACTTTTATTGATTTCAAATCAAATTTTTACGGTTGATTTATGGAAAAGAAGAACATTTTGCGATT--TAAGAGCCAATTTCTCATTTCTCATTATTCAATTATCTAGTTATATTCTAACATTCTAATTCAATTATCTAGTTATATTCTAACA-TTCTATTTATATTCTAATATAATAAACAAATGTTCAACCTTGTAACTAAACTTTCTAACTCTATAAATAAAATAACTAGAT------AAAAAAAAATATATATAGAATAAT-TTATATATTCTATAGACTAATAGTATATATTCTAAAGAATACTCTATATTCT-----------------------AATA--ATATATATTCGAAATATTATAAATAGATATAGTATATATTCTAAAAAATAGACTATTCTAAACAATCGAGTCTAAAAAATAGAATATATTTGAAATAACTAGAAATATATTATATAACTAGAA--------------------TATTAACTAGAATATAGAAGAAAGATATTCTATAAAATT-------------ATAGAAATAGAAAATAGAAATCTATTAGAATAAAATAATATATTATTATTGGATATTATTA--------TATATTAATATTAGATATTAACATATTCTAATACTAA-TAATAGATTAGTAAATAAT-------------------------------------------------------------------------ATATTCTATT------TTATAGAATATTCTA---TTTTTTTTTCTCAAAAAAAATTTCTAAAGATA-----TATTGTAAAAGAAGCTCGAAAAGAAAGGAAAATAAAGCATTAGAATATTAATTTGTGAAAATTTTCGAATTTTAGAATTAATTAGAATTCTAGACTTTCTTACTTTTGTTATTCT-AAATATCAACTTCTACTGCCTCTTCAAATAGGAGTAGAGTACTACCCCTGGTTTTATGAAAAA-1110?11011???000001100000000111110000001001??10?10000011000001111?1?11???11100???1??0000000100???100100000001???00??1101?10000001?001?1?0?1111110010?111001101101000???10?10?0000111001??100101011?1?00000?1??01??10010?10001??01110001?1101?0101000001000?????1001000?10??1000011000?11??1??1??1011
E_remyi_var_remyi_5305_K5 GGACTGACCAGAATATGAACTAATAAGTATACAAACTAATAACCAACTCATCACTTTGCATTATCTGGATATAAAAAAAG--------AGTCAAGATATGATATATTGGTCATATAATTGTAGCAATTAAAATACTTTTTGCACAAACAAAAGAAAACGAATCTGATTATGATTTAGAAATCAAAATGGAAAATTATGCGGAGCAGATAAGTGGAAGGTTGAAAGAAAGAAAAAGAATATCAATGATAGAGAATTCCAA-TATGTAAGGTCTATAAGTCATCACAGAAAAGCTAATGTAGTAAAGCATCAATACCAATTGATTTAAAATTTAAAAATTAAACTACTCCGT--------------------TGATAAAACAAAAAATCAAGAGCCTTGAGTCAATTCAGACTGAGAAGATTGACTCAAGAACAAATTTTATTAGAGGCTCCGTTGGAAAATTAAGACCTAAGCATTACTGGAGAAGTGATGGGAACGATGGAACCTGTAAATACATAAGATTTTAATGAAACCAAATCTTAATGATTTATTGGGAGGATAGCGAAAGGAACCCGAAGCCAATCCTTTTATTTTATTATG--------------------------------------AGAGATCATGGGTTACCTCTCCAA--------------ATAAAATAACTATTGAAAGACTAAATAAGCAAGAGCAAATATTCGCCCGCGAAGA-TTTTTTTTATTCTTTTTAATTGCTAAATTTGATGAATCTGATATCCTAATTAGAATATCTAAAAAAATTTGTTACAAACTTAT------AACAAATAACAAAAACAAGATTATC---AAAAAAAAAATCGAAAAAATTATTCTAGTTATATTATAGACAGTAATTATAGACAATTTTTTCGATTTCTATCTAGAAC-TATTCGATCTATAACTATTAGAACTAGAAAATAGAATATAGATTGTAATATATACAAATAGATAAAAATTTCTA-TTCTACTAATATTC---------------TATTCTATTCTACTAAAATCCTATTCTAATAATCTAAGATTCTAATACT----------------------AATA-------------AATAGATCTAATCAA-------------------------------------TAAA-------------------------------------AAATAGATT-AAAAAAATAAATAGATCTAATCAGTAAGAAATAGATT-AAAAAAATAAATAAATTTAAGTAAATTAAGTAAAAATTGAAATTGAAAAGAATACAATGATTTAATATATTA-TTTTTTTGTTTTTCGTATTCGTAAAAGACATGTATATTTTTTTAATCATTTCGTTCGCGAGGAGCTGGATGAGAAGAAATTCTCATGTCCGGTTCTGTACCACTTGGCTACATCCGCCCCTAATAATCCAACTAA-------------------TAGTATAACTCTATTAAATAACTCTATTAAAAAG------------------------------AAAAAGTTTTCTCTCG----------ATTTATA-----------GT-----------------------------------------------AAAAATAAAGTAAAAAATTCGATTTAAATTTAA-AAAGTAGATT----TAAAAAGGTAAAGGTACAAGGATTGTAATCTCTAGCATTTAATATTTAATAGCATTTAATATTCAATTTGCTCTTTGTTATAAGATCTTAGAAGATACAAATACAAACATACAACCTCAAA---------------------------------------------------GAACAACTTTCCAAACTAAAATAACCG-------AT------AACAAATAACAAATTTATTTCAATTTTATATTCAACTTTTATC---------------------------------------------AGTACATATACCAAATTAGTACATATAGAAATCTA-------TCTATTTATAGAATATTAGAAATATAAATTAAATGAAGTAAACAAAAAGCA--TTTTTTTTATGGAAAGTCA---------------------ATATATATTAATCGA-TTTAGTAATAAACTAAACGAAATTAA-------TAAAAACTAAAAAAT-----------------------AAAGGAGCAATACCAAACCTCTTGATAGAAATTGGATATTGCTCCTTTA-TTTT---TTTTTTAG-TTTTGTTTTCAAGAACTCGCACACACCAAGACCGAAATCTTACCCATTTGTAGAAATTAAAAATGGGCAATCCTGAGCCAAATCCTGTTTTCCGAAAACAGAAAAAGTTTCATAAAAACAG-AAAAAAAACAAGGAAGGATAGGTGCAGAGACTCAATGGAAGCTGTTCTAATAAATGAGGTTGACTGCGTTGCATTAGTAAAGTAAACCTTCTATCAAAACCCCAGAAAGGATAAAGTAAAGGATAACCATATATACATACGTACTTAAATACTATCTCAAATGATTAATAGGAAATGATTAATAGAGACCCGAATCCATAATCCATATTCATC-TTTTTTTTTTCTCTTTAATTTC-TTTTTTTTTTTATC--------------------TTTATTTCTTTTTTCTCTTT------------TTTATTTCTTTTTTCTCTTTA-TATATATTCTAT------------------------------ATAT------ATAAAATTGGTTTGAATTGATTCAAAATTGAGGAAAGGATTTAATATTAATTCATCAAACCATTCACTTCATAGTCTGATAGATAACTGACTAATCGGACGAGAATAAAGATAGAGTCCCATTCTACCTGTCAATATCGACAACAAGGCAATTTATAGTAAGAGGAAAACCCATTCTCTCTTTTCTTTAACGATTCCAATTTTGTTATCTTTCTGATTCATTCGATTCTGTGATAAACATATTTGGGCTGGAC---TTTTTTTTCACAAATCTTGTGATAGATATCATACACCTACAAATACCCATCTTTGAGCAAAACAAAAAATTCCCATTCATTTTTATTTTCATTGG----------AAATTGGAATAATTAACAAT----CAAAATCATTATTCGAATTGAAATTTACGAAGTTC--TTTTTTTTTTTTAAGATACAAAAAATTTCAGGTCTGGCTAATACTTTATTA--------------TACAATATTTTTTCGTCTTTTTAAAAAAAAAAA---TTGACTTTTTAAATTGACATAGGCCAAAGTTTTTTACTAAAATTTAGTAAAACGAGGAAGCCGGCGCGACTAAAATGGTAGTTTCATTAGCACCTGAGGTCTTATAAG------------ATAACAAATTAAACCAT-----ATAAGATAAAAAATTTCAGATTAAGAGGAGACCATGAGATAG-TTATAGTATTTAGTATTTTAGTTATAGTATTTGAATTAGTTGAATAAAGACGAAA-----------------------------------TAGAATTAATCA------AA-TTAATTAGTAAATTGTGTTTCACGGATATACCTTTAATTA-------AATAAATAATAAGA-----AAATAAAAATTGAGAGATTAACTAATTAATTAACAAAAACAAAAAACAAGAGTATGTTGATTATATCAAAACTAGAGAAAAATAAAAATTTTAGTTTATCATGGGTAGGGATCCTATTGCTGAGATAATAACCTCTATACGAAATGCTGACATGAATAGAAAAGGAACCGTTCGAATAGCAGCTACTAACATTACCGAAAACATTATTAAAATACTCTTAAGAGAGGGTTTTATTGAAAATGTCCGGAAACATCAGGAAGGCAACAAAAAATTTTTGGTTTTAACCCTACGCCATAGAAGGAAGAAGCAAGGACCATATAGAACTAGTCTAAATTTAAAACGGATCAGCCGGCCGGGGCTACGAATCTATTCTAACTATCAAAAAATTCCGAGAATTTTGGGTGGGATGGGCATTGTAATTCTTTCTACTTCTCGAGGTATAATGACAGACCGGGAAGCTCGACTCGAAAGAATTGGTGGAGAAATCTTGTGTTATATATGGTAATCTTTTTGGTATCCGAATTCGATCCAGACTTCTTATTTTTTTGTT---AAAAAAAAAGAGA--AAAGAATAGGTTTCGAATACCATAAAAGTCCTTTCGCCTTTCCTAGGAATAGAATTTAAGATTTCAAAATTTAAAGAAACTTAGTTTCTT-AAAAAAAAAGTATGTATATTCAAAAATTAAGGGATAATAAATATGAAAATAAGAGCTTCTGTTCGCAAAAAGACAAGTAGTTTGATACAATCTTTGATCTCTTAGTTTTGGCCTCTATTTTATTT------------TTGTGATTTTAGATAGGGTATGTAGATATCTTAATTTGAATCGCCACCCTTTACTTTACTTTGAATTTTGGTCTTTTTTT-----ATCCAGGAGACGCTCCAAAATAAACAGGTATGAAAGCTATAATTGTAAACCACGATTGAATTTATGGAAGCATTGGTTTATACATTCCTTTTAGTGTCAACTTTAGGAATAATTTTTTTCGCTATTTTTTTTCGAGAACCGCCTAAAATTCAAACTAAAAAGGTAAAATGATTTTTTAATATCTTAATTGAAGTAAAGAGGTAAAGAACCTCCCAGTATTAGGAGGTTCTTTACCTCTTTTAGTCCCCGTGTTCCTCGAATGGATCTCTTAGTTGTTGAGAGGGTTGCCCAAAAGCAGTATATAAGGCATACCCAGTAAAACTTACAAGTAAACCAGATATAGAGATGGCGACTAGGGTTGCTGTTTCCATTAT--------------TATATGATTTCAAGACCCCAATGGATCTATGATAAGATCATTTATTTACAACGGAATGGTATACAAAGATCCATGGAGGGGCATCATTAACGAATTTTGGTTTGAAATACC----CTTTTTAGCTTATTCTAA-------------------------GGAAAGAGATCTAAAATAGTTTTTTCCTAAACGAAACGAGTTTTTTCCTAGAATTTGTTTGAATCATTTATATCTTCTTCCAATCACTTTTTTTGCGTGATTATTTTGTTCATTCAATTCCAATCCAATTTTAGGAGTCATAATCTGAATAAGAGTTGTTTCCAACGTGTTATT-AAAAAAAAAAAAGGGGG--TTTTTCTAGAGAGATAGAGCAATTTGTATTTCAATCGGTTTTATTCAATTCAATGATTG--------ACTAATAATAAAATATTAAT-AAAAAATAATAAAATAAAATAAATTACAAG-----AAAACAAAGACTTATATTTCTAGGCAAGGATTCAGACTAATGAATTTGTCCATTTAGATTGATTGTATCCAAGTGGGATAATGATAAGGAAGAGAATAATTCAAAAAACAAAATGAGATTCAG---AAAAAAAAATGGATTATTTAGAAGAGTGAAATCAAACTAAGTTTATGGA--ATATATATATAAATAATGGAATAATGGCTATAAGCCAACTTTCTTTTTGTGAATATTTCAACATC-AAAAAATAATTTTTGAATCCGATTACGATTAAATTTAAGATATGAATAGTTTGGTTTACGTTATGGAAGAAAGACGTGTATATGGAATATTAACTATTTATATAGATAGTTATATATTCGTTAAAAGATACATCTAAAAGATATATTTAA--TCTGCCCTGGAGATTTAGATAGGAATTTCAATAAAAGTCCCTC-----CTTTTCGTTTGG-----------------------------------AACTGGGAATTCAATATTGAATAATTGAATAAATAAATCAAATCAAGAAAAGGAACGAAGAGTTCAAAATTTATTGGTTGATTGTATCATTAACCATGATCCTCCTATTCAACTACTTCAACCATTTCCGAGCACCGCATAGTATTTTTTTTAGGGCTTTTGAAGCTTCTATCATTCAGGTATGATTTGATTTTTCGTACACTGCCCTTCGAATTTCTAAGGGTTTCGAAGAAAAAAAATTTATCGGACCATAACTTAGCTAAATTCATGAATTCAATTCGGTTATTCCTTCTTAGAGTTTTAATAACCATATGAACCGTGAAA----TTTTTTTTTGAAAAGAACTGTTCGAGGAACAAGTGATTCTCCTCTCGTTACTAGTTGATGCTCAGACTTATTTCTCTCATTTTATCAAACCAATCTTATTTTTTGATCTTGT---TCATGAGATTTCTC---AAAAAAAAAAAATTTACGTATTCTT-CTATGTGCATTAAACTGTTATAGTATCCTATATTTTATTATTTTATACTTT-ATTCTTTCTCGCCATCTTTCTTCTATTTTCTTTTGCCTATTTTTATTCTATTTTGTTTTCTTTCCGATTCAGAT--AAAAAAAACTCTAGAATATTTCGCAAGTCAAGAAACTTCGAATATTTGTTCTATTTACTTTCTATCTGTCTATCTGTCAGAAAAGACGAAAGAGAGTGGATTTTCCTATTATTAAATTGAATACAATATTCAAATAGATAACTTTTAATGAAAGTA--------------------TTTTTTTCACATCTATTCTAGATTAGATTGTCGGAAAAGATATTGTATGTATTGATATGAAAATATGTGATACATGAAGTCATGATCTGATAGATATATCAATCTTATTATATATAAATTTTATATTAGGCTTAGTATATAGAAATCTTCTAT--------------TAGGTATAATTAAAATATCAATATAAATTGATCTTGCGTTCTGGAATCAAAGAAAAATATTC-AAAAAGTCTTTTCTATGTCTTATCTTATGACTTCGA------------------ATAAACTTTTCTAGGGAGTAAGGGAATAGTGATTTATTCTTTATAATAG---------------------------------TGATTT----------A-----------TTCTTT--------------------ATAGAATAATTAGTATCAAGAAGATTAAATCAGAAATATCGACAGATTTTTTTTGGAGTCCAAAAAGAAATATCAAAATGAAAGAAAAAGCAGAGTTATTCTTTCAA-TTTCATCTATATCGAATTTGAATATCAGAATAGTAGATATAGTCATCATGCAATAGGTTAGGTCCACTTACTTTTATTGATTTCGAATCAAATTTTTACGGTTGATTTATGGAAAAGAAGAACATTTTGCGATT--TAAGAGCCAATTTCTCATTTCTCATTATTCAATTATCTAGTTATATTCTAACA---------------------------------TTCTATTTATATTCTAATATAATAAACAAATGTTCAACCTTGTAACTAAACTTTCTAACTCTATAAATAAAATAACTAGAT------AAAAAAAA----AAATAGAATAATATTATATATTCTATAGACTAATAGTATATATTCTAAAGAATACTCTATATTCT----AATAATATATATTA-TTAGAATA--ATATATATTCGAAATATTATAAATAGATATAGTATATATTCTAAAAAATAGACTATTCTAAACAATCGAGTCTAAAAAATAGAATATATTCGAAATAACTAGAAATATATTATATAACTAGAA--------------------TATTAACTAGAATATAGAAGAAAGATATTCTATAAAATT-------------ATAGAAATAGAAAATAGAAATCTATTAGAATAAAATAATATATTATTATTAGATATTATTA--------TATATTAATATTAGATATTAACATATTCTAATACTAA-TAATAGATTAGTAAATAAT-------------------------------------------------------------------------ATATTCTATT------TTATAAAATATTCTA--TTTTTTTTTTCTCAAAAAAAATTTCTAAAGATA-----TATTGTAAAAGAAGCTCGAAAAGAAAGGAAAATAAAGCATTAGAATATTAATTTGTGAAAATTTTCGAATTTTAGAATTAATTAGAATTCTAGACTTTCTTACTTTTGTTATTCT-AAATATCAACTTCTACTGCCTCTTCAAATAGGAGTAGAGTACTACCCCTGGTTTTATAAAAAAA1110?11110??100000110000?1??111110010001001??10?111?0011000001111?1?11???1110010001?1010000100100000100001011???10??1101?10000?1??001?010111111100?1?11100010110100010000?10?0000110001??100101011?1?0000010??01?100011?10001??01110001?1101?0101000?1?000?????1010000100101000011000?11??1??1?10011
E_remyi_var_remyi_Y356_K5 GGACTGACCAGAATATGAACTAATAAGTATACAAACTAATAACCAACTCATCACTTTGCATTATCTGGATATAAAAAAAG--------AGTCAAGATATGATATATTGGTCATATAATTGTAGCAATTAAAATACTTTTTGCACAAACAAAAGAAAACGAATCTGATTATGATTTAGAAATCAAAATGGAAAATTATGCGGAGCAGATAAGTGGAAGGTTGAAAGAAAGAAAAAGAATATCAATGATAGAGAATTCCAA-TATGTAAGGTCTATAAGTCATCACAGAAAAGCTAATGTAGTAAAGCATCAATACCAATTGATTTAAAATTTAAAAATTAAACTACTCCGT--------------------TGATAAAACAAAAAATCAAGAGCCTTGAGTCAATTCAGACTGAGAAGATTGACTCAAGAACAAATTTTATTAGAGGCTCCGTTGGAAAATTAAGACCTAAGCATTACTGGAGAAGTGATGGGAACGATGGAACCTGTAAATACATAAGATTTTAATGAAACCAAATCTTAATGATTTATTGGGAGGATAGCGAAAGGAACCCGAAGCCAATCCTTTTATTTTATTATG--------------------------------------AGAGATCATGGGTTACCTCTCCAA--------------ATAAAATAACTATTGAAAGACTAAATAAGCAAGAGCAAATATTCGCCCGCGAAGA-TTTTTTTTATTCTTTTTAATTGCTAAATTTGATGAATCTGATATCCTAATTAGAATATCTAAAAAAATTTGTTACAAACTTAT------AACAAATAACAAAAACAAGATTATC---AAAAAAAAAATCGAAAAAATTATTCTAGTTATATTATAGACAGTAATTATAGACAATTTTTTCGATTTCTATCTAGAAC-TATTCGATCTATAACTATTAGAACTAGAAAATAGAATATAGATTGTAATATATACAAATAGATAAAAATTTCTA-TTCTACTAATATTC---------------TATTCTATTCTACTAAAATCCTATTCTAATAATCTAAGATTCTAATACT----------------------AATA-------------AATAGATCTAATCAA-------------------------------------TAAA-------------------------------------AAATAGATT-AAAAAAATAAATAGATCTAATCAGTAAGAAATAGATT-AAAAAAATAAATAAATTTAAGTAAATTAAGTAAAAATTGAAATTGAAAAGAATACAATGATTTAATATATTA-TTTTTTTGTTTTTCGTATTCGTAAAAGACATGTATATTTTTTTAATCATTTCGTTCGCGAGGAGCTGGATGAGAAGAAATTCTCATGTCCGGTTCTGTACCACTTGGCTACATCCGCCCCTAATAATCCAACTAA-------------------TAGTATAACTCTATTAAATAACTCTATTAAAAAG------------------------------AAAAAGTTTTCTCTCG----------ATTTATA-----------GT-----------------------------------------------AAAAATAAAGTAAAAAATTCGATTTAAATTTAA-AAAGTAGATT----TAAAAAGGTAAAGGTACAAGGATTGTAATCTCTAGCATTTAATATTTAATAGCATTTAATATTCAATTTGCTCTTTGTTATAAGATCTTAGAAGATACAAATACAAACATACAACCTCAAA---------------------------------------------------GAACAACTTTCCAAACTAAAATAACCG-------AT------AACAAATAACAAATTTATTTCAATTTTATATTCAACTTTTATC---------------------------------------------AGTACATATACCAAATTAGTACATATAGAAATCTA-------TCTATTTATAGAATATTAGAAATATAAATTAAATGAAGTAAACAAAAAGCA--TTTTTTTTATGGAAAGTCA---------------------ATATATATTAATCGA-TTTAGTAATAAACTAAACGAAATTAA-------TAAAAACTAAAAAAT-----------------------AAAGGAGCAATACCAAACCTCTTGATAGAAATTGGATATTGCTCCTTTA-TTTT---TTTTTTAG-TTTTGTTTTCAAGAACTCGCACACACCAAGACCGAAATCTTACCCATTTGTAGAAATTAAAAATGGGCAATCCTGAGCCAAATCCTGTTTTCCGAAAACAGAAAAAGTTTCATAAAAACAG-AAAAAAAACAAGGAAGGATAGGTGCAGAGACTCAATGGAAGCTGTTCTAATAAATGAGGTTGACTGCGTTGCATTAGTAAAGTAAACCTTCTATCAAAACCCCAGAAAGGATAAAGTAAAGGATAACCATATATACATACGTACTTAAATACTATCTCAAATGATTAATAGGAAATGATTAATAGAGACCCGAATCCATAATCCATATTCATC-TTTTTTTTTTCTCTTTAATTTC-TTTTTTTTTTTATC--------------------TTTATTTCTTTTTTCTCTTT------------TTTATTTCTTTTTTCTCTTTA-TATATATTCTAT------------------------------ATAT------ATAAAATTGGTTTGAATTGATTCAAAATTGAGGAAAGGATTTAATATTAATTCATCAAACCATTCACTTCATAGTCTGATAGATAACTGACTAATCGGACGAGAATAAAGATAGAGTCCCATTCTACCTGTCAATATCGACAACAAGGCAATTTATAGTAAGAGGAAAACCCATTCTCTCTTTTCTTTAACGATTCCAATTTTGTTATCTTTCTGATTCATTCGATTCTGTGATAAACATATTTGGGCTGGAC---TTTTTTTTCACAAATCTTGTGATAGATATCATACACCTACAAATACCCATCTTTGAGCAAAACAAAAAATTCCCATTCATTTTTATTTTCATTGG----------AAATTGGAATAATTAACAAT----CAAAATCATTATTCGAATTGAAATTTACGAAGTTC--TTTTTTTTTTTTAAGATACAAAAAATTTCAGGTCTGGCTAATACTTTATTA--------------TACAATATTTTTTCGTCTTTTTAAAAAAAAAAA---TTGACTTTTTAAATTGACATAGGCCAAAGTTTTTTACTAAAATTTAGTAAAACGAGGAAGCCGGCGCGACTAAAATGGTAGTTTCATTAGCACCTGAGGTCTTATAAG------------ATAACAAATTAAACCAT-----ATAAGATAAAAAATTTCAGATTAAGAGGAGACCATGAGATAG-TTATAGTATTTAGTATTTTAGTTATAGTATTTGAATTAGTTGAATAAAGACGAAA-----------------------------------TAGAATTAATCA------AA-TTAATTAGTAAATTGTGTTTCACGGATATACCTTTAATTA-------AATAAATAATAAGA-----AAATAAAAATTGAGAGATTAACTAATTAATTAACAAAAACAAAAAACAAGAGTATGTTGATTATATCAAAACTAGAGAAAAATAAAAATTTTAGTTTATCATGGGTAGGGATCCTATTGCTGAGATAATAACCTCTATACGAAATGCTGACATGAATAGAAAAGGAACCGTTCGAATAGCAGCTACTAACATTACCGAAAACATTATTAAAATACTCTTAAGAGAGGGTTTTATTGAAAATGTCCGGAAACATCAGGAAGGCAACAAAAAATTTTTGGTTTTAACCCTACGCCATAGAAGGAAGAAGCAAGGACCATATAGAACTAGTCTAAATTTAAAACGGATCAGCCGGCCGGGGCTACGAATCTATTCTAACTATCAAAAAATTCCGAGAATTTTGGGTGGGATGGGCATTGTAATTCTTTCTACTTCTCGAGGTATAATGACAGACCGGGAAGCTCGACTCGAAAGAATTGGTGGAGAAATCTTGTGTTATATATGGTAATCTTTTTGGTATCCGAATTCGATCCAGACTTCTTATTTTTTTGTT---AAAAAAAAAGAGA--AAAGAATAGGTTTCGAATACCATAAAAGTCCTTTCGCCTTTCCTAGGAATAGAATTTAAGATTTCAAAATTTAAAGAAACTTAGTTTCTT-AAAAAAAAAGTATGTATATTCAAAAATTAAGGGATAATAAATATGAAAATAAGAGCTTCTGTTCGCAAAAAGACAAGTAGTTTGATACAATCTTTGATCTCTTAGTTTTGGCCTCTATTTTATTT------------TTGTGATTTTAGATAGGGTATGTAGATATCTTAATTTGAATCGCCACCCTTTACTTTACTTTGAATTTTGGTCTTTTTTT-----ATCCAGGAGACGCTCCAAAATAAACAGGTATGAAAGCTATAATTGTAAACCACGATTGAATTTATGGAAGCATTGGTTTATACATTCCTTTTAGTGTCAACTTTAGGAATAATTTTTTTCGCTATTTTTTTTCGAGAACCGCCTAAAATTCAAACTAAAAAGGTAAAATGATTTTTTAATATCTTAATTGAAGTAAAGAGGTAAAGAACCTCCCAGTATTAGGAGGTTCTTTACCTCTTTTAGTCCCCGTGTTCCTCGAATGGATCTCTTAGTTGTTGAGAGGGTTGCCCAAAAGCAGTATATAAGGCATACCCAGTAAAACTTACAAGTAAACCAGATATAGAGATGGCGACTAGGGTTGCTGTTTCCATTAT--------------TATATGATTTCAAGACCCCAATGGATCTATGATAAGATCATTTATTTACAACGGAATGGTATACAAAGATCCATGGAGGGGCATCATTAACGAATTTTGGTTTGAAATACC----CTTTTTAGCTTATTCTAA-------------------------GGAAAGAGATCTAAAATAGTTTTTTCCTAAACGAAACGAGTTTTTTCCTAGAATTTGTTTGAATCATTTATATCTTCTTCCAATCACTTTTTTTGCGTGATTATTTTGTTCATTCAATTCCAATCCAATTTTAGGAGTCATAATCTGAATAAGAGTTGTTTCCAACGTGTTATT-AAAAAAAAAAAAGGGGG--TTTTTCTAGAGAGATAGAGCAATTTGTATTTCAATCGGTTTTATTCAATTCAATGATTG--------ACTAATAATAAAATATTAAT-AAAAAATAATAAAATAAAATAAATTACAAG-----AAAACAAAGACTTATATTTCTAGGCAAGGATTCAGACTAATGAATTTGTCCATTTAGATTGATTGTATCCAAGTGGGATAATGATAAGGAAGAGAATAATTCAAAAAACAAAATGAGATTCAG---AAAAAAAAATGGATTATTTAGAAGAGTGAAATCAAACTAAGTTTATGGA--ATATATATATAAATAATGGAATAATGGCTATAAGCCAACTTTCTTTTTGTGAATATTTCAACATC-AAAAAATAATTTTTGAATCCGATTACGATTAAATTTAAGATATGAATAGTTTGGTTTACGTTATGGAAGAAAGACGTGTATATGGAATATTAACTATTTATATAGATAGTTATATATTCGTTAAAAGATACATCTAAAAGATATATTTAA--TCTGCCCTGGAGATTTAGATAGGAATTTCAATAAAAGTCCCTC-----CTTTTCGTTTGG-----------------------------------AACTGGGAATTCAATATTGAATAATTGAATAAATAAATCAAATCAAGAAAAGGAACGAAGAGTTCAAAATTTATTGGTTGATTGTATCATTAACCATGATCCTCCTATTCAACTACTTCAACCATTTCCGAGCACCGCATAGTATTTTTTTTAGGGCTTTTGAAGCTTCTATCATTCAGGTATGATTTGATTTTTCGTACACTGCCCTTCGAATTTCTAAGGGTTTCGAAGAAAAAAAATTTATCGGACCATAACTTAGCTAAATTCATGAATTCAATTCGGTTATTCCTTCTTAGAGTTTTAATAACCATATGAACCGTGAAA----TTTTTTTTTGAAAAGAACTGTTCGAGGAACAAGTGATTCTCCTCTCGTTACTAGTTGATGCTCAGACTTATTTCTCTCATTTTATCAAACCAATCTTATTTTTTGATCTTGT---TCATGAGATTTCTC---AAAAAAAAAAAATTTACGTATTCTT-CTATGTGCATTAAACTGTTATAGTATCCTATATTTTATTATTTTATACTTT-ATTCTTTCTCGCCATCTTTCTTCTATTTTCTTTTGCCTATTTTTATTCTATTTTGTTTTCTTTCCGATTCAGAT--AAAAAAAACTCTAGAATATTTCGCAAGTCAAGAAACTTCGAATATTTGTTCTATTTACTTTCTATCTGTCTATCTGTCAGAAAAGACGAAAGAGAGTGGATTTTCCTATTATTAAATTGAATACAATATTCAAATAGATAACTTTTAATGAAAGTA--------------------TTTTTTTCACATCTATTCTAGATTAGATTGTCGGAAAAGATATTGTATGTATTGATATGAAAATATGTGATACATGAAGTCATGATCTGATAGATATATCAATCTTATTATATATAAATTTTATATTAGGCTTAGTATATAGAAATCTTCTAT--------------TAGGTATAATTAAAATATCAATATAAATTGATCTTGCGTTCTGGAATCAAAGAAAAATATTC-AAAAAGTCTTTTCTATGTCTTATCTTATGACTTCGA------------------ATAAACTTTTCTAGGGAGTAAGGGAATAGTGATTTATTCTTTATAATAG---------------------------------TGATTT----------A-----------TTCTTT--------------------ATAGAATAATTAGTATCAAGAAGATTAAATCAGAAATATCGACAGATTTTTTTTGGAGTCCAAAAAGAAATATCAAAATGAAAGAAAAAGCAGAGTTATTCTTTCAA-TTTCATCTATATCGAATTTGAATATCAGAATAGTAGATATAGTCATCATGCAATAGGTTAGGTCCACTTACTTTTATTGATTTCGAATCAAATTTTTACGGTTGATTTATGGAAAAGAAGAACATTTTGCGATT--TAAGAGCCAATTTCTCATTTCTCATTATTCAATTATCTAGTTATATTCTAACA---------------------------------TTCTATTTATATTCTAATATAATAAACAAATGTTCAACCTTGTAACTAAACTTTCTAACTCTATAAATAAAATAACTAGAT------AAAAAAAA----AAATAGAATAATATTATATATTCTATAGACTAATAGTATATATTCTAAAGAATACTCTATATTCT----AATAATATATATTA-TTAGAATA--ATATATATTCGAAATATTATAAATAGATATAGTATATATTCTAAAAAATAGACTATTCTAAACAATCGAGTCTAAAAAATAGAATATATTCGAAATAACTAGAAATATATTATATAACTAGAA--------------------TATTAACTAGAATATAGAAGAAAGATATTCTATAAAATT-------------ATAGAAATAGAAAATAGAAATCTATTAGAATAAAATAATAGATTATTATTAGATATTATTA--------TATATTAATATTAGATATTAACATATTCTAATACTAA-TAATAGATTAGTAAATAAT-------------------------------------------------------------------------ATATTCTATT------TTATAAAATATTCTA--TTTTTTTTTTCTCAAAAAAAATTTCTAAAGATA-----TATTGTAAAAGAAGCTCGAAAAGAAAGGAAAATAAAGCATTAGAATATTAATTTGTGAAAATTTTCGAATTTTAGAATTAATTAGAATTCTAGACTTTCTTACTTTTGTTATTCT-AAATATCAACTTCTACTGCCTCTTCAAATAGGAGTAGAGTACTACCCCTGGTTTTATAAAAAAA1110?11110??100000110000?1??111110010001001??10?111?0011000001111?1?11???1110010001?1010000100100000100001011???10??1101?10000?1??001?010111111100?1?11100010110100010000?10?0000110001??100101011?1?0000010??01?100011?10001??01110001?1101?0101000?1?000?????1010000100101000011000?11??1??1?10011
E_remyi_var_remyi_5306_K5 GGACTGACCAGAATATGAACTAATAAGTATACAAACTAATAACCAACTCATCACTTTGCATTATCTGGATATAAAAAAAG--------AGTCAAGATATGATATATTGGTCATATAATTGTAGCAATTAAAATACTTTTTGCACAAACAAAAGAAAACGAATCTGATTATGATTTAGAAATCAAAATGGAAAATTATGCGGAGCAGATAAGTGGAAGGTTGAAAGAAAGAAAAAGAATATCAATGATAGAGAATTCCAA-TATGTAAGGTCTATAAGTCATCACAGAAAAGCTAATGTAGTAAAGCATCAATACCAATTGATTTAAAATTTAAAAATTAAACTACTCCGT--------------------TGATAAAACAAAAAATCAAGAGCCTTGAGTCAATTCAGACTGAGAAGATTGACTCAAGAACAAATTTTATTAGAGGCTCCGTTGGAAAATTAAGACCTAAGCATTACTGGAGAAGTGATGGGAACGATGGAACCTGTAAATACATAAGATTTTAATGAAACCAAATCTTAATGATTTATTGGGAGGATAGCGAAAGGAACCCGAAGCCAATCCTTTTATTTTATTATG--------------------------------------AGAGATCATGGGTTACCTCTCCAA--------------ATAAAATAACTATTGAAAGACTAAATAAGCAAGAGCAAATATTCGCCCGCGAAGA-TTTTTTTTATTCTTTTTAATTGCTAAATTTGATGAATCTGATATCCTAATTAGAATATCTAAAAAAATTTGTTACAAACTTAT------AACAAATAACAAAAACAAGATTATC---AAAAAAAAAATCGAAAAAATTATTCTAGTTATATTATAGACAGTAATTATAGACAATTTTTTCGATTTCTATCTAGAAC-TATTCGATCTATAACTATTAGAACTAGAAAATAGAATATAGATTGTAATATATACAAATAGATAAAAATTTCTA-TTCTACTAATATTC---------------TATTCTATTCTACTAAAATCCTATTCTAATAATCTAAGATTCTAATACT----------------------AATA-------------AATAGATCTAATCAA-------------------------------------TAAA-------------------------------------AAATAGATT-AAAAAAATAAATAGATCTAATCAGTAAGAAATAGATT-AAAAAAATAAATAAATTTAAGTAAATTAAGTAAAAATTGAAATTGAAAAGAATACAATGATTTAATATATTA-TTTTTTTGTTTTTCGTATTCGTAAAAGACATGTATATTTTTTTAATCATTTCGTTCGCGAGGAGCTGGATGAGAAGAAATTCTCATGTCCGGTTCTGTACCACTTGGCTACATCCGCCCCTAATAATCCAACTAA-------------------TAGTATAACTCTATTAAATAACTCTATTAAAAAG------------------------------AAAAAGTTTTCTCTCG----------ATTTATA-----------GT-----------------------------------------------AAAAATAAAGTAAAAAATTCGATTTAAATTTAA-AAAGTAGATT----TAAAAAGGTAAAGGTACAAGGATTGTAATCTCTAGCATTTAATATTTAATAGCATTTAATATTCAATTTGCTCTTTGTTATAAGATCTTAGAAGATACAAATACAAACATACAACCTCAAA---------------------------------------------------GAACAACTTTCCAAACTAAAATAACCG-------AT------AACAAATAACAAATTTATTTCAATTTTATATTCAACTTTTATC---------------------------------------------AGTACATATACCAAATTAGTACATATAGAAATCTA-------TCTATTTATAGAATATTAGAAATATAAATTAAATGAAGTAAACAAAAAGCA--TTTTTTTTATGGAAAGTCA---------------------ATATATATTAATCGA-TTTAGTAATAAACTAAACGAAATTAA-------TAAAAACTAAAAAAT-----------------------AAAGGAGCAATACCAAACCTCTTGATAGAAATTGGATATTGCTCCTTTA-TTTT---TTTTTTAG-TTTTGTTTTCAAGAACTCGCACACACCAAGACCGAAATCTTACCCATTTGTAGAAATTAAAAATGGGCAATCCTGAGCCAAATCCTGTTTTCCGAAAACAGAAAAAGTTTCATAAAAACAG-AAAAAAAACAAGGAAGGATAGGTGCAGAGACTCAATGGAAGCTGTTCTAATAAATGAGGTTGACTGCGTTGCATTAGTAAAGTAAACCTTCTATCAAAACCCCAGAAAGGATAAAGTAAAGGATAACCATATATACATACGTACTTAAATACTATCTCAAATGATTAATAGGAAATGATTAATAGAGACCCGAATCCATAATCCATATTCATC-TTTTTTTTTTCTCTTTAATTTC-TTTTTTTTTTTATC--------------------TTTATTTCTTTTTTCTCTTT------------TTTATTTCTTTTTTCTCTTTA-TATATATTCTAT------------------------------ATAT------ATAAAATTGGTTTGAATTGATTCAAAATTGAGGAAAGGATTTAATATTAATTCATCAAACCATTCACTTCATAGTCTGATAGATAACTGACTAATCGGACGAGAATAAAGATAGAGTCCCATTCTACCTGTCAATATCGACAACAAGGCAATTTATAGTAAGAGGAAAACCCATTCTCTCTTTTCTTTAACGATTCCAATTTTGTTATCTTTCTGATTCATTCGATTCTGTGATAAACATATTTGGGCTGGAC---TTTTTTTTCACAAATCTTGTGATAGATATCATACACCTACAAATACCCATCTTTGAGCAAAACAAAAAATTCCCATTCATTTTTATTTTCATTGG----------AAATTGGAATAATTAACAAT----CAAAATCATTATTCGAATTGAAATTTACGAAGTTC--TTTTTTTTTTTTAAGATACAAAAAATTTCAGGTCTGGCTAATACTTTATTA--------------TACAATATTTTTTCGTCTTTTTAAAAAAAAAAA---TTGACTTTTTAAATTGACATAGGCCAAAGTTTTTTACTAAAATTTAGTAAAACGAGGAAGCCGGCGCGACTAAAATGGTAGTTTCATTAGCACCTGAGGTCTTATAAG------------ATAACAAATTAAACCAT-----ATAAGATAAAAAATTTCAGATTAAGAGGAGACCATGAGATAG-TTATAGTATTTAGTATTTTAGTTATAGTATTTGAATTAGTTGAATAAAGACGAAA-----------------------------------TAGAATTAATCA------AA-TTAATTAGTAAATTGTGTTTCACGGATATACCTTTAATTA-------AATAAATAATAAGA-----AAATAAAAATTGAGAGATTAACTAATTAATTAACAAAAACAAAAAACAAGAGTATGTTGATTATATCAAAACTAGAGAAAAATAAAAATTTTAGTTTATCATGGGTAGGGATCCTATTGCTGAGATAATAACCTCTATACGAAATGCTGACATGAATAGAAAAGGAACCGTTCGAATAGCAGCTACTAACATTACCGAAAACATTATTAAAATACTCTTAAGAGAGGGTTTTATTGAAAATGTCCGGAAACATCAGGAAGGCAACAAAAAATTTTTGGTTTTAACCCTACGCCATAGAAGGAAGAAGCAAGGACCATATAGAACTAGTCTAAATTTAAAACGGATCAGCCGGCCGGGGCTACGAATCTATTCTAACTATCAAAAAATTCCGAGAATTTTGGGTGGGATGGGCATTGTAATTCTTTCTACTTCTCGAGGTATAATGACAGACCGGGAAGCTCGACTCGAAAGAATTGGTGGAGAAATCTTGTGTTATATATGGTAATCTTTTTGGTATCCGAATTCGATCCAGACTTCTTATTTTTTTGTT---AAAAAAAAAGAGA--AAAGAATAGGTTTCGAATACCATAAAAGTCCTTTCGCCTTTCCTAGGAATAGAATTTAAGATTTCAAAATTTAAAGAAACTTAGTTTCTT-AAAAAAAAAGTATGTATATTCAAAAATTAAGGGATAATAAATATGAAAATAAGAGCTTCTGTTCGCAAAAAGACAAGTAGTTTGATACAATCTTTGATCTCTTAGTTTTGGCCTCTATTTTATTT------------TTGTGATTTTAGATAGGGTATGTAGATATCTTAATTTGAATCGCCACCCTTTACTTTACTTTGAATTTTGGTCTTTTTTT-----ATCCAGGAGACGCTCCAAAATAAACAGGTATGAAAGCTATAATTGTAAACCACGATTGAATTTATGGAAGCATTGGTTTATACATTCCTTTTAGTGTCAACTTTAGGAATAATTTTTTTCGCTATTTTTTTTCGAGAACCGCCTAAAATTCAAACTAAAAAGGTAAAATGATTTTTTAATATCTTAATTGAAGTAAAGAGGTAAAGAACCTCCCAGTATTAGGAGGTTCTTTACCTCTTTTAGTCCCCGTGTTCCTCGAATGGATCTCTTAGTTGTTGAGAGGGTTGCCCAAAAGCAGTATATAAGGCATACCCAGTAAAACTTACAAGTAAACCAGATATAGAGATGGCGACTAGGGTTGCTGTTTCCATTAT--------------TATATGATTTCAAGACCCCAATGGATCTATGATAAGATCATTTATTTACAACGGAATGGTATACAAAGATCCATGGAGGGGCATCATTAACGAATTTTGGTTTGAAATACC----CTTTTTAGCTTATTCTAA-------------------------GGAAAGAGATCTAAAATAGTTTTTTCCTAAACGAAACGAGTTTTTTCCTAGAATTTGTTTGAATCATTTATATCTTCTTCCAATCACTTTTTTTGCGTGATTATTTTGTTCATTCAATTCCAATCCAATTTTAGGAGTCATAATCTGAATAAGAGTTGTTTCCAACGTGTTATT-AAAAAAAAAAAAGGGGG--TTTTTCTAGAGAGATAGAGCAATTTGTATTTCAATCGGTTTTATTCAATTCAATGATTG--------ACTAATAATAAAATATTAAT-AAAAAATAATAAAATAAAATAAATTACAAG-----AAAACAAAGACTTATATTTCTAGGCAAGGATTCAGACTAATGAATTTGTCCATTTAGATTGATTGTATCCAAGTGGGATAATGATAAGGAAGAGAATAATTCAAAAAACAAAATGAGATTCAG---AAAAAAAAATGGATTATTTAGAAGAGTGAAATCAAACTAAGTTTATGGA--ATATATATATAAATAATGGAATAATGGCTATAAGCCAACTTTCTTTTTGTGAATATTTCAACATC-AAAAAATAATTTTTGAATCCGATTACGATTAAATTTAAGATATGAATAGTTTGGTTTACGTTATGGAAGAAAGACGTGTATATGGAATATTAACTATTTATATAGATAGTTATATATTCGTTAAAAGATACATCTAAAAGATATATTTAA--TCTGCCCTGGAGATTTAGATAGGAATTTCAATAAAAGTCCCTC-----CTTTTCGTTTGG-----------------------------------AACTGGGAATTCAATATTGAATAATTGAATAAATAAATCAAATCAAGAAAAGGAACGAAGAGTTCAAAATTTATTGGTTGATTGTATCATTAACCATGATCCTCCTATTCAACTACTTCAACCATTTCCGAGCACCGCATAGTATTTTTTTTAGGGCTTTTGAAGCTTCTATCATTCAGGTATGATTTGATTTTTCGTACACTGCCCTTCGAATTTCTAAGGGTTTCGAAGAAAAAAAATTTATCGGACCATAACTTAGCTAAATTCATGAATTCAATTCGGTTATTCCTTCTTAGAGTTTTAATAACCATATGAACCGTGAAA----TTTTTTTTTGAAAAGAACTGTTCGAGGAACAAGTGATTCTCCTCTCGTTACTAGTTGATGCTCAGACTTATTTCTCTCATTTTATCAAACCAATCTTATTTTTTGATCTTGT---TCATGAGATTTCTC---AAAAAAAAAAAATTTACGTATTCTT-CTATGTGCATTAAACTGTTATAGTATCCTATATTTTATTATTTTATACTTT-ATTCTTTCTCGCCATCTTTCTTCTATTTTCTTTTGCCTATTTTTATTCTATTTTGTTTTCTTTCCGATTCAGAT--AAAAAAAACTCTAGAATATTTCGCAAGTCAAGAAACTTCGAATATTTGTTCTATTTACTTTCTATCTGTCTATCTGTCAGAAAAGACGAAAGAGAGTGGATTTTCCTATTATTAAATTGAATACAATATTCAAATAGATAACTTTTAATGAAAGTA--------------------TTTTTTTCACATCTATTCTAGATTAGATTGTCGGAAAAGATATTGTATGTATTGATATGAAAATATGTGATACATGAAGTCATGATCTGATAGATATATCAATCTTATTATATATAAATTTTATATTAGGCTTAGTATATAGAAATCTTCTAT--------------TAGGTATAATTAAAATATCAATATAAATTGATCTTGCGTTCTGGAATCAAAGAAAAATATTC-AAAAAGTCTTTTCTATGTCTTATCTTATGACTTCGA------------------ATAAACTTTTCTAGGGAGTAAGGGAATAGTGATTTATTCTTTATAATAG---------------------------------TGATTT----------A-----------TTCTTT--------------------ATAGAATAATTAGTATCAAGAAGATTAAATCAGAAATATCGACAGATTTTTTTTGGAGTCCAAAAAGAAATATCAAAATGAAAGAAAAAGCAGAGTTATTCTTTCAA-TTTCATCTATATCGAATTTGAATATCAGAATAGTAGATATAGTCATCATGCAATAGGTTAGGTCCACTTACTTTTATTGATTTCGAATCAAATTTTTACGGTTGATTTATGGAAAAGAAGAACATTTTGCGATT--TAAGAGCCAATTTCTCATTTCTCATTATTCAATTATCTAGTTATATTCTAACA---------------------------------TTCTATTTATATTCTAATATAATAAACAAATGTTCAACCTTGTAACTAAACTTTCTAACTCTATAAATAAAATAACTAGAT------AAAAAAAA----AAATAGAATAATATTATATATTCTATAGACTAATAGTATATATTCTAAAGAATACTCTATATTCT----AATAATATATATTA-TTAGAATA--ATATATATTCGAAATATTATAAATAGATATAGTATATATTCTAAAAAATAGACTATTCTAAACAATCGAGTCTAAAAAATAGAATATATTCGAAATAACTAGAAATATATTATATAACTAGAA--------------------TATTAACTAGAATATAGAAGAAAGATATTCTATAAAATT-------------ATAGAAATAGAAAATAGAAATCTATTAGAATAAAATAATATATTATTATTAGATATTATTA--------TATATTAATATTAGATATTAACATATTCTAATACTAA-TAATAGATTAGTAAATAAT-------------------------------------------------------------------------ATATTCTATT------TTATAAAATATTCTA--TTTTTTTTTTCTCAAAAAAAATTTCTAAAGATA-----TATTGTAAAAGAAGCTCGAAAAGAAAGGAAAATAAAGCATTAGAATATTAATTTGTGAAAATTTTCGAATTTTAGAATTAATTAGAATTCTAGACTTTCTTACTTTTGTTATTCT-AAATATCAACTTCTACTGCCTCTTCAAATAGGAGTAGAGTACTACCCCTGGTTTTATAAAAAAA1110?11110??100000110000?1??111110010001001??10?111?0011000001111?1?11???1110010001?1010000100100000100001011???10??1101?10000?1??001?010111111100?1?11100010110100010000?10?0000110001??100101011?1?0000010??01?100011?10001??01110001?1101?0101000?1?000?????1010000100101000011000?11??1??1?10011
E_remyi_var_remyi_5307_K5 GGACTGACCAGAATATGAACTAATAAGTATACAAACTAATAACCAACTCATCACTTTGCATTATCTGGATATAAAAAAAG--------AGTCAAGATATGATATATTGGTCATATAATTGTAGCAATTAAAATACTTTTTGCACAAACAAAAGAAAACGAATCTGATTATGATTTAGAAATCAAAATGGAAAATTATGCGGAGCAGATAAGTGGAAGGTTGAAAGAAAGAAAAAGAATATCAATGATAGAGAATTCCAA-TATGTAAGGTCTATAAGTCATCACAGAAAAGCTAATGTAGTAAAGCATCAATACCAATTGATTTAAAATTTAAAAATTAAACTACTCCGT--------------------TGATAAAACAAAAAATCAAGAGCCTTGAGTCAATTCAGACTGAGAAGATTGACTCAAGAACAAATTTTATTAGAGGCTCCGTTGGAAAATTAAGACCTAAGCATTACTGGAGAAGTGATGGGAACGATGGAACCTGTAAATACATAAGATTTTAATGAAACCAAATCTTAATGATTTATTGGGAGGATAGCGAAAGGAACCCGAAGCCAATCCTTTTATTTTATTATG--------------------------------------AGAGATCATGGGTTACCTCTCCAA--------------ATAAAATAACTATTGAAAGACTAAATAAGCAAGAGCAAATATTCGCCCGCGAAGA-TTTTTTTTATTCTTTTTAATTGCTAAATTTGATGAATCTGATATCCTAATTAGAATATCTAAAAAAATTTGTTACAAACTTAT------AACAAATAACAAAAACAAGATTATC---AAAAAAAAAATCGAAAAAATTATTCTAGTTATATTATAGACAGTAATTATAGACAATTTTTTCGATTTCTATCTAGAAC-TATTCGATCTATAACTATTAGAACTAGAAAATAGAATATAGATTGTAATATATACAAATAGATAAAAATTTCTA-TTCTACTAATATTC---------------TATTCTATTCTACTAAAATCCTATTCTAATAATCTAAGATTCTAATACT----------------------AATA-------------AATAGATCTAATCAA-------------------------------------TAAA-------------------------------------AAATAGATT-AAAAAAATAAATAGATCTAATCAGTAAGAAATAGATT-AAAAAAATAAATAAATTTAAGTAAATTAAGTAAAAATTGAAATTGAAAAGAATACAATGATTTAATATATTA-TTTTTTTGTTTTTCGTATTCGTAAAAGACATGTATATTTTTTTAATCATTTCGTTCGCGAGGAGCTGGATGAGAAGAAATTCTCATGTCCGGTTCTGTACCACTTGGCTACATCCGCCCCTAATAATCCAACTAA-------------------TAGTATAACTCTATTAAATAACTCTATTAAAAAG------------------------------AAAAAGTTTTCTCTCG----------ATTTATA-----------GT-----------------------------------------------AAAAATAAAGTAAAAAATTCGATTTAAATTTAA-AAAGTAGATT----TAAAAAGGTAAAGGTACAAGGATTGTAATCTCTAGCATTTAATATTTAATAGCATTTAATATTCAATTTGCTCTTTGTTATAAGATCTTAGAAGATACAAATACAAACATACAACCTCAAA---------------------------------------------------GAACAACTTTCCAAACTAAAATAACCG-------AT------AACAAATAACAAATTTATTTCAATTTTATATTCAACTTTTATC---------------------------------------------AGTACATATACCAAATTAGTACATATAGAAATCTA-------TCTATTTATAGAATATTAGAAATATAAATTAAATGAAGTAAACAAAAAGCA--TTTTTTTTATGGAAAGTCA---------------------ATATATATTAATCGA-TTTAGTAATAAACTAAACGAAATTAA-------TAAAAACTAAAAAAT-----------------------AAAGGAGCAATACCAAACCTCTTGATAGAAATTGGATATTGCTCCTTTA-TTTT---TTTTTTAG-TTTTGTTTTCAAGAACTCGCACACACCAAGACCGAAATCTTACCCATTTGTAGAAATTAAAAATGGGCAATCCTGAGCCAAATCCTGTTTTCCGAAAACAGAAAAAGTTTCATAAAAACAG-AAAAAAAACAAGGAAGGATAGGTGCAGAGACTCAATGGAAGCTGTTCTAATAAATGAGGTTGACTGCGTTGCATTAGTAAAGTAAACCTTCTATCAAAACCCCAGAAAGGATAAAGTAAAGGATAACCATATATACATACGTACTTAAATACTATCTCAAATGATTAATAGGAAATGATTAATAGAGACCCGAATCCATAATCCATATTCATC-TTTTTTTTTTCTCTTTAATTTC-TTTTTTTTTTTATC--------------------TTTATTTCTTTTTTCTCTTT------------TTTATTTCTTTTTTCTCTTTA-TATATATTCTAT------------------------------ATAT------ATAAAATTGGTTTGAATTGATTCAAAATTGAGGAAAGGATTTAATATTAATTCATCAAACCATTCACTTCATAGTCTGATAGATAACTGACTAATCGGACGAGAATAAAGATAGAGTCCCATTCTACCTGTCAATATCGACAACAAGGCAATTTATAGTAAGAGGAAAACCCATTCTCTCTTTTCTTTAACGATTCCAATTTTGTTATCTTTCTGATTCATTCGATTCTGTGATAAACATATTTGGGCTGGAC---TTTTTTTTCACAAATCTTGTGATAGATATCATACACCTACAAATACCCATCTTTGAGCAAAACAAAAAATTCCCATTCATTTTTATTTTCATTGG----------AAATTGGAATAATTAACAAT----CAAAATCATTATTCGAATTGAAATTTACGAAGTTC--TTTTTTTTTTTTAAGATACAAAAAATTTCAGGTCTGGCTAATACTTTATTA--------------TACAATATTTTTTCGTCTTTTTAAAAAAAAAAA---TTGACTTTTTAAATTGACATAGGCCAAAGTTTTTTACTAAAATTTAGTAAAACGAGGAAGCCGGCGCGACTAAAATGGTAGTTTCATTAGCACCTGAGGTCTTATAAG------------ATAACAAATTAAACCAT-----ATAAGATAAAAAATTTCAGATTAAGAGGAGACCATGAGATAG-TTATAGTATTTAGTATTTTAGTTATAGTATTTGAATTAGTTGAATAAAGACGAAA-----------------------------------TAGAATTAATCA------AA-TTAATTAGTAAATTGTGTTTCACGGATATACCTTTAATTA-------AATAAATAATAAGA-----AAATAAAAATTGAGAGATTAACTAATTAATTAACAAAAACAAAAAACAAGAGTATGTTGATTATATCAAAACTAGAGAAAAATAAAAATTTTAGTTTATCATGGGTAGGGATCCTATTGCTGAGATAATAACCTCTATACGAAATGCTGACATGAATAGAAAAGGAACCGTTCGAATAGCAGCTACTAACATTACCGAAAACATTATTAAAATACTCTTAAGAGAGGGTTTTATTGAAAATGTCCGGAAACATCAGGAAGGCAACAAAAAATTTTTGGTTTTAACCCTACGCCATAGAAGGAAGAAGCAAGGACCATATAGAACTAGTCTAAATTTAAAACGGATCAGCCGGCCGGGGCTACGAATCTATTCTAACTATCAAAAAATTCCGAGAATTTTGGGTGGGATGGGCATTGTAATTCTTTCTACTTCTCGAGGTATAATGACAGACCGGGAAGCTCGACTCGAAAGAATTGGTGGAGAAATCTTGTGTTATATATGGTAATCTTTTTGGTATCCGAATTCGATCCAGACTTCTTATTTTTTTGTT---AAAAAAAAAGAGA--AAAGAATAGGTTTCGAATACCATAAAAGTCCTTTCGCCTTTCCTAGGAATAGAATTTAAGATTTCAAAATTTAAAGAAACTTAGTTTCTT-AAAAAAAAAGTATGTATATTCAAAAATTAAGGGATAATAAATATGAAAATAAGAGCTTCTGTTCGCAAAAAGACAAGTAGTTTGATACAATCTTTGATCTCTTAGTTTTGGCCTCTATTTTATTT------------TTGTGATTTTAGATAGGGTATGTAGATATCTTAATTTGAATCGCCACCCTTTACTTTACTTTGAATTTTGGTCTTTTTTT-----ATCCAGGAGACGCTCCAAAATAAACAGGTATGAAAGCTATAATTGTAAACCACGATTGAATTTATGGAAGCATTGGTTTATACATTCCTTTTAGTGTCAACTTTAGGAATAATTTTTTTCGCTATTTTTTTTCGAGAACCGCCTAAAATTCAAACTAAAAAGGTAAAATGATTTTTTAATATCTTAATTGAAGTAAAGAGGTAAAGAACCTCCCAGTATTAGGAGGTTCTTTACCTCTTTTAGTCCCCGTGTTCCTCGAATGGATCTCTTAGTTGTTGAGAGGGTTGCCCAAAAGCAGTATATAAGGCATACCCAGTAAAACTTACAAGTAAACCAGATATAGAGATGGCGACTAGGGTTGCTGTTTCCATTAT--------------TATATGATTTCAAGACCCCAATGGATCTATGATAAGATCATTTATTTACAACGGAATGGTATACAAAGATCCATGGAGGGGCATCATTAACGAATTTTGGTTTGAAATACC----CTTTTTAGCTTATTCTAA-------------------------GGAAAGAGATCTAAAATAGTTTTTTCCTAAACGAAACGAGTTTTTTCCTAGAATTTGTTTGAATCATTTATATCTTCTTCCAATCACTTTTTTTGCGTGATTATTTTGTTCATTCAATTCCAATCCAATTTTAGGAGTCATAATCTGAATAAGAGTTGTTTCCAACGTGTTATT-AAAAAAAAAAAAGGGGG--TTTTTCTAGAGAGATAGAGCAATTTGTATTTCAATCGGTTTTATTCAATTCAATGATTG--------ACTAATAATAAAATATTAAT-AAAAAATAATAAAATAAAATAAATTACAAG-----AAAACAAAGACTTATATTTCTAGGCAAGGATTCAGACTAATGAATTTGTCCATTTAGATTGATTGTATCCAAGTGGGATAATGATAAGGAAGAGAATAATTCAAAAAACAAAATGAGATTCAG---AAAAAAAAATGGATTATTTAGAAGAGTGAAATCAAACTAAGTTTATGGA--ATATATATATAAATAATGGAATAATGGCTATAAGCCAACTTTCTTTTTGTGAATATTTCAACATC-AAAAAATAATTTTTGAATCCGATTACGATTAAATTTAAGATATGAATAGTTTGGTTTACGTTATGGAAGAAAGACGTGTATATGGAATATTAACTATTTATATAGATAGTTATATATTCGTTAAAAGATACATCTAAAAGATATATTTAA--TCTGCCCTGGAGATTTAGATAGGAATTTCAATAAAAGTCCCTC-----CTTTTCGTTTGG-----------------------------------AACTGGGAATTCAATATTGAATAATTGAATAAATAAATCAAATCAAGAAAAGGAACGAAGAGTTCAAAATTTATTGGTTGATTGTATCATTAACCATGATCCTCCTATTCAACTACTTCAACCATTTCCGAGCACCGCATAGTATTTTTTTTAGGGCTTTTGAAGCTTCTATCATTCAGGTATGATTTGATTTTTCGTACACTGCCCTTCGAATTTCTAAGGGTTTCGAAGAAAAAAAATTTATCGGACCATAACTTAGCTAAATTCATGAATTCAATTCGGTTATTCCTTCTTAGAGTTTTAATAACCATATGAACCGTGAAA----TTTTTTTTTGAAAAGAACTGTTCGAGGAACAAGTGATTCTCCTCTCGTTACTAGTTGATGCTCAGACTTATTTCTCTCATTTTATCAAACCAATCTTATTTTTTGATCTTGT---TCATGAGATTTCTC---AAAAAAAAAAAATTTACGTATTCTT-CTATGTGCATTAAACTGTTATAGTATCCTATATTTTATTATTTTATACTTT-ATTCTTTCTCGCCATCTTTCTTCTATTTTCTTTTGCCTATTTTTATTCTATTTTGTTTTCTTTCCGATTCAGAT--AAAAAAAACTCTAGAATATTTCGCAAGTCAAGAAACTTCGAATATTTGTTCTATTTACTTTCTATCTGTCTATCTGTCAGAAAAGACGAAAGAGAGTGGATTTTCCTATTATTAAATTGAATACAATATTCAAATAGATAACTTTTAATGAAAGTA--------------------TTTTTTTCACATCTATTCTAGATTAGATTGTCGGAAAAGATATTGTATGTATTGATATGAAAATATGTGATACATGAAGTCATGATCTGATAGATATATCAATCTTATTATATATAAATTTTATATTAGGCTTAGTATATAGAAATCTTCTAT--------------TAGGTATAATTAAAATATCAATATAAATTGATCTTGCGTTCTGGAATCAAAGAAAAATATTC-AAAAAGTCTTTTCTATGTCTTATCTTATGACTTCGA------------------ATAAACTTTTCTAGGGAGTAAGGGAATAGTGATTTATTCTTTATAATAG---------------------------------TGATTT----------A-----------TTCTTT--------------------ATAGAATAATTAGTATCAAGAAGATTAAATCAGAAATATCGACAGATTTTTTTTGGAGTCCAAAAAGAAATATCAAAATGAAAGAAAAAGCAGAGTTATTCTTTCAA-TTTCATCTATATCGAATTTGAATATCAGAATAGTAGATATAGTCATCATGCAATAGGTTAGGTCCACTTACTTTTATTGATTTCGAATCAAATTTTTACGGTTGATTTATGGAAAAGAAGAACATTTTGCGATT--TAAGAGCCAATTTCTCATTTCTCATTATTCAATTATCTAGTTATATTCTAACA---------------------------------TTCTATTTATATTCTAATATAATAAACAAATGTTCAACCTTGTAACTAAACTTTCTAACTCTATAAATAAAATAACTAGAT------AAAAAAAA----AAATAGAATAATATTATATATTCTATAGACTAATAGTATATATTCTAAAGAATACTCTATATTCT----AATAATATATATTA-TTAGAATA--ATATATATTCGAAATATTATAAATAGATATAGTATATATTCTAAAAAATAGACTATTCTAAACAATCGAGTCTAAAAAATAGAATATATTCGAAATAACTAGAAATATATTATATAACTAGAA--------------------TATTAACTAGAATATAGAAGAAAGATATTCTATAAAATT-------------ATAGAAATAGAAAATAGAAATCTATTAGAATAAAATAATATATTATTATTAGATATTATTA--------TATATTAATATTAGATATTAACATATTCTAATACTAA-TAATAGATTAGTAAATAAT-------------------------------------------------------------------------ATATTCTATT------TTATAAAATATTCTA--TTTTTTTTTTCTCAAAAAAAATTTCTAAAGATA-----TATTGTAAAAGAAGCTCGAAAAGAAAGGAAAATAAAGCATTAGAATATTAATTTGTGAAAATTTTCGAATTTTAGAATTAATTAGAATTCTAGACTTTCTTACTTTTGTTATTCT-AAATATCAACTTCTACTGCCTCTTCAAATAGGAGTAGAGTACTACCCCTGGTTTTATAAAAAAA1110?11110??100000110000?1??111110010001001??10?111?0011000001111?1?11???1110010001?1010000100100000100001011???10??1101?10000?1??001?010111111100?1?11100010110100010000?10?0000110001??100101011?1?0000010??01?100011?10001??01110001?1101?0101000?1?000?????1010000100101000011000?11??1??1?10011
E_multiformis_var_multiformis_4766_O34 GGACTGACCAGAATATGAACTAATAAGTATACAAACTAATAACCAACTCATCACTTTGCATTATCTGGATATAAAAAAAG--------AGTCAAGATATGATATATTGGTCATATAATTGTAGCAATTAAAATACTTTTTGCACAAACAAAAGAAAACGAATCTGATTATGATTTAGAAATCAAAATGGAAAATTATGCGGAGCAGATAAGTGGAAGGTTGAAAGAAAGAAAAAGAATATCAATGATAGAGAATTCCAA-TATGTAAGGTCTATAAGTCATCACAGAAAAGCTAATGTAGTAAAGCATCAATACCAATTGATTTAAAATTTTAAAATTAAACTACTCCGT--------------------TGATAAAACAAAAAATCAAGAGCCTTGAGTCAATTCAGACTGAGAAGATTGACTCAAGAACAAATTTTATTAGAGGCTCCGTTGGAAAATTAAGACCTAAGCATTACTGGAGAAGTGATGGGAACGATGGAACCTGTAAATACATAAGATTTTAATGAAACCAAATCTTAATGATTTATTGGGAGGATAGCGAAAGGAACCCGAAGCCAATCCTTTTATTTTATTATG--------------------------------------AGAGATCATGGGTTACCTCTCCAA--------------ATAAAATAACTATTGAAAGACTAAATAAGCAAGAGCAAATATTCGCCCGCGAAGA-TTTTTTTTATTCTTTTTAATTGCTAAATTTGATGAATCTGATATCCTAATTAGAATATCTAAAAAAATTTGTTACAAACTTAT------AACAAATAACAAAAACAAGATTATC----AAAAAAAAATCGAAAAAATTATTCTAGTTATATTATAGACAGTAATTATAGACAATTTTTTCGATTTCTATCTAGAAC-TATTCGATCTATAACTATTAGAACTAGAAAATAGAATATAGATTGTAATATATACAAATAGATAAAAATTTCTA-TTCTACTAATATTC---------------TATTCTATTCTACTAAAATCCTATTCTAATAATCTAAGATTCTAATACT----------------------AATA-------------AATAGATCTAATCAA-------------------------------------TAAA-------------------------------------AAATAGATT-AAAAAAATAAATAGATCTAATCAGTAAGAAATAGATT-AAAAAAATAAATAAATTTAAGTAAATTAAGTAAAAATTGAAATTGAAAAGAATACAATGATTTAATATATTA-TTTTTTTGTTTTTCGTATTCGTAAAAGACATGTATATTTTTTTAATCATTTCGTTCGCGAGGAGCTGGATGAGAAGAAATTCTCATGTCCGGTTCTGTACCACTTGGCTACATCCGCCCCTAATAATCCAACTAA-------------------TAGTATAACTCTATTAAATAACTCTATTAAAAAG------------------------------AAAAAGTTTTCTCTCG----------ATTTATA-----------GT-----------------------------------------------AAAAATAAAGTAAAAAATTCGATTTAAATTTAA-AAAGTAGATT----TAAAAAGGTAAAGGTACAAGGATTGTAATCTCTAGCATTTAATATTTAATAGCATTTAATATTCAATTTGCTCTTTGTTATAAGATCTTAGAAGATACAAATACAAACATACAACCTCAAA---------------------------------------------------GAACAACTTTCCAAACTAAAATAACCG-------AT------AACAAATAACAAATTTATTTCAATTTTATATTCAACTTTTATC---------------------------------------------AGTACATATACCAAATTAGTACATATAGAAATCTA-------TCTATTTATAGAATATCAGAAATATAAATTAAATGAAGTAAACAAAAAGCA--TTTTTTTTATGGAAAGTCA---------------------ATATATATTAATCGA-TTTAGTAATAAACTAAACGAAATTAA-------TAAAAACTAAAAAAT-----------------------AAAGGAGCAATACCAAACCTCTTGATAGAAATTGGATATTGCTCCTTTA--TTT---TTTTTTAG-TTTTGTTTTCAAGAACTCGCACACACCAAGACCGAAATCTTACCCATTTGTAGAAATTAAAAATGGGCAATCCTGAGCCAAATCCTGTTTTCCGAAAACAGAAAAAGTTTCATAAAAACAG-AAAAAAAACAAGGAAGGATAGGTGCAGAGACTCAATGGAAGCTGTTCTAATAAATGAGGTTGACTGCGTTGCATTAGTAAAGTAAACCTTCTATCAAAACCCCAGAAAGGATAAAGTAAAGGATAACCATATATACATACGTACTTAAATACTATCTCAAATGATTAATAGGAAATGATTAATAGAGACCCGAATCCATAATCCATATTCATC--TTTTTTTTTCTCTTTAATTTC--TTTTTTTTTTATCTTTATTTCTTTTTTCTCTTTTTTATTTCTTTTTTCTCTTT------------TTTATTTCTTTTTTCTCTTTA-TATATATTCTAT------------------------------ATAT------ATAAAATTGGTTTGAATTGATTCAAAATTGAGGAAAGGATTTAATATTAATTCATCAAACCATTCACTTCATAGTCTGATAGATAACTGACTAATCGGACGAGAATAAAGATAGAGTCCCATTCTACCTGTCAATATCGACAACAAGGCAATTTATAGTAAGAGGAAAACCCATTCTCTCTTTTCTTTAACGATTCCAATTTTGTTATCTTTCTGATTCATTCGATTCTGTGATAAACATATTTGGGCTGGAC---TTTTTTTTCACAAATCTTGTGATAGATATCATACACCTACAAATACCCATCTTTGAGCAAAACAAAAAATTCCCATTCATTTTTATTTTCATTGG----------AAATTGGAATAATTAACAAT----CAAAATCATTATTCGAATTGAAATTTACGAAGTTC--TTTTTTTTTTTTAAGATACAAAAAATTTCAGGTCTGGCTAATACTTTATTA--------------TACAATATTTTTTCGTCTTTTTTTTTTTTAAA----TTGACTTTTTAAATTGACATAGGCCAAAGTTTTTTACTAAAATTTAGTAAAACGAGGAAGCCGGCGCGACTAAAATGGTAGTTTCATTAGCACCTGAGGTCTTATAAGATAAAAAATTAAATAAAAAATTAAACCAT-----AGAAGATAAAAAATTTCAGATTAAGAGGAGACCATGAGATAGTTTATAGTATTTAGTATTTTAGTTATAGTATTTGAATTAGTTGAATAAAGACGAAA-----------------------------------TAGAATTAATCA------AA-TTAATTAGTAAATTGTGTTTCATGGATATACCTTTAATTA-------AATAAATAATAAGA-----AAATAAAAATTGAGAGATTAACTAATTAATTAACAAAAACAAAAAACAAGAGTATGTTGATTATATCAAAACTAGAGAAAAATAAAAATTTTAGTTTATCATGGGTAGGGATCCTATTGCTGAGATAATAACCTCTATACGAAATGCTGACATGAATAGAAAAGGAACCGTTCGAATAGCAGCTACTAACATTACCGAAAACATTATTAAAATACTCTTAAGAGAGGGTTTTATTGAAAATGTCCGGAAACATCAGGAAGGCAACAAAAAATTTTTGGTTTTAACCCTACGCCATAGAAGGAAGAAGCAAGGACCATATAGAACTAGTCTAAATTTAAAACGGATCAGCCGGCCGGGGCTACGAATCTATTCTAACTATCAAAAAATTCCGAGAATTTTGGGTGGGATGGGCATTGTAATTCTTTCTACTTCTCGAGGTATAATGACAGACCGGGAAGCTCGACTCGAAAGAATTGGTGGAGAAATCTTGTGTTATATATGGTAATCTTTTTGGTATCCGAATTCGATCCAGACTTCTTATTTTTTTGTT---AAAAAAAAAGAGA--AAAGAATAGGTTTCGAATACCATAAAAGTCCTTTCGCCTTTCCTAGGAATAGAATTAAAGATTTCAAAATTTAAAGAAACTTAGTTTCTT-AAAAAAAAAGTATGTATATTCAAAAATTAAGGGATAATAAATATGAAAATAAGAGCTTCTGTTCGCAAAAAGACAAGTAGTTTGATACAATCTTTGATCTCTTAGTTTTGGCCTCTATTTTATTT------------TTGTGATTTTAGATAGGGTATGTAGATATCTTAATTTGAATCGCCACCCTTTACTTTACTTTGAATTTTGGTCTTTTTTT-----ATCCAGGAGACGCTCCAAAATAAACAGGTATGAAAGCTATAATTGTAAACCACGATTGAATTTATGGAAGCATTGGTTTATACATTCCTTTTAGTGTCAACTTTAGGAATAATTTTTTTCGCTATTTTTTTTCGAGAACCGCCTAAAATTCAAACTAAAAAGGTAAAATGATTTTTTAATATCTTAATTGAAGTAAAGAGGTAAAGAACCTCCCAGTATTAGGAGGTTCTTTACCTCTTTTAGTCCCCGTGTTCCTCGAATGGATCTCTTAGTTGTTGAGAGGGTTGCCCAAAAGCAGTATATAAGGCATACCCAGTAAAACTTACAAGTAAACCAGATATAGAGATGGCGACTAGGGTTGCTGTTTCCATTAT--------------TATATGATTTCAAGACCCCAATGGATCTATGATAAGATCATTTATTTACAACGGAATGGTATACAAAGATCCATGGAGGGGCATCATTAACGAATTTTGGTTTGAAATACC----CTTTTTAGCTTATTCTAA-------------------------GGAAAGAGATCTAAAATAGTTTTTTCCTAAACGAAACGAGTTTTTTCCTAGAATTTGTTTGAATCATTTATATCTTCTTCCAATCACTTTTTTTGCGTGATTATTTTGTTCATTCAATTCCAATCCAATTTTAGGAGTCATAATCTGAATAAGAGTTGTTTCCAACGTGTTATT---AAAAAAAAAAGGGGGG-TTTTTCTAGAGAGATAGAGCAATTTGTATTTCAATCGGTTTTATTCAATTCAATGATTG--------ACTAATAATAAAATATTAAT-AAAAAATAATAAAATAAAATAAATTACAAG-----AAAACAAAGACTTATATTTCTAGGCAAGGATTCAGACTAATGAATTTGTCCATTTAGATTGATTGTATCCAAGTGGGATAATGATAAGGAAGAGAATAATTCAAAAAACAAAATGAGATTCAG---AAAAAAAAATGGATTATTTAGAAGAGTGAAATCAAACTAAGTTTATGGA--ATATATATATAAATAATGGAATAATGGCTATAAGCCAACTTTCTTTTTGTGAATATTTCAACATC-AAAAAATAATTTTTGAATCCGATTACGATTAAATTTAAGATACGAATAGTTTGGTTTACGTTATGGAAGAAAGACGTGTATATGGAATATTAACTATTTATATAGATAGTTATATATTCGTTAAAAGATACATCTAAAAGATATATTTAA--TCTGCCCTGGAGATTTAGATAGGAATTTCAATAAAAGTCCCTC-----CTTTTCGTTTGG-----------------------------------AACTGGGAATTCAATATTGAATAATTGAATAAATAAATCAAATCAAGAAAAGGAACGAAGAGTTCAAAATTTATTGGTTGATTGTATCATTAACCATGATCCTCCTATTCAACTACTTCAACTATTTCCGAGCACCGCATAGTATTTTTTTTAGGGCTTTTGAAGCTTCTATCATTCAGGTATGATTTGATTTTTCGTACACTGCCCTTCGAATTTCTAAGGGTTTCGAAGAAAAAAAATTTATCGGACCATAACTTAGCTAAATTCATGAATTCAATTCGGTTATTCCTTCTTAGAGTTTTAATAACCATATGAACCGTGAAA----TTTTTTTTTGAAAAGAACTGTTCGAGGAACAAGTGATTCTCCTCTCGTTACTAGTTGATGCTCAGACTTATTTCTCTCATTTTATCAAACCAATCTTATTTTTTGATCTTGT---TCATGAGATTTCTC---AAAAAAAAAAATTTTACGTATTCTT-CTATGTGCATTAAACTGTTATAGTATCCTATATTTTATTATTTTATACTTT-ATTCTTTCTCGCCATCTTTCTTCTATTTTCTTTTGCCTATTTTTATTCTATTTTGTTTTCTTTCCGATTCAGAT--AAAAAAAACTCTAGAATATTTCGCAAGTCAAGAAACTTCGAATATTTGTTCTATTTACTTTCTATCTGTCTATCTGTCAGAAAAGACGAAAGAGAGTGGATTTTCCTATTATTAAATTGAATACAATATTCAAATAGATAACTTTTAATGAAAGTA--------------------TTTTTTTCACATCTATTCTAGATTAGATTGTCGGAAAAGATATTGTATGTATTGATATGAAAATATGTGATACATGAAGTCATGATCTGATAGATATATCAATCTTATTATATATAAATTTTATATTAGGCTTAGTATATAGAAATCTTCTAT--------------TAGGTATAATTAAAATATCAATATAAATTGATCTTGCGTTCTGGAATCAAAGAAAAATATTC-AAAAAGTCTTTTCTATGTCTTATCTTATGACTTCGA------------------ATAAACTTTTCTAGGGAGTAAGGGAATAGTGATTTATTCTTTATAATAG---------------------------------TGATTT----------A-----------TTCTTT--------------------ATAGAATAATTAGTATCAAGAAGATTAAATCAGAAATATCGACAGATTTTTTTTGGAGTCCAAAAAGAAATATCAAAATGAAAGAAAAAGCAGAGTTATTCTTTCAA-TTTCATCTATATCGAATTTGAATATCAGAATAGTAGATATAGTCATCATGCAATAGGTTAGGTCCACTTACTTTTATTGATTTCGAATCAAATTTTTACGGTTGATTTATGGAAAAGAAGAACATTTTGCGATT--TAAGAGCCAATTTCTCATTTCTCATTATTCAATTATCTAGTTATATTCTAACA---------------------------------TTCTATTTATATTCTAATATAATAAACAAATGTTCAACCTTGTAACTAAACTTTCTAACTCTATAAATAAAATAACTAGAT------AAAAAAAA----AAATAGAATAATATTCTATATTCTATAGACTAATAGTATATATTCTAAAGAATACTCTATATTCT----AATAATATATATTA-TTAGAATA--ATATATATTCGAAATATTATAAATAGATATAGTATATATTCTAAAAAATAGACTATTCTAAACAATCGAGTCTAAAAAATAGAATATAGTCGAAATAACTAGAAATATATTATATAACTAGAA--------------------TATTAACTAGAATATAGAAGAAAGATATTCTATAAAATT-------------ATAGAAATAGAAAATAGAAATCTATTAGAATAAAATAATATATTATTATTAGATATTATTA--------TATATTAATATTAGATATTAACATATTCTAATACTAA-TAATAGATTAGTAAATAAT-------------------------------------------------------------------------ATATTCTATT------TTATAAAATATTCTA--TTTTTTTTTTCTCAAAAAAAATTTCTAAAGATA-----TATTGTAAAAGAAGCTCGAAAAGAAAGGAAAATAAAGCATTAGAATATTAATTTGTGAAAATTTTCGAATTTTAGAATTAATTCGAATTCTAGACTTTCTTACTTTTGTTATTCT-AAATATCAACTTCTACTGCCTCTTCAAATAGGAGTAGAGTACTACCCCTGGTTTTATGAAAAAA1110?11110???10000110000?1??111110010001001??10?111?0011000001111?1?11???11100?1001?1010000?10?10000000001011???10??1101?10000?1??01??000101111100?1?111000101101000??10000010000110001??100101011?1?0000010??01?100011?10001??01110001?1101?0101000?1?000?????1010000100101000011000?11??1??1?10011
E_celastroides_var_tomentella_5597_O34 GGACTGACCAGAATATGAACTAATAAGTATACAAACTAATAACCAACTCATCACTTTGCATTATCTGGATATAAAAAAAG--------AGTCAAGATATGATATATTGGTCATATAATTGTAGCAATTAAAATACTTTTTGCACAAACAAAAGAAAACGAATCTGATTATGATTTAGAAATCAAAATGGAAAATTATGCGGAGCAGATAAGTGGAAGGTTGAAAGAAAGAAAAAGAATATCAATGATAGAGAATTCCAA-TATGTAAGGTCTATAAGTCATCACAGAAAAGCTAATGTAGTAAAGCATCAATACCAATTGATTTAAAATTTTAAAATTAAACTACTCCGT--------------------TGATAAAACAAAAAATCAAGAGCCTTGAGTCAATTCAGACTGAGAAGATTGACTCAAGAACAAATTTTATTAGAGGCTCCGTTGGAAAATTAAGACCTAAGCATTACTGGAGAAGTGATGGGAACGATGGAACCTGTAAATACATAAGATTTTAATGAAACCAAATCTTAATGATTTATTGGGAGGATAGCGAAAGGAACCCGAAGCCAATCCTTTTATTTTATTATG--------------------------------------AGAGATCATGGGTTACCTCTCCAA--------------ATAAAATAACTATTGAAAGACTAAATAAGCAAGAGCAAATATTCGCCCGCGAAGA-TTTTTTTTATTCTTTTTAATTGCTAAATTTGATGAATCTGATATCCTAATTAGAATATCTAAAAAAATTTGTTACAAACTTAT------AACAAATAACAAAAACAAGATTATC----AAAAAAAAATCGAAAAAATTATTCTAGTTATATTATAGACAGTAATTATAGACAATTTTTTCGATTTCTATCTAGAAC-TATTCGATCTATAACTATTAGAACTAGAAAATAGAATATAGATTGTAATATATACAAATAGATAAAAATTTCTA-TTCTACTAATATTC---------------TATTCTATTCTACTAAAATCCTATTCTAATAATCTAAGATTCTAATACT----------------------AATA-------------AATAGATCTAATCAA-------------------------------------TAAA-------------------------------------AAATAGATT-AAAAAAATAAATAGATCTAATCAGTAAGAAATAGATT-AAAAAAATAAATAAATTTAAGTAAATTAAGTAAAAATTGAAATTGAAAAGAATACAATGATTTAATATATTA-TTTTTTTGTTTTTCGTATTCGTAAAAGACATGTATATTTTTTTAATCATTTCGTTCGCGAGGAGCTGGATGAGAAGAAATTCTCATGTCCGGTTCTGTACCACTTGGCTACATCCGCCCCTAATAATCCAACTAA-------------------TAGTATAACTCTATTAAATAACTCTATTAAAAAG------------------------------AAAAAGTTTTCTCTCG----------ATTTATA-----------GT-----------------------------------------------AAAAATAAAGTAAAAAATTCGATTTAAATTTAA-AAAGTAGATT----TAAAAAGGTAAAGGTACAAGGATTGTAATCTCTAGCATTTAATATTTAATAGCATTTAATATTCAATTTGCTCTTTGTTATAAGATCTTAGAAGATACAAATACAAACATACAACCTCAAA---------------------------------------------------GAACAACTTTCCAAACTAAAATAACCG-------AT------AACAAATAACAAATTTATTTCAATTTTATATTCAACTTTTATC---------------------------------------------AGTACATATACCAAATTAGTACATATAGAAATCTA-------TCTATTTATAGAATATCAGAAATATAAATTAAATGAAGTAAACAAAAAGCA--TTTTTTTTATGGAAAGTCA---------------------ATATATATTAATCGA-TTTAGTAATAAACTAAACGAAATTAA-------TAAAAACTAAAAAAT-----------------------AAAGGAGCAATACCAAACCTCTTGATAGAAATTGGATATTGCTCCTTTA-TTTT---TTTTTTAG-TTTTGTTTTCAAGAACTCGCACACACCAAGACCGAAATCTTACCCATTTGTAGAAATTAAAAATGGGCAATCCTGAGCCAAATCCTGTTTTCCGAAAACAGAAAAAGTTTCATAAAAACAG-AAAAAAAACAAGGAAGGATAGGTGCAGAGACTCAATGGAAGCTGTTCTAATAAATGAGGTTGACTGCGTTGCATTAGTAAAGTAAACCTTCTATCAAAACCCCAGAAAGGATAAAGTAAAGGATAACCATATATACATACGTACTTAAATACTATCTCAAATGATTAATAGGAAATGATTAATAGAGACCCGAATCCATAATCCATATTCATC--TTTTTTTTTCTCTTTAATTTC--TTTTTTTTTTATCTTTATTTCTTTTTTCTCTTTTTTATTTCTTTTTTCTCTTT------------TTTATTTCTTTTTTCTCTTTA-TATATATTCTAT------------------------------ATAT------ATAAAATTGGTTTGAATTGATTCAAAATTGAGGAAAGGATTTAATATTAATTCATCAAACCATTCACTTCATAGTCTGATAGATAACTGACTAATCGGACGAGAATAAAGATAGAGTCCCATTCTACCTGTCAATATCGACAACAAGGCAATTTATAGTAAGAGGAAAACCCATTCTCTCTTTTCTTTAACGATTCCAATTTTGTTATCTTTCTGATTCATTCGATTCTGTGATAAACATATTTGGGCTGGAC---TTTTTTTTCACAAATCTTGTGATAGATATCATACACCTACAAATACCCATCTTTGAGCAAAACAAAAAATTCCCATTCATTTTTATTTTCATTGG----------AAATTGGAATAATTAACAAT----CAAAATCATTATTCGAATTGAAATTTACGAAGTTC--TTTTTTTTTTTTAAGATACAAAAAATTGCAGGTCTGGCTAATACTTTATTA--------------TACAATATTTTTTCGTCTTTTTTTTTTTTAAA----TTGACTTTTTAAATTGACATAGGCCAAAGTTTTTTACTAAAATTTAGTAAAACGAGGAAGCCGGCGCGACTAAAATGGTAGTTTCATTAGCACCTGAGGTCTTATAAGATAAAAAATTAAATAAAAAATTAAACCAT-----ATAAGATAAAAAATTTCAGATTAAGAGGAGACCATGAGATAG-TTATAGTATTTAGTATTTTAGTTATAGTATTTGAATTAGTTGAATAAAGACGAAA-----------------------------------TAGAATTAATCA------AA-TTAATTAGTAAATTGTGTTTCATGGATATACCTTTAATTA-------AATAAATAATAAGA-----AAATAAAAATTGAGAGATTAACTAATTAATTAACAAAAACAAAAAACAAGAGTATGTTGATTATATCAAAACTAGAGAAAAATAAAAATTTTAGTTTATCATGGGTAGGGATCCTATTGCTGAGATAATAACCTCTATACGAAATGCTGACATGAATAGAAAAGGAACCGTTCGAATAGCAGCTACTAACATTACCGAAAACATTATTAAAATACTCTTAAGAGAGGGTTTTATTGAAAATGTCCGGAAACATCAGGAAGGCAACAAAAAATTTTTGGTTTTAACCCTACGCCATAGAAGGAAGAAGCAAGGACCATATAGAACTAGTCTAAATTTAAAACGGATCAGCCGGCCGGGGCTACGAATCTATTCTAACTATCAAAAAATTCCGAGAATTTTGGGTGGGATGGGCATTGTAATTCTTTCTACTTCTCGAGGTATAATGACAGACCGGGAAGCTCGACTCGAAAGAATTGGTGGAGAAATCTTGTGTTATATATGGTAATCTTTTTGGTATCCGAATTCGATCCAGACTTCTTATTTTTTTGTT---AAAAAAAAAGAGA--AAAGAATAGGTTTCGAATACCATAAAAGTCCTTTCGCCTTTCCTAGGAATAGAATTAAAGATTTCCAAATTTAAAGAAACTTAGTTTCTT-AAAAAAAAAGTATGTATATTCAAAAATTAAGGGATAATAAATATGAAAATAAGAGCTTCTGTTCGCAAAAAGACAAGTAGTTTGATACAATCTTTGATCTCTTAGTTTTGGCCTCTATTTTATTT------------TTGTGATTTTAGATAGGGTATGTAGATATCTTAATTTGAATCGCCACCCTTTACTTTACTTTGAATTTTGGTCTTTTTTT-----ATCCAGGAGACGCTCCAAAATAAACAGGTATGAAAGCTATAATTGTAAACCACGATTGAATTTATGGAAGCATTGGTTTATACATTCCTTTTAGTGTCAACTTTAGGAATAATTTTTTTCGCTATTTTTTTTCGAGAACCGCCTAAAATTCAAACTAAAAAGGTAAAATGATTTTTTAATATCTTAATTGAAGTAAAGAGGTAAAGAACCTCCCAGTATTAGGAGGTTCTTTACCTCTTTTAGTCCCCGTGTTCCTCGAATGGATCTCTTAGTTGTTGAGAGGGTTGCCCAAAAGCAGTATATAAGGCATACCCAGTAAAACTTACAAGTAAACCAGATATAGAGATGGCGACTAGGGTTGCTGTTTCCATTAT--------------TATATGATTTCAAGACCCCAATGGATCTATGATAAGATCATTTATTTACAACGGAATGGTATACAAAGATCCATGGAGGGGCATCATTAACGAATTTTGGTTTGAAATACC----CTTTTTAGCTTATTCTAA-------------------------GGAAAGAGATCTAAAATAGTTTTTTCCTAAACGAAACGAGTTTTTTCCTAGAATTTGTTTGAATCATTTATATCTTCTTCCAATCACTTTTTTTGCGTGATTATTTTGTTCATTCAATTCCAATCCAATTTTAGGAGTCATAATCTGAATAAGAGTTGTTTCCAACGTGTTATT--AAAAAAAAAAAGGGGGG-TTTTTCTAGAGAGATAGAGCAATTTGTATTTCAATCGGTTTTATTCAATTCAATGATTG--------ACTAATAATAAAATATTAAT-AAAAAATAATAAAATAAAATAAATTACAAG-----AAAACAAAGACTTATATTTCTAGGCAAGGATTCAGACTAATGAATTTGTCCATTTAGATTGATTGTATCCAAGTGGGATAATGATAAGGAAGAGAATAATTCAAAAAACAAAATGAGATTCAG---AAAAAAAAATGGATTATTTAGAAGAGTGAAATCAAACTAAGTTTATGGA--ATATATATATAAATAATGGAATAATGGCTATAAGCCAACTTTCTTTTTGTGAATATTTCAACATC-AAAAAATAATTTTTGAATCCGATTACGATTAAATTTAAGATACGAATAGTTTGGTTTACGTTATGGAAGAAAGACGTGTATATGGAATATTAACTATTTATATAGATAGTTATATATTCGTTAAAAGATACATCTAAAAGATATATTTAA--TCTGCCCTGGAGATTTAGATAGGAATTTCAATAAAAGTCCCTC-----CTTTTCGTTTGG-----------------------------------AACTGGGAATTCAATATTGAATAATTGAATAAATAAATCAAATCAAGAAAAGGAACGAAGAGTTCAAAATTTATTGGTTGATTGTATCATTAACCATGATCCTCCTATTCAACTACTTCAACTATTTCCGAGCACCGCATAGTATTTTTTTTAGGGCTTTTGAAGCTTCTATCATTCAGGTATGATTTGATTTTTCGTACACTGCCCTTCGAATTTCTAAGGGTTTCGAAGAAAAAAAATTTATCGGACCATAACTTAGCTAAATTCATGAATTCAATTCGGTTATTCCTTCTTAGAGTTTTAATAACCATATGAACCGTGAAA----TTTTTTTTTGAAAAGAACTGTTCGAGGAACAAGTGATTCTCCTCTCGTTACTAGTTGATGCTCAGACTTATTTCTCTCATTTTATCAAACCAATCTTATTTTTTGATCTTGT---TCATGAGATTTCTC---AAAAAAAAAAATTTTACGTATTCTT-CTATGTGCATTAAACTGTTATAGTATCCTATATTTTATTATTTTATACTTT-ATTCTTTCTCGCCATCTTTCTTCTATTTTCTTTTGCCTATTTTTATTCTATTTTGTTTTCTTTCCGATTCAGAT--AAAAAAAACTCTAGAATATTTCGCAAGTCAAGAAACTTCGAATATTTGTTCTATTTACTTTCTATCTGTCTATCTGTCAGAAAAGACGAAAGAGAGTGGATTTTCCTATTATTAAATTGAATACAATATTCAAATAGATAACTTTTAATGAAAGTA--------------------TTTTTTTCACATCTATTCTAGATTAGATTGTCGGAAAAGATATTGTATGTATTGATATGAAAATATGTGATACATGAAGTCATGATCTGATAGATATATCAATCTTATTATATATAAATTTTATATTAGGCTTAGTATATAGAAATCTTCTAT--------------TAGGTATAATTAAAATATCAATATAAATTGATCTTGCGTTCTGGAATCAAAGAAAAATATTC-AAAAAGTCTTTTCTATGTCTTATCTTATGACTTCGA------------------ATAAACTTTTCTAGGGAGTAAGGGAATAGTGATTTATTCTTTATAATAG---------------------------------TGATTT----------A-----------TTCTTT--------------------ATAGAATAATTAGTATCAAGAAGATTAAATCAGAAATATCGACAGATTTTTTTTGGAGTCCAAAAAGAAATATCAAAATGAAAGAAAAAGCAGAGTTATTCTTTCAA-TTTCATCTATATCGAATTTGAATATCAGAATAGTAGATATAGTCATCATGCAATAGGTTAGGTCCACTTACTTTTATTGATTTCGAATCAAATTTTTACGGTTGATTTATGGAAAAGAAGAACATTTTGCGATT--TAAGAGCCAATTTCTCATTTCTCATTATTCAATTATCTAGTTATATTCTAACA---------------------------------TTCTATTTATATTCTAATATAATAAACAAATGTTCAACCTTGTAACTAAACTTTCTAACTCTATAAATAAAATAACTAGAT------AAAAAAAA----AAATAGAATAATATTCTATATTCTATAGACTAATAGTATATATTCTAAAGAATACTCTATATTCT----AATAATATATATTA-TTAGAATA--ATATATATTCGAAATATTATAAATAGATATAGTATATATTCTAAAAAATAGACTATTCTAAACAATCGAGTCTAAAAAATAGAATATAGTCGAAATAACTAGAAATATATTATATAACTAGAA--------------------TATTAACTAGAATATAGAAGAAAGATATTCTATAAAATT-------------ATAGAAATAGAAAATAGAAATCTATTAGAATCAAATAATATATTATTATTAGATATTATTA--------TATATTAATATTAGATATTAACATATTCTAATACTAA-TAATAGATTAGTAAATAAT-------------------------------------------------------------------------ATATTCTATT------TTATAAAATATTCTA--TTTTTTTTTTCTCAAAAAAAATTTCTAAAGATA-----TATTGTAAAAGAAGCTCGAAAAGAAAGGAAAATAAAGCATTAGAATATTAATTTGTGAAAATTTTCGAATTTTAGAATTAATTAGAATTCTAGACTTTCTTACTTTTGTTATTCT-AAATATCAACTTCTACTGCCTCTTCAAATAGGAGTAGAGTACTACCCCTGGTTTTATGAAAAAA1110?11110???10000110000?1??111110010001001??10?111?0011000001111?1?11???1110010001?1010000?10?10000000001011???10??1101?10000?1??01??000111111100?1?111000101101000?100000010000110001??100101011?1?0000010??01?100011?10001??01110001?1101?0101000?1?000?????1010000100101000011000?11??1??1?10011
E_celastroides_var_tomentella_5601_O34 GGACTGACCAGAATATGAACTAATAAGTATACAAACTAATAACCAACTCATCACTTTGCATTATCTGGATATAAAAAAAG--------AGTCAAGATATGATATATTGGTCATATAATTGTAGCAATTAAAATACTTTTTGCACAAACAAAAGAAAACGAATCTGATTATGATTTAGAAATCAAAATGGAAAATTATGCGGAGCAGATAAGTGGAAGGTTGAAAGAAAGAAAAAGAATATCAATGATAGAGAATTCCAA-TATGTAAGGTCTATAAGTCATCACAGAAAAGCTAATGTAGTAAAGCATCAATACCAATTGATTTAAAATTTTAAAATTAAACTACTCCGT--------------------TGATAAAACAAAAAATCAAGAGCCTTGAGTCAATTCAGACTGAGAAGATTGACTCAAGAACAAATTTTATTAGAGGCTCCGTTGGAAAATTAAGACCTAAGCATTACTGGAGAAGTGATGGGAACGATGGAACCTGTAAATACATAAGATTTTAATGAAACCAAATCTTAATGATTTATTGGGAGGATAGCGAAAGGAACCCGAAGCCAATCCTTTTATTTTATTATG--------------------------------------AGAGATCATGGGTTACCTCTCCAA--------------ATAAAATAACTATTGAAAGACTAAATAAGCAAGAGCAAATATTCGCCCGCGAAGA-TTTTTTTTATTCTTTTTAATTGCTAAATTTGATGAATCTGATATCCTAATTAGAATATCTAAAAAAATTTGTTACAAACTTAT------AACAAATAACAAAAACAAGATTATC----AAAAAAAAATCGAAAAAATTATTCTAGTTATATTATAGACAGTAATTATAGACAATTTTTTCGATTTCTATCTAGAAC-TATTCGATCTATAACTATTAGAACTAGAAAATAGAATATAGATTGTAATATATACAAATAGATAAAAATTTCTA-TTCTACTAATATTC---------------TATTCTATTCTACTAAAATCCTATTCTAATAATCTAAGATTCTAATACT----------------------AATA-------------AATAGATCTAATCAA-------------------------------------TAAA-------------------------------------AAATAGATT-AAAAAAATAAATAGATCTAATCAGTAAGAAATAGATT-AAAAAAATAAATAAATTTAAGTAAATTAAGTAAAAATTGAAATTGAAAAGAATACAATGATTTAATATATTA-TTTTTTTGTTTTTCGTATTCGTAAAAGACATGTATATTTTTTTAATCATTTCGTTCGCGAGGAGCTGGATGAGAAGAAATTCTCATGTCCGGTTCTGTACCACTTGGCTACATCCGCCCCTAATAATCCAACTAA-------------------TAGTATAACTCTATTAAATAACTCTATTAAAAAG------------------------------AAAAAGTTTTCTCTCG----------ATTTATA-----------GT-----------------------------------------------AAAAATAAAGTAAAAAATTCGATTTAAATTTAA-AAAGTAGATT----TAAAAAGGTAAAGGTACAAGGATTGTAATCTCTAGCATTTAATATTTAATAGCATTTAATATTCAATTTGCTCTTTGTTATAAGATCTTAGAAGATACAAATACAAACATACAACCTCAAA---------------------------------------------------GAACAACTTTCCAAACTAAAATAACCG-------AT------AACAAATAACAAATTTATTTCAATTTTATATTCAACTTTTATC---------------------------------------------AGTACATATACCAAATTAGTACATATAGAAATCTA-------TCTATTTATAGAATATCAGAAATATAAATTAAATGAAGTAAACAAAAAGCA--TTTTTTTTATGGAAAGTCA---------------------ATATATATTAATCGA-TTTAGTAATAAACTAAACGAAATTAA-------TAAAAACTAAAAAAT-----------------------AAAGGAGCAATACCAAACCTCTTGATAGAAATTGGATATTGCTCCTTTA-TTTT---TTTTTTAG-TTTTGTTTTCAAGAACTCGCACACACCAAGACCGAAATCTTACCCATTTGTAGAAATTAAAAATGGGCAATCCTGAGCCAAATCCTGTTTTCCGAAAACAGAAAAAGTTTCATAAAAACAG-AAAAAAAACAAGGAAGGATAGGTGCAGAGACTCAATGGAAGCTGTTCTAATAAATGAGGTTGACTGCGTTGCATTAGTAAAGTAAACCTTCTATCAAAACCCCAGAAAGGATAAAGTAAAGGATAACCATATATACATACGTACTTAAATACTATCTCAAATGATTAATAGGAAATGATTAATAGAGACCCGAATCCATAATCCATATTCATC--TTTTTTTTTCTCTTTAATTTC--TTTTTTTTTTATCTTTATTTCTTTTTTCTCTTTTTTATTTCTTTTTTCTCTTT------------TTTATTTCTTTTTTCTCTTTA-TATATATTCTAT------------------------------ATAT------ATAAAATTGGTTTGAATTGATTCAAAATTGAGGAAAGGATTTAATATTAATTCATCAAACCATTCACTTCATAGTCTGATAGATAACTGACTAATCGGACGAGAATAAAGATAGAGTCCCATTCTACCTGTCAATATCGACAACAAGGCAATTTATAGTAAGAGGAAAACCCATTCTCTCTTTTCTTTAACGATTCCAATTTTGTTATCTTTCTGATTCATTCGATTCTGTGATAAACATATTTGGGCTGGAC---TTTTTTTTCACAAATCTTGTGATAGATATCATACACCTACAAATACCCATCTTTGAGCAAAACAAAAAATTCCCATTCATTTTTATTTTCATTGG----------AAATTGGAATAATTAACAAT----CAAAATCATTATTCGAATTGAAATTTACGAAGTTC--TTTTTTTTTTTTAAGATACAAAAAATTGCAGGTCTGGCTAATACTTTATTA--------------TACAATATTTTTTCGTCTTTTTTTTTTTTAAA----TTGACTTTTTAAATTGACATAGGCCAAAGTTTTTTACTAAAATTTAGTAAAACGAGGAAGCCGGCGCGACTAAAATGGTAGTTTCATTAGCACCTGAGGTCTTATAAGATAAAAAATTAAATAAAAAATTAAACCAT-----ATAAGATAAAAAATTTCAGATTAAGAGGAGACCATGAGATAG-TTATAGTATTTAGTATTTTAGTTATAGTATTTGAATTAGTTGAATAAAGACGAAA-----------------------------------TAGAATTAATCA------AA-TTAATTAGTAAATTGTGTTTCATGGATATACCTTTAATTA-------AATAAATAATAAGA-----AAATAAAAATTGAGAGATTAACTAATTAATTAACAAAAACAAAAAACAAGAGTATGTTGATTATATCAAAACTAGAGAAAAATAAAAATTTTAGTTTATCATGGGTAGGGATCCTATTGCTGAGATAATAACCTCTATACGAAATGCTGACATGAATAGAAAAGGAACCGTTCGAATAGCAGCTACTAACATTACCGAAAACATTATTAAAATACTCTTAAGAGAGGGTTTTATTGAAAATGTCCGGAAACATCAGGAAGGCAACAAAAAATTTTTGGTTTTAACCCTACGCCATAGAAGGAAGAAGCAAGGACCATATAGAACTAGTCTAAATTTAAAACGGATCAGCCGGCCGGGGCTACGAATCTATTCTAACTATCAAAAAATTCCGAGAATTTTGGGTGGGATGGGCATTGTAATTCTTTCTACTTCTCGAGGTATAATGACAGACCGGGAAGCTCGACTCGAAAGAATTGGTGGAGAAATCTTGTGTTATATATGGTAATCTTTTTGGTATCCGAATTCGATCCAGACTTCTTATTTTTTTGTT---AAAAAAAAAGAGA--AAAGAATAGGTTTCGAATACCATAAAAGTCCTTTCGCCTTTCCTAGGAATAGAATTAAAGATTTCCAAATTTAAAGAAACTTAGTTTCTT-AAAAAAAAAGTATGTATATTCAAAAATTAAGGGATAATAAATATGAAAATAAGAGCTTCTGTTCGCAAAAAGACAAGTAGTTTGATACAATCTTTGATCTCTTAGTTTTGGCCTCTATTTTATTT------------TTGTGATTTTAGATAGGGTATGTAGATATCTTAATTTGAATCGCCACCCTTTACTTTACTTTGAATTTTGGTCTTTTTTT-----ATCCAGGAGACGCTCCAAAATAAACAGGTATGAAAGCTATAATTGTAAACCACGATTGAATTTATGGAAGCATTGGTTTATACATTCCTTTTAGTGTCAACTTTAGGAATAATTTTTTTCGCTATTTTTTTTCGAGAACCGCCTAAAATTCAAACTAAAAAGGTAAAATGATTTTTTAATATCTTAATTGAAGTAAAGAGGTAAAGAACCTCCCAGTATTAGGAGGTTCTTTACCTCTTTTAGTCCCCGTGTTCCTCGAATGGATCTCTTAGTTGTTGAGAGGGTTGCCCAAAAGCAGTATATAAGGCATACCCAGTAAAACTTACAAGTAAACCAGATATAGAGATGGCGACTAGGGTTGCTGTTTCCATTAT--------------TATATGATTTCAAGACCCCAATGGATCTATGATAAGATCATTTATTTACAACGGAATGGTATACAAAGATCCATGGAGGGGCATCATTAACGAATTTTGGTTTGAAATACC----CTTTTTAGCTTATTCTAA-------------------------GGAAAGAGATCTAAAATAGTTTTTTCCTAAACGAAACGAGTTTTTTCCTAGAATTTGTTTGAATCATTTATATCTTCTTCCAATCACTTTTTTTGCGTGATTATTTTGTTCATTCAATTCCAATCCAATTTTAGGAGTCATAATCTGAATAAGAGTTGTTTCCAACGTGTTATT--AAAAAAAAAAAGGGGGG-TTTTTCTAGAGAGATAGAGCAATTTGTATTTCAATCGGTTTTATTCAATTCAATGATTG--------ACTAATAATAAAATATTAAT-AAAAAATAATAAAATAAAATAAATTACAAG-----AAAACAAAGACTTATATTTCTAGGCAAGGATTCAGACTAATGAATTTGTCCATTTAGATTGATTGTATCCAAGTGGGATAATGATAAGGAAGAGAATAATTCAAAAAACAAAATGAGATTCAG---AAAAAAAAATGGATTATTTAGAAGAGTGAAATCAAACTAAGTTTATGGA--ATATATATATAAATAATGGAATAATGGCTATAAGCCAACTTTCTTTTTGTGAATATTTCAACATC-AAAAAATAATTTTTGAATCCGATTACGATTAAATTTAAGATACGAATAGTTTGGTTTACGTTATGGAAGAAAGACGTGTATATGGAATATTAACTATTTATATAGATAGTTATATATTCGTTAAAAGATACATCTAAAAGATATATTTAA--TCTGCCCTGGAGATTTAGATAGGAATTTCAATAAAAGTCCCTC-----CTTTTCGTTTGG-----------------------------------AACTGGGAATTCAATATTGAATAATTGAATAAATAAATCAAATCAAGAAAAGGAACGAAGAGTTCAAAATTTATTGGTTGATTGTATCATTAACCATGATCCTCCTATTCAACTACTTCAACTATTTCCGAGCACCGCATAGTATTTTTTTTAGGGCTTTTGAAGCTTCTATCATTCAGGTATGATTTGATTTTTCGTACACTGCCCTTCGAATTTCTAAGGGTTTCGAAGAAAAAAAATTTATCGGACCATAACTTAGCTAAATTCATGAATTCAATTCGGTTATTCCTTCTTAGAGTTTTAATAACCATATGAACCGTGAAA----TTTTTTTTTGAAAAGAACTGTTCGAGGAACAAGTGATTCTCCTCTCGTTACTAGTTGATGCTCAGACTTATTTCTCTCATTTTATCAAACCAATCTTATTTTTTGATCTTGT---TCATGAGATTTCTC---AAAAAAAAAAATTTTACGTATTCTT-CTATGTGCATTAAACTGTTATAGTATCCTATATTTTATTATTTTATACTTT-ATTCTTTCTCGCCATCTTTCTTCTATTTTCTTTTGCCTATTTTTATTCTATTTTGTTTTCTTTCCGATTCAGAT--AAAAAAAACTCTAGAATATTTCGCAAGTCAAGAAACTTCGAATATTTGTTCTATTTACTTTCTATCTGTCTATCTGTCAGAAAAGACGAAAGAGAGTGGATTTTCCTATTATTAAATTGAATACAATATTCAAATAGATAACTTTTAATGAAAGTA--------------------TTTTTTTCACATCTATTCTAGATTAGATTGTCGGAAAAGATATTGTATGTATTGATATGAAAATATGTGATACATGAAGTCATGATCTGATAGATATATCAATCTTATTATATATAAATTTTATATTAGGCTTAGTATATAGAAATCTTCTAT--------------TAGGTATAATTAAAATATCAATATAAATTGATCTTGCGTTCTGGAATCAAAGAAAAATATTC-AAAAAGTCTTTTCTATGTCTTATCTTATGACTTCGA------------------ATAAACTTTTCTAGGGAGTAAGGGAATAGTGATTTATTCTTTATAATAG---------------------------------TGATTT----------A-----------TTCTTT--------------------ATAGAATAATTAGTATCAAGAAGATTAAATCAGAAATATCGACAGATTTTTTTTGGAGTCCAAAAAGAAATATCAAAATGAAAGAAAAAGCAGAGTTATTCTTTCAA-TTTCATCTATATCGAATTTGAATATCAGAATAGTAGATATAGTCATCATGCAATAGGTTAGGTCCACTTACTTTTATTGATTTCGAATCAAATTTTTACGGTTGATTTATGGAAAAGAAGAACATTTTGCGATT--TAAGAGCCAATTTCTCATTTCTCATTATTCAATTATCTAGTTATATTCTAACA---------------------------------TTCTATTTATATTCTAATATAATAAACAAATGTTCAACCTTGTAACTAAACTTTCTAACTCTATAAATAAAATAACTAGAT------AAAAAAAA----AAATAGAATAATATTCTATATTCTATAGACTAATAGTATATATTCTAAAGAATACTCTATATTCT----AATAATATATATTA-TTAGAATA--ATATATATTCGAAATATTATAAATAGATATAGTATATATTCTAAAAAATAGACTATTCTAAACAATCGAGTCTAAAAAATAGAATATAGTCGAAATAACTAGAAATATATTATATAACTAGAA--------------------TATTAACTAGAATATAGAAGAAAGATATTCTATAAAATT-------------ATAGAAATAGAAAATAGAAATCTATTAGAATCAAATAATATATTATTATTAGATATTATTA--------TATATTAATATTAGATATTAACATATTCTAATACTAA-TAATAGATTAGTAAATAAT-------------------------------------------------------------------------ATATTCTATT------TTATAAAATATTCTA--TTTTTTTTTTCTCAAAAAAAATTTCTAAAGATA-----TATTGTAAAAGAAGCTCGAAAAGAAAGGAAAATAAAGCATTAGAATATTAATTTGTGAAAATTTTCGAATTTTAGAATTAATTAGAATTCTAGACTTTCTTACTTTTGTTATTCT-AAATATCAACTTCTACTGCCTCTTCAAATAGGAGTAGAGTACTACCCCTGGTTTTATGAAAAAA1110?11110???10000110000?1??111110010001001??10?111?0011000001111?1?11???1110010001?1010000?10?10000000001011???10??1101?10000?1??01??000111111100?1?111000101101000?100000010000110001??100101011?1?0000010??01?100011?10001??01110001?1101?0101000?1?000?????1010000100101000011000?11??1??1?10011
E_celastroides_var_stokesii_5317_K1 GGACTGACCAGAATATGAACTAATAAGTATACAAACTAATAACCAACTCATCACTTTGCATTATCTGGATATAAAAAAAG--------AGTCAAGATATGATATATTGGTCATATAATTGTAGCAATTAAAATACTTTTTGCACAAACAAAAGAAAACGAATCTGATTATGATTTAGAAATCAAAATGGAAAATTATGCGGAGCAGATAAGTGGAAGGTTGAAAGAAAGAAAAAGAATATCAATGATAGAGAATTCCAA-TATGTAAGGTCTATAAGTCATCACAGAAAAGCTAATGTAGTAAAGCATCAATACCAATTGATTTAAAATTTTAAAATTAAACTACTCCGT--------------------TGATAAAACAAAAAATCAAGAGCCTTGAGTCAATTCAGACTGAGAAGATTGACTCAAGAACAAATTTTATTAGAGGCTCCGTTGGAAAATTAAGACCTAAGCATTACTGGAGAAGTGATGGGAACGATGGAACCTGTAAATACATAAGATTTTAATGAAACCAAATCTTAATGATTTATTGGGAGGATAGCGAAAGGAACCCGAAGCCAATCCTTTTATTTTATTATG--------------------------------------AGAGATCATGGGTTACCTCTCCAA--------------ATAAAATAACTATTGAAAGACTAAATAAGCAAGAGCAAATATTCGCCCGCGAAGA-TTTTTTTTATTCTTTTTAATTGCTAAATTTGATGAATCTGATATCCTAATTAGAATATCTAAAAAAATTTGTTACAAACTTAT------AACAAATAACAAAAACAAGATTATC---AAAAAAAAAATCGAAAAAATTATTCTAGTTATATTATAGACAGTAATTATAGACAATTTTTTCGATTTCTATCTAGAAC-TATTCGATCTATAACTATTAGAACTAGAAAATAGAATATAGATTGTAATATATACAAATAGATAAAAATTTCTA-TTCTACTAATATTC---------------TATTCTATTCTACTAAAATCCTATTCTAATAATCTAAGATTCTAATACT----------------------AATA-------------AATAGATCTAATCAA-------------------------------------TAAA-------------------------------------AAATAGATT-AAAAAAATAAATAGATCTAATCAGTAAGAAATAGATT-AAAAAAATAAATAAATTTAAGTAAATTAAGTAAAAATTGAAATTGAAAAGAATACAATGATTTAATATATTA-TTTTTTTGTTTTTCGTATTCGTAAAAGACATGTATATTTTTTTAATCATTTCGTTCGCGAGGAGCTGGATGAGAAGAAATTCTCATGTCCGGTTCTGTACCACTTGGCTACATCCGCCCCTAATAATCCAACTAA-------------------TAGTATAACTCTATTAAATAACTCTATTAAAAAG------------------------------AAAAAGTTTTCTCTCG----------ATTTATA-----------GT-----------------------------------------------AAAAATAAAGTAAAAAATTCGATTTAAATTTTA-AAAGTAGATT----TAAAAAGGTAAAGGTACAAGGATTGTAATCTCTAGCATTTAATATTTAATAGCATTTAATATTCAATTTGCTCTTTGTTATAAGATCTTAGAAGATACAAATACAAACATACAACCTCAAA---------------------------------------------------GAACAACTTTCCAAACTAAAATAACCG-------AT------AACAAATAACAAATTTATTTCAATTTTATATTCAACTTTTATC---------------------------------------------AGTACATATACCAAATTAGTACATATAGAAATCTA-------TCTATTTATAGAATATCAGAAATATAAATTAAATGAAGTAAACAAAAAGCA--TTTTTTTTATGGAAAGTCA---------------------ATATATATTAATCGA-TTTAGTAATAAACTAAACGAAATTAA-------TAAAAACTAAAAAAT-----------------------AAAGGAGCAATACCAAACCTCTTGATAGAAATTGGATATTGCTCCTTTA--TTT---TTTTTTAG-TTTTGTTTTCAAGAACTCGCACACACCAAGACCGAAATCTTACCCATTTGTAGAAATTAAAAATGGGCAATCCTGAGCCAAATCCTGTTTTCCGAAAACAGAAAAAGTTTCATAAAAACAG-AAAAAAAACAAGGAAGGATAGGTGCAGAGACTCAATGGAAGCTGTTCTAATAAATGAGGTTGACTGCGTTGCATTAGTAAAGTAAACCTTCTATCAAAACCCCAGAAAGGATAAAGTAAAGGATAACCATATATACATACGTACTTAAATACTATCTCAAATGATTAATAGGAAATGATTAATAGAGACCCGAATCCATAATCCATATTCATC-TTTTTTTTTTCTCTTTAATTTC-TTTTTTTTTTTATC--------------------TTTATTTCTTTTTTCTCTTT------------TTTATTTCTTTTTTCTCTTTA-TATATATTCTAT------------------------------ATAT------ATAAAATTGGTTTGAATTGATTCAAAATTGAGGAAAGGATTGAATATTAATTCATCAAACCATTCACTTCATAGTCTGATAGATAACTGACTAATCGGACGAGAATAAAGATAGAGTCCCATTCTACCTGTCAATATCGACAACAAGGCAATTTATAGTAAGAGGAAAACCAATTCTCTCTTTTCTTTAACGATTCCAATTTTGTTATCTTTCTGATTCATTCGATTCTGTGATAAACATATTTGGGCTGGAC---TTTTTTTTCACAAATCTTGTGATAGATATCATACACCTACAAATACCCATCTTTGAGCAAAACAAAAAATTCCCATTCATTTTTATTTTCATTGG----------AAATTGGAATAATTAACAAT----CAAAATCATTATTCGAATTGAAATTTACGAAGTTC--TTTTTTTTTTTTAAGATACAAAAAATTTCAGGTCTGGCTAATACTTTATTA--------------TACAATATTTTTTCGTCTTTTTTTAAAAAAAAA---TTGACTTTTTAAATTGACATAGGCCAAAGTTTTTTACTAAAATTTAGTAAAACGAGGAAGCCGGCGCGACTAAAATGGTAGTTTCATTAGCACCTGAGGTCTTATAAG------------ATAAAAAATTAAACCAT-----ATAAGATAAAAAATTTCAGATTAAGAGGAGACCATGAGATAG-TTATAGTATTTAGTATTTTAGTTATAGTATTTGAATTAGTTGAATAAAGATGAAA-----------------------------------TAGAATTAATCA------AA-TTAATTAGTAAATTGTGTTTCACGGATATACCTTTAATTA-------AATAAATAATAAGA-----AAATAAAAATTGAGAGATTAACTAATTAATTAACAAAAACAAAAAACAAGAGTATGTTGATTATATCAAAACTAGAGAAAAATAAAAATTTTAGTTTATCATGGGTAGGGATCCTATTGCTGAGATAATAACCTCTATACGAAATGCTGACATGAATAGAAAAGGAACCGTTCGAATAGCAGCTACTAACATTACCGAAAACATTATTAAAATACTCTTAAGAGAGGGTTTTATTGAAAATGTCCGGAAACATCAGGAAGGCAACAAAAAATTTTTGGTTTTAACCCTACGCCATAGAAGGAAGAAGCAAGGACCATATAGAACTAGTCTAAATTTAAAACGGATCAGCCGGCCGGGGCTACGAATCTATTCTAACTATCAAAAAATTCCGAGAATTTTGGGTGGGATGGGCATTGTAATTCTTTCTACTTCTCGAGGTATAATGACAGACCGGGAAGCTCGACTCGAAAGAATTGGTGGAGAAATCTTGTGTTATATATGGTAATCTTTTTGGTATCCGAATTCGATCCAGACTTCTTATTTTTTTGTT---AAAAAAAAAGAGA--AAAGAATAGGTTTCGAATACCATAAAAGTCCTTTCGCCTTTCCTAGGAATAGAATTTAAGATTTCAAAATTTAAAGAAACTTAGTTTCTT-AAAAAAAAAGTATGTATATTCAAAAATTAAGGGATAATAAATATGAAAATAAGAGCTTCTGTTCGCAAAAAGACAAGTAGTTTGATACAATCTTTGATCTCTTAGTTTTGGCCTCTATTTTATTT------------TTGTGATTTTAGATAGGGTATGTAGATATCTTAATTTGAATCGCCACCCTTTACTTTACTTTGAATTTTGGTCTTTTTTT-----ATCCAGGAGACGCTCCAAAATAAACAGGTATGAAAGCTATAATTGTAAACCACGATTGAATTTATGGAAGCATTGGTTTATACATTCCTTTTAGTGTCAACTTTAGGAATAATTTTTTTCGCTATTTTTTTTCGAGAACCGCCTAAAATTCAAACTAAAAAGGTAAAATGATTTTTTAATATCTTAATTGAAGTAAAGAGGTAAAGAACCTCCCAGTATTAGGAGGTTCTTTACCTCTTTTAGTCCCCGTGTTCCTCGAATGGATCTCTTAGTTGTTGAGAGGGTTGCCCAAAAGCAGTATATAAGGCATACCCAGTAAAACTTACAAGTAAACCAGATATAGAGATGGCGACTAGGGTTGCTGTTTCCATTAT--------------TATATGATTTCAAGACCCCAATGGATCTATGATAAGATCATTTATTTACAACGGAATGGTATACAAAGATCCATGGAGGGGCATCATTAACGAATTTTGGTTTGAAATACC----CTTTTTAGCTTATTCTAA-------------------------GGAAAGAGATCTAAAATAGTTTTTTCCTAAACGAAACGAGTTTTTTCCTAGAATTTGTTTGAATCATTTATATCTTCTTCCAATCACTTTTTTTGCGTGATTATTTTGTTCATTCAATTCCAATCCAATTTTAGGAGTCATAATCTGAATAAGAGTTGTTTCCAACGTGTTATT-AAAAAAAAAAAAGGGGG--TTTTTCTAGAGAGATAGAGCAATTTGTATTTCAATCGGTTTTATTCAATTCAATGATTG--------ACTAATAATAAAATATTAAT-AAAAAATAATAAAATAAAATAAATTACAAG-----AAAACAAAGACTTCTATTTCTAGGCAAGGATTCAGACTAATGAATTTGTCCATTTAGATTGATTGTATCCAAGTGGGATAATGATAAGGAAGAGAATAATTCAAAAAAAAAAATGAGATTCAG---AAAAAAAAATGGATTATTTAGAAGAGTGAAATCAAACTAAGTTTATGGA--ATATATATATAAATAATGGAATAATGGCTATAAGCCAACTTTCTTTTTGTGAATATTTCAACATC-AAAAAATAATTTTTGAATCCGATTACGATTAAATTTAAGATACGAATAGTTTGGTTTACGTTATGGAAGAAAGACGTGTATATGGAATATTAACTATTTATATAGATAGTTATATATTCGTTAAAAGATACATCTAAAAGATATATTTAA--TCTGCCCTGGAGATTTAGATAGGAATTTCAATAAAAGTCCCTC-----CTTTTCGTTTGG-----------------------------------AACTGGGAATTCAATATTGAATAATTGAATAAATAAATCAAATCAAGAAAAGGAACGAAGAGTTCAAAATTTATTGGTTGATTGTATCATTAACCATGATCCTCCTATTCAACTACTTCAACCATTTCCGAGCACCGCATAGTATTTTTTTTAGGGCTTTTGAAGCTTCTATCATTCAGGTATGATTTGATTTTTCGTACACTGCCCTTCGAATTTCTAAGGGTTTCGAAGAAAAAAAATTTATCGGACCATAACTTAGCTAAATTCATGAATTCAATTCGGTTATTCCTTCTTAGAGTTTTAATAACCATATGAACCGTGAAA----TTTTTTTTTGAAAAGAACTGTTCGAGGAACAAGTGATTCTCCTCTCGTTACTAGTTGATGCTCAGACTTATTTCTCTCATTTTATCAAACCAATCTTATTTTTTGATCTTGT---TCATGAGATTTCTC---AAAAAAAAAAATTTTACGTATTCTT-CTATGTGCATTAAACTGTTATAGTATCCTATATTTTATTATTTTATACTTT-ATTCTTTCTCGCCATCTTTCTTCTATTTTCTTTTGCCTATTTTTATTCTATTTTGTTTTCTTTCCGATTCAGAT--AAAAAAAACTCTAGAATATTTCGCAAGTCAAGAAACTTCGAATATTTGTTCTATTTACTTTCTATCTGTCTATCTGTCAGAAAAGACGAAAGAGAGTGGATTTTCCTATTATTAAATTGAATACAATATTCAAATAGATAACTTTTAATGAAAGTA--------------------TTTTTTTCACATCTATTCTAGATTAGATTGTCGGAAAAGATATTGTATGTATTGATATGAAAATATGTGATACATGAAGTCATGATCTGATAGATATATCAATCTTATTATATATAAATTTTATATTAGGCTTAGTATATAGAAATCTTCTAT--------------TAGGTATAATTAAAATATCAATATAAATTGATCTTGCGTTCTGGAATCAAAGAAAAATATTC-AAAAAGTCTTTTCTATGTCTTATCTTATGACTTCGA------------------ATAAACTTTTCTAGGGAGTAAGGGAATAGTGATTTATTCTTTATAATAG---------------------------------TGATTT----------A-----------TTCTTT--------------------ATAGAATAATTAGTATCAAGAAGATTAAATCAGAAATATCGACAGATTTTTTTTGGAGTCCAAAAAGAAATATCAAAATGAAAGAAAAAGCAGAGTTATTCTTTCAA-TTTCATCTATATCGAATTTGAATATCAGAATAGTAGATATAGTCATCATGCAATAGGTTAGGTCCACTTACTTTTATTGATTTCGAATCAAATTTTTACGGTTGATTTATGGAAAAGAAGAACATTTTGCGATT--TAAGAGCCAATTTCTCATTTCTCATTATTCAATTATCTAGTTATATTCTAACA---------------------------------TTCTATTTATATTCTAATATAATAAACAAATGTTCAACCTTGTAACTAAACTTTCTAACTCTATAAATAAAATAACTAGAT------AAAAAAAA----AAATAGAATAATATTCTATATTCTATAGACTAATAGTATATATTCTAAAGAATACTCTATATTCT----AATAATATATATTA-TTAGAATA--ATATATATTCGAAATATTATAAATAGATATACTATATATTCTAAAAAATAGACTATTCTAAACAATCGAGTCTAAAAAATAGAATATATTCGAAATAACTAGAAATATATTATATAACTAGAA--------------------TATTAACTAGAATATAGAAGAAAGATATTCTATAAAATT-------------ATAGAAATAGAAAATAGAAATCTATTAGAATAAAATAATATATTATTATTAGATATTATTA--------TATATTAATATTAGATATTAACATATTCTAATACTAA-TAATAGATTAGTAAATAAT-------------------------------------------------------------------------CTATTCTATT------TTATAAAATATTCTA--TTTTTTTTTTCTCAAAAAAAATTTCTAAAGATA-----TATTGTAAAAGAAGCTCGAAAAGAAAGGAAAATAAAGCATTAGAATATTAATTTGTGAAAATTTTCGAATTTTAGAATTAATTAGAATTCTAGACTTTCTTACTTTTGTTATTCT-AAATATCAACTTCTACTGCCTCTTCAAATAGGAGTAGAGTACTACCCCTGGTTTTATGAAAAAA1110?11110??100000110000?1??111110010001001??10?111?0011000001111?1?11???11100?1001?1010000100100000100001011???10??1101?10000?1??001?010111111100?1?11100010110100010000?10?0000110001??100101011?1?0000010??01?100011?10001??01110001?1101?0101000?1?000?????1010000100101000011000?11??1??1?10011
E_celastroides_var_stokesii_5313_K1 GGACTGACCAGAATATGAACTAATAAGTATACAAACTAATAACCAACTCATCACTTTGCATTATCTGGATATAAAAAAAG--------AGTCAAGATATGATATATTGGTCATATAATTGTAGCAATTAAAATACTTTTTGCACAAACAAAAGAAAACGAATCTGATTATGATTTAGAAATCAAAATGGAAAATTATGCGGAGCAGATAAGTGGAAGGTTGAAAGAAAGAAAAAGAATATCAATGATAGAGAATTCCAA-TATGTAAGGTCTATAAGTCATCACAGAAAAGCTAATGTAGTAAAGCATCAATACCAATTGATTTAAAATTTTAAAATTAAACTACTCCGT--------------------TGATAAAACAAAAAATCAAGAGCCTTGAGTCAATTCAGACTGAGAAGATTGACTCAAGAACAAATTTTATTAGAGGCTCCGTTGGAAAATTAAGACCTAAGCATTACTGGAGAAGTGATGGGAACGATGGAACCTGTAAATACATAAGATTTTAATGAAACCAAATCTTAATGATTTATTGGGAGGATAGCGAAAGGAACCCGAAGCCAATCCTTTTATTTTATTATG--------------------------------------AGAGATCATGGGTTACCTCTCCAA--------------ATAAAATAACTATTGAAAGACTAAATAAGCAAGAGCAAATATTCGCCCGCGAAGA-TTTTTTTTATTCTTTTTAATTGCTAAATTTGATGAATCTGATATCCTAATTAGAATATCTAAAAAAATTTGTTACAAACTTAT------AACAAATAACAAAAACAAGATTATC---AAAAAAAAAATCGAAAAAATTATTCTAGTTATATTATAGACAGTAATTATAGACAATTTTTTCGATTTCTATCTAGAAC-TATTCGATCTATAACTATTAGAACTAGAAAATAGAATATAGATTGTAATATATACAAATAGATAAAAATTTCTA-TTCTACTAATATTC---------------TATTCTATTCTACTAAAATCCTATTCTAATAATCTAAGATTCTAATACT----------------------AATA-------------AATAGATCTAATCAA-------------------------------------TAAA-------------------------------------AAATAGATT-AAAAAAATAAATAGATCTAATCAGTAAGAAATAGATT-AAAAAAATAAATAAATTTAAGTAAATTAAGTAAAAATTGAAATTGAAAAGAATACAATGATTTAATATATTA-TTTTTTTGTTTTTCGTATTCGTAAAAGACATGTATATTTTTTTAATCATTTCGTTCGCGAGGAGCTGGATGAGAAGAAATTCTCATGTCCGGTTCTGTACCACTTGGCTACATCCGCCCCTAATAATCCAACTAA-------------------TAGTATAACTCTATTAAATAACTCTATTAAAAAG------------------------------AAAAAGTTTTCTCTCG----------ATTTATA-----------GT-----------------------------------------------AAAAATAAAGTAAAAAATTCGATTTAAATTTTA-AAAGTAGATT----TAAAAAGGTAAAGGTACAAGGATTGTAATCTCTAGCATTTAATATTTAATAGCATTTAATATTCAATTTGCTCTTTGTTATAAGATCTTAGAAGATACAAATACAAACATACAACCTCAAA---------------------------------------------------GAACAACTTTCCAAACTAAAATAACCG-------AT------AACAAATAACAAATTTATTTCAATTTTATATTCAACTTTTATC---------------------------------------------AGTACATATACCAAATTAGTACATATAGAAATCTA-------TCTATTTATAGAATATCAGAAATATAAATTAAATGAAGTAAACAAAAAGCA--TTTTTTTTATGGAAAGTCA---------------------ATATATATTAATCGA-TTTAGTAATAAACTAAACGAAATTAA-------TAAAAACTAAAAAAT-----------------------AAAGGAGCAATACCAAACCTCTTGATAGAAATTGGATATTGCTCCTTTA--TTT---TTTTTTAG-TTTTGTTTTCAAGAACTCGCACACACCAAGACCGAAATCTTACCCATTTGTAGAAATTAAAAATGGGCAATCCTGAGCCAAATCCTGTTTTCCGAAAACAGAAAAAGTTTCATAAAAACAG-AAAAAAAACAAGGAAGGATAGGTGCAGAGACTCAATGGAAGCTGTTCTAATAAATGAGGTTGACTGCGTTGCATTAGTAAAGTAAACCTTCTATCAAAACCCCAGAAAGGATAAAGTAAAGGATAACCATATATACATACGTACTTAAATACTATCTCAAATGATTAATAGGAAATGATTAATAGAGACCCGAATCCATAATCCATATTCATC-TTTTTTTTTTCTCTTTAATTTC-TTTTTTTTTTTATC--------------------TTTATTTCTTTTTTCTCTTT------------TTTATTTCTTTTTTCTCTTTA-TATATATTCTAT------------------------------ATAT------ATAAAATTGGTTTGAATTGATTCAAAATTGAGGAAAGGATTGAATATTAATTCATCAAACCATTCACTTCATAGTCTGATAGATAACTGACTAATCGGACGAGAATAAAGATAGAGTCCCATTCTACCTGTCAATATCGACAACAAGGCAATTTATAGTAAGAGGAAAACCCATTCTCTCTTTTCTTTAACGATTCCAATTTTGTTATCTTTCTGATTCATTCGATTCTGTGATAAACATATTTGGGCTGGAC---TTTTTTTTCACAAATCTTGTGATAGATATCATACACCTACAAATACCCATCTTTGAGCAAAACAAAAAATTCCCATTCATTTTTATTTTCATTGG----------AAATTGGAATAATTAACAAT----CAAAATCATTATTCGAATTGAAATTTACGAAGTTC--TTTTTTTTTTTTAAGATACAAAAAATTTCAGGTCTGGCTAATACTTTATTA--------------TACAATATTTTTTCGTCTTTTTTTAAAAAAAAA---TTGACTTTTTAAATTGACATAGGCCAAAGTTTTTTACTAAAATTTAGTAAAACGAGGAAGCCGGCGCGACTAAAATGGTAGTTTCATTAGCACCTGAGGTCTTATAAG------------ATAAAAAATTAAACCAT-----ATAAGATAAAAAATTTCAGATTAAGAGGAGACCATGAGATAG-TTATAGTATTTAGTATTTTAGTTATAGTATTTGAATTAGTTGAATAAAGATGAAA-----------------------------------TAGAATTAATCA------AA-TTAATTAGTAAATTGTGTTTCACGGATATACCTTTAATTA-------AATAAATAATAAGA-----AAATAAAAATTGAGAGATTAACTAATTAATTAACAAAAACAAAAAACAAGAGTATGTTGATTATATCAAAACTAGAGAAAAATAAAAATTTTAGTTTATCATGGGTAGGGATCCTATTGCTGAGATAATAACCTCTATACGAAATGCTGACATGAATAGAAAAGGAACCGTTCGAATAGCAGCTACTAACATTACCGAAAACATTATTAAAATACTCTTAAGAGAGGGTTTTATTGAAAATGTCCGGAAACATCAGGAAGGCAACAAAAAATTTTTGGTTTTAACCCTACGCCATAGAAGGAAGAAGCAAGGACCATATAGAACTAGTCTAAATTTAAAACGGATCAGCCGGCCGGGGCTACGAATCTATTCTAACTATCAAAAAATTCCGAGAATTTTGGGTGGGATGGGCATTGTAATTCTTTCTACTTCTCGAGGTATAATGACAGACCGGGAAGCTCGACTCGAAAGAATTGGTGGAGAAATCTTGTGTTATATATGGTAATCTTTTTGGTATCCGAATTCGATCCAGACTTCTTATTTTTTTGTT---AAAAAAAAAGAGA--AAAGAATAGGTTTCGAATACCATAAAAGTCCTTTCGCCTTTCCTAGGAATAGAATTTAAGATTTCAAAATTTAAAGAAACTTAGTTTCTT-AAAAAAAAAGTATGTATATTCAAAAATTAAGGGATAATAAATATGAAAATAAGAGCTTCTGTTCGCAAAAAGACAAGTAGTTTGATACAATCTTTGATCTCTTAGTTTTGGCCTCTATTTTATTT------------TTGTGATTTTAGATAGGGTATGTAGATATCTTAATTTGAATCGCCACCCTTTACTTTACTTTGAATTTTGGTCTTTTTTT-----ATCCAGGAGACGCTCCAAAATAAACAGGTATGAAAGCTATAATTGTAAACCACGATTGAATTTATGGAAGCATTGGTTTATACATTCCTTTTAGTGTCAACTTTAGGAATAATTTTTTTCGCTATTTTTTTTCGAGAACCGCCTAAAATTCAAACTAAAAAGGTAAAATGATTTTTTAATATCTTAATTGAAGTAAAGAGGTAAAGAACCTCCCAGTATTAGGAGGTTCTTTACCTCTTTTAGTCCCCGTGTTCCTCGAATGGATCTCTTAGTTGTTGAGAGGGTTGCCCAAAAGCAGTATATAAGGCATACCCAGTAAAACTTACAAGTAAACCAGATATAGAGATGGCGACTAGGGTTGCTGTTTCCATTAT--------------TATATGATTTCAAGACCCCAATGGATCTATGATAAGATCATTTATTTACAACGGAATGGTATACAAAGATCCATGGAGGGGCATCATTAACGAATTTTGGTTTGAAATACC----CTTTTTAGCTTATTCTAA-------------------------GGAAAGAGATCTAAAATAGTTTTTTCCTAAACGAAACGAGTTTTTTCCTAGAATTTGTTTGAATCATTTATATCTTCTTCCAATCACTTTTTTTGCGTGATTATTTTGTTCATTCAATTCCAATCCAATTTTAGGAGTCATAATCTGAATAAGAGTTGTTTCCAACGTGTTATT-AAAAAAAAAAAAGGGGG--TTTTTCTAGAGAGATAGAGCAATTTGTATTTCAATCGGTTTTATTCAATTCAATGATTG--------ACTAATAATAAAATATTAAT-AAAAAATAATAAAATAAAATAAATTACAAG-----AAAACAAAGACTTCTATTTCTAGGCAAGGATTCAGACTAATGAATTTGTCCATTTAGATTGATTGTATCCAAGTGGGATAATGATAAGGAAGAGAATAATTCAAAAAAAAAAATGAGATTCAG---AAAAAAAAATGGATTATTTAGAAGAGTGAAATCAAACTAAGTTTATGGA--ATATATATATAAATAATGGAATAATGGCTATAAGCCAACTTTCTTTTTGTGAATATTTCAACATC-AAAAAATAATTTTTGAATCCGATTACGATTAAATTTAAGATACGAATAGTTTGGTTTACGTTATGGAAGAAAGACGTGTATATGGAATATTAACTATTTATATAGATAGTTATATATTCGTTAAAAGATACATCTAAAAGATATATTTAA--TCTGCCCTGGAGATTTAGATAGGAATTTCAATAAAAGTCCCTC-----CTTTTCGTTTGG-----------------------------------AACTGGGAATTCAATATTGAATAATTGAATAAATAAATCAAATCAAGAAAAGGAACGAAGAGTTCAAAATTTATTGGTTGATTGTATCATTAACCATGATCCTCCTATTCAACTACTTCAACCATTTCCGAGCACCGCATAGTATTTTTTTTAGGGCTTTTGAAGCTTCTATCATTCAGGTATGATTTGATTTTTCGTACACTGCCCTTCGAATTTCTAAGGGTTTCGAAGAAAAAAAATTTATCGGACCATAACTTAGCTAAATTCATGAATTCAATTCGGTTATTCCTTCTTAGAGTTTTAATAACCATATGAACCGTGAAA----TTTTTTTTTGAAAAGAACTGTTCGAGGAACAAGTGATTCTCCTCTCGTTACTAGTTGATGCTCAGACTTATTTCTCTCATTTTATCAAACCAATCTTATTTTTTGATCTTGT---TCATGAGATTTCTC---AAAAAAAAAAATTTTACGTATTCTT-CTATGTGCATTAAACTGTTATAGTATCCTATATTTTATTATTTTATACTTT-ATTCTTTCTCGCCATCTTTCTTCTATTTTCTTTTGCCTATTTTTATTCTATTTTGTTTTCTTTCCGATTCAGAT--AAAAAAAACTCTAGAATATTTCGCAAGTCAAGAAACTTCGAATATTTGTTCTATTTACTTTCTATCTGTCTATCTGTCAGAAAAGACGAAAGAGAGTGGATTTTCCTATTATTAAATTGAATACAATATTCAAATAGATAACTTTTAATGAAAGTA--------------------TTTTTTTCACATCTATTCTAGATTAGATTGTCGGAAAAGATATTGTATGTATTGATATGAAAATATGTGATACATGAAGTCATGATCTGATAGATATATCAATCTTATTATATATAAATTTTATATTAGGCTTAGTATATAGAAATCTTCTAT--------------TAGGTATAATTAAAATATCAATATAAATTGATCTTGCGTTCTGGAATCAAAGAAAAATATTC-AAAAAGTCTTTTCTATGTCTTATCTTATGACTTCGA------------------ATAAACTTTTCTAGGGAGTAAGGGAATAGTGATTTATTCTTTATAATAG---------------------------------TGATTT----------A-----------TTCTTT--------------------ATAGAATAATTAGTATCAAGAAGATTAAATCAGAAATATCGACAGATTTTTTTTGGAGTCCAAAAAGAAATATCAAAATGAAAGAAAAAGCAGAGTTATTCTTTCAA-TTTCATCTATATCGAATTTGAATATCAGAATAGTAGATATAGTCATCATGCAATAGGTTAGGTCCACTTACTTTTATTGATTTCGAATCAAATTTTTACGGTTGATTTATGGAAAAGAAGAACATTTTGCGATT--TAAGAGCCAATTTCTCATTTCTCATTATTCAATTATCTAGTTATATTCTAACA---------------------------------TTCTATTTATATTCTAATATAATAAACAAATGTTCAACCTTGTAACTAAACTTTCTAACTCTATAAATAAAATAACTAGAT------AAAAAAAA----AAATAGAATAATATTCTATATTCTATAGACTAATAGTATATATTCTAAAGAATACTCTATATTCT----AATAATATATATTA-TTAGAATA--ATATATATTCGAAATATTATAAATAGATATACTATATATTCTAAAAAATAGACTATTCTAAACAATCGAGTCTAAAAAATAGAATATATTCGAAATAACTAGAAATATATTATATAACTAGAA--------------------TATTAACTAGAATATAGAAGAAAGATATTCTATAAAATT-------------ATAGAAATAGAAAATAGAAATCTATTAGAATAAAATAATATATTATTATTAGATATTATTA--------TATATTAATATTAGATATTAACATATTCTAATACTAA-TAATAGATTAGTAAATAAT-------------------------------------------------------------------------CTATTCTATT------TTATAAAATATTCTA--TTTTTTTTTTCTCAAAAAAAATTTCTAAAGATA-----TATTGTAAAAGAAGCTCGAAAAGAAAGGAAAATAAAGCATTAGAATATTAATTTGTGAAAATTTTCGAATTTTAGAATTAATTAGAATTCTAGACTTTCTTACTTTTGTTATTCT-AAATATCAACTTCTACTGCCTCTTCAAATAGGAGTAGAGTACTACCCCTGGTTTTATGAAAAAA1110?11110??100000110000?1??111110010001001??10?111?0011000001111?1?11???11100?1001?1010000100100000100001011???10??1101?10000?1??001?010111111100?1?11100010110100010000?10?0000110001??100101011?1?0000010??01?100011?10001??01110001?1101?0101000?1?000?????1010000100101000011000?11??1??1?10011
E_celastroides_var_stokesii_5315_K1 GGACTGACCAGAATATGAACTAATAAGTATACAAACTAATAACCAACTCATCACTTTGCATTATCTGGATATAAAAAAAG--------AGTCAAGATATGATATATTGGTCATATAATTGTAGCAATTAAAATACTTTTTGCACAAACAAAAGAAAACGAATCTGATTATGATTTAGAAATCAAAATGGAAAATTATGCGGAGCAGATAAGTGGAAGGTTGAAAGAAAGAAAAAGAATATCAATGATAGAGAATTCCAA-TATGTAAGGTCTATAAGTCATCACAGAAAAGCTAATGTAGTAAAGCATCAATACCAATTGATTTAAAATTTTAAAATTAAACTACTCCGT--------------------TGATAAAACAAAAAATCAAGAGCCTTGAGTCAATTCAGACTGAGAAGATTGACTCAAGAACAAATTTTATTAGAGGCTCCGTTGGAAAATTAAGACCTAAGCATTACTGGAGAAGTGATGGGAACGATGGAACCTGTAAATACATAAGATTTTAATGAAACCAAATCTTAATGATTTATTGGGAGGATAGCGAAAGGAACCCGAAGCCAATCCTTTTATTTTATTATG--------------------------------------AGAGATCATGGGTTACCTCTCCAA--------------ATAAAATAACTATTGAAAGACTAAATAAGCAAGAGCAAATATTCGCCCGCGAAGA-TTTTTTTTATTCTTTTTAATTGCTAAATTTGATGAATCTGATATCCTAATTAGAATATCTAAAAAAATTTGTTACAAACTTAT------AACAAATAACAAAAACAAGATTATC---AAAAAAAAAATCGAAAAAATTATTCTAGTTATATTATAGACAGTAATTATAGACAATTTTTTCGATTTCTATCTAGAAC-TATTCGATCTATAACTATTAGAACTAGAAAATAGAATATAGATTGTAATATATACAAATAGATAAAAATTTCTA-TTCTACTAATATTC---------------TATTCTATTCTACTAAAATCCTATTCTAATAATCTAAGATTCTAATACT----------------------AATA-------------AATAGATCTAATCAA-------------------------------------TAAA-------------------------------------AAATAGATT-AAAAAAATAAATAGATCTAATCAGTAAGAAATAGATT-AAAAAAATAAATAAATTTAAGTAAATTAAGTAAAAATTGAAATTGAAAAGAATACAATGATTTAATATATTA-TTTTTTTGTTTTTCGTATTCGTAAAAGACATGTATATTTTTTTAATCATTTCGTTCGCGAGGAGCTGGATGAGAAGAAATTCTCATGTCCGGTTCTGTACCACTTGGCTACATCCGCCCCTAATAATCCAACTAA-------------------TAGTATAACTCTATTAAATAACTCTATTAAAAAG------------------------------AAAAAGTTTTCTCTCG----------ATTTATA-----------GT-----------------------------------------------AAAAATAAAGTAAAAAATTCGATTTAAATTTTA-AAAGTAGATT----TAAAAAGGTAAAGGTACAAGGATTGTAATCTCTAGCATTTAATATTTAATAGCATTTAATATTCAATTTGCTCTTTGTTATAAGATCTTAGAAGATACAAATACAAACATACAACCTCAAA---------------------------------------------------GAACAACTTTCCAAACTAAAATAACCG-------AT------AACAAATAACAAATTTATTTCAATTTTATATTCAACTTTTATC---------------------------------------------AGTACATATACCAAATTAGTACATATAGAAATCTA-------TCTATTTATAGAATATCAGAAATATAAATTAAATGAAGTAAACAAAAAGCA--TTTTTTTTATGGAAAGTCA---------------------ATATATATTAATCGA-TTTAGTAATAAACTAAACGAAATTAA-------TAAAAACTAAAAAAT-----------------------AAAGGAGCAATACCAAACCTCTTGATAGAAATTGGATATTGCTCCTTTA--TTT---TTTTTTAG-TTTTGTTTTCAAGAACTCGCACACACCAAGACCGAAATCTTACCCATTTGTAGAAATTAAAAATGGGCAATCCTGAGCCAAATCCTGTTTTCCGAAAACAGAAAAAGTTTCATAAAAACAG-AAAAAAAACAAGGAAGGATAGGTGCAGAGACTCAATGGAAGCTGTTCTAATAAATGAGGTTGACTGCGTTGCATTAGTAAAGTAAACCTTCTATCAAAACCCCAGAAAGGATAAAGTAAAGGATAACCATATATACATACGTACTTAAATACTATCTCAAATGATTAATAGGAAATGATTAATAGAGACCCGAATCCATAATCCATATTCATC-TTTTTTTTTTCTCTTTAATTTC-TTTTTTTTTTTATC--------------------TTTATTTCTTTTTTCTCTTT------------TTTATTTCTTTTTTCTCTTTA-TATATATTCTAT------------------------------ATAT------ATAAAATTGGTTTGAATTGATTCAAAATTGAGGAAAGGATTGAATATTAATTCATCAAACCATTCACTTCATAGTCTGATAGATAACTGACTAATCGGACGAGAATAAAGATAGAGTCCCATTCTACCTGTCAATATCGACAACAAGGCAATTTATAGTAAGAGGAAAACCCATTCTCTCTTTTCTTTAACGATTCCAATTTTGTTATCTTTCTGATTCATTCGATTCTGTGATAAACATATTTGGGCTGGAC---TTTTTTTTCACAAATCTTGTGATAGATATCATACACCTACAAATACCCATCTTTGAGCAAAACAAAAAATTCCCATTCATTTTTATTTTCATTGG----------AAATTGGAATAATTAACAAT----CAAAATCATTATTCGAATTGAAATTTACGAAGTTC--TTTTTTTTTTTTAAGATACAAAAAATTTCAGGTCTGGCTAATACTTTATTA--------------TACAATATTTTTTCGTCTTTTTTTAAAAAAAAA---TTGACTTTTTAAATTGACATAGGCCAAAGTTTTTTACTAAAATTTAGTAAAACGAGGAAGCCGGCGCGACTAAAATGGTAGTTTCATTAGCACCTGAGGTCTTATAAG------------ATAAAAAATTAAACCAT-----ATAAGATAAAAAATTTCAGATTAAGAGGAGACCATGAGATAG-TTATAGTATTTAGTATTTTAGTTATAGTATTTGAATTAGTTGAATAAAGATGAAA-----------------------------------TAGAATTAATCA------AA-TTAATTAGTAAATTGTGTTTCACGGATATACCTTTAATTA-------AATAAATAATAAGA-----AAATAAAAATTGAGAGATTAACTAATTAATTAACAAAAACAAAAAACAAGAGTATGTTGATTATATCAAAACTAGAGAAAAATAAAAATTTTAGTTTATCATGGGTAGGGATCCTATTGCTGAGATAATAACCTCTATACGAAATGCTGACATGAATAGAAAAGGAACCGTTCGAATAGCAGCTACTAACATTACCGAAAACATTATTAAAATACTCTTAAGAGAGGGTTTTATTGAAAATGTCCGGAAACATCAGGAAGGCAACAAAAAATTTTTGGTTTTAACCCTACGCCATAGAAGGAAGAAGCAAGGACCATATAGAACTAGTCTAAATTTAAAACGGATCAGCCGGCCGGGGCTACGAATCTATTCTAACTATCAAAAAATTCCGAGAATTTTGGGTGGGATGGGCATTGTAATTCTTTCTACTTCTCGAGGTATAATGACAGACCGGGAAGCTCGACTCGAAAGAATTGGTGGAGAAATCTTGTGTTATATATGGTAATCTTTTTGGTATCCGAATTCGATCCAGACTTCTTATTTTTTTGTT---AAAAAAAAAGAGA--AAAGAATAGGTTTCGAATACCATAAAAGTCCTTTCGCCTTTCCTAGGAATAGAATTTAAGATTTCAAAATTTAAAGAAACTTAGTTTCTT-AAAAAAAAAGTATGTATATTCAAAAATTAAGGGATAATAAATATGAAAATAAGAGCTTCTGTTCGCAAAAAGACAAGTAGTTTGATACAATCTTTGATCTCTTAGTTTTGGCCTCTATTTTATTT------------TTGTGATTTTAGATAGGGTATGTAGATATCTTAATTTGAATCGCCACCCTTTACTTTACTTTGAATTTTGGTCTTTTTTT-----ATCCAGGAGACGCTCCAAAATAAACAGGTATGAAAGCTATAATTGTAAACCACGATTGAATTTATGGAAGCATTGGTTTATACATTCCTTTTAGTGTCAACTTTAGGAATAATTTTTTTCGCTATTTTTTTTCGAGAACCGCCTAAAATTCAAACTAAAAAGGTAAAATGATTTTTTAATATCTTAATTGAAGTAAAGAGGTAAAGAACCTCCCAGTATTAGGAGGTTCTTTACCTCTTTTAGTCCCCGTGTTCCTCGAATGGATCTCTTAGTTGTTGAGAGGGTTGCCCAAAAGCAGTATATAAGGCATACCCAGTAAAACTTACAAGTAAACCAGATATAGAGATGGCGACTAGGGTTGCTGTTTCCATTAT--------------TATATGATTTCAAGACCCCAATGGATCTATGATAAGATCATTTATTTACAACGGAATGGTATACAAAGATCCATGGAGGGGCATCATTAACGAATTTTGGTTTGAAATACC----CTTTTTAGCTTATTCTAA-------------------------GGAAAGAGATCTAAAATAGTTTTTTCCTAAACGAAACGAGTTTTTTCCTAGAATTTGTTTGAATCATTTATATCTTCTTCCAATCACTTTTTTTGCGTGATTATTTTGTTCATTCAATTCCAATCCAATTTTAGGAGTCATAATCTGAATAAGAGTTGTTTCCAACGTGTTATT-AAAAAAAAAAAAGGGGG--TTTTTCTAGAGAGATAGAGCAATTTGTATTTCAATCGGTTTTATTCAATTCAATGATTG--------ACTAATAATAAAATATTAAT-AAAAAATAATAAAATAAAATAAATTACAAG-----AAAACAAAGACTTCTATTTCTAGGCAAGGATTCAGACTAATGAATTTGTCCATTTAGATTGATTGTATCCAAGGGGGATAATGATAAGGAAGAGAATAATTCAAAAAAAAAAATGAGATTCAG---AAAAAAAAATGGATTATTTAGAAGAGTGAAATCAAACTAAGTTTATGGA--ATATATATATAAATAATGGAATAATGGCTATAAGCCAACTTTCTTTTTGTGAATATTTCAACATC-AAAAAATAATTTTTGAATCCGATTACGATTAAATTTAAGATACGAATAGTTTGGTTTACGTTATGGAAGAAAGACGTGTATATGGAATATTAACTATTTATATAGATAGTTATATATTCGTTAAAAGATACATCTAAAAGATATATTTAA--TCTGCCCTGGAGATTTAGATAGGAATTTCAATAAAAGTCCCTC-----CTTTTCGTTTGG-----------------------------------AACTGGGAATTCAATATTGAATAATTGAATAAATAAATCAAATCAAGAAAAGGAACGAAGAGTTCAAAATTTATTGGTTGATTGTATCATTAACCATGATCCTCCTATTCAACTACTTCAACCATTTCCGAGCACCGCATAGTATTTTTTTTAGGGCTTTTGAAGCTTCTATCATTCAGGTATGATTTGATTTTTCGTACACTGCCCTTCGAATTTCTAAGGGTTTCGAAGAAAAAAAATTTATCGGACCATAACTTAGCTAAATTCATGAATTCAATTCGGTTATTCCTTCTTAGAGTTTTAATAACCATATGAACCGTGAAA----TTTTTTTTTGAAAAGAACTGTTCGAGGAACAAGTGATTCTCCTCTCGTTACTAGTTGATGCTCAGACTTATTTCTCTCATTTTATCAAACCAATCTTATTTTTTGATCTTGT---TCATGAGATTTCTC---AAAAAAAAAAATTTTACGTATTCTT-CTATGTGCATTAAACTGTTATAGTATCCTATATTTTATTATTTTATACTTT-ATTCTTTCTCGCCATCTTTCTTCTATTTTCTTTTGCCTATTTTTATTCTATTTTGTTTTCTTTCCGATTCAGAT--AAAAAAAACTCTAGAATATTTCGCAAGTCAAGAAACTTCGAATATTTGTTCTATTTACTTTCTATCTGTCTATCTGTCAGAAAAGACGAAAGAGAGTGGATTTTCCTATTATTAAATTGAATACAATATTCAAATAGATAACTTTTAATGAAAGTA--------------------TTTTTTTCACATCTATTCTAGATTAGATTGTCGGAAAAGATATTGTATGTATTGATATGAAAATATGTGATACATGAAGTCATGATCTGATAGATATATCAATCTTATTATATATAAATTTTATATTAGGCTTAGTATATAGAAATCTTCTAT--------------TAGGTATAATTAAAATATCAATATAAATTGATCTTGCGTTCTGGAATCAAAGAAAAATATTC-AAAAAGTCTTTTCTATGTCTTATCTTATGACTTCGA------------------ATAAACTTTTCTAGGGAGTAAGGGAATAGTGATTTATTCTTTATAATAG---------------------------------TGATTT----------A-----------TTCTTT--------------------ATAGAATAATTAGTATCAAGAAGATTAAATCAGAAATATCGACAGATTTTTTTTGGAGTCCAAAAAGAAATATCAAAATGAAAGAAAAAGCAGAGTTATTCTTTCAA-TTTCATCTATATCGAATTTGAATATCAGAATAGTAGATATAGTCATCATGCAATAGGTTAGGTCCACTTACTTTTATTGATTTCGAATCAAATTTTTACGGTTGATTTATGGAAAAGAAGAACATTTTGCGATT--TAAGAGCCAATTTCTCATTTCTCATTATTCAATTATCTAGTTATATTCTAACA---------------------------------TTCTATTTATATTCTAATATAATAAACAAATGTTCAACCTTGTAACTAAACTTTCTAACTCTATAAATAAAATAACTAGAT------AAAAAAAA----AAATAGAATAATATTCTATATTCTATAGACTAATAGTATATATTCTAAAGAATACTCTATATTCT----AATAATATATATTA-TTAGAATA--ATATATATTCGAAATATTATAAATAGATATACTATATATTCTAAAAAATAGACTATTCTAAACAATCGAGTCTAAAAAATAGAATATATTCGAAATAACTAGAAATATATTATATAACTAGAA--------------------TATTAACTAGAATATAGAAGAAAGATATTCTATAAAATT-------------ATAGAAATAGAAAATAGAAATCTATTAGAATAAAATAATATATTATTATTAGATATTATTA--------TATATTAATATTAGATATTAACATATTCTAATACTAA-TAATAGATTAGTAAATAAT-------------------------------------------------------------------------CTATTCTATT------TTATAAAATATTCTA--TTTTTTTTTTCTCAAAAAAAATTTCTAAAGATA-----TATTGTAAAAGAAGCTCGAAAAGAAAGGAAAATAAAGCATTAGAATATTAATTTGTGAAAATTTTCGAATTTTAGAATTAATTAGAATTCTAGACTTTCTTACTTTTGTTATTCT-AAATATCAACTTCTACTGCCTCTTCAAATAGGAGTAGAGTACTACCCCTGGTTTTATGAAAAAA1110?11110??100000110000?1??111110010001001??10?111?0011000001111?1?11???11100?1001?1010000100100000100001011???10??1101?10000?1??001?010111111100?1?11100010110100010000?10?0000110001??100101011?1?0000010??01?100011?10001??01110001?1101?0101000?1?000?????1010000100101000011000?11??1??1?10011
E_celastroides_var_hanapepensis_4169_K4 GGACTGACCAGAATATGAACTAATAAGTATACAAACTAATAACCAACTCATCACTTTGCATTATCTGGATATAAAAAAAG--------AGTCAAGATATGATATATTGGTCATATAATTGTAGCAATTAAAATACTTTTTGCACAAACAAAAGAAAACGAATCTGATTATGATTTAGAAATCAAAATGGAAAATTATGCGGAGCAGATAAGTGGAAGGTTGAAAGAAAGAAAAAGAATATCAATGATAGAGAATTCCAA-TATGTAAGGTCTATAAGTCATCACAGAAAAGCTAATGTAGTAAAGCATCAATACCAATTGATTTAAAATTTTAAAATTAAACTACTCCGT--------------------TGATAAAACAAAAAATCAAGAGCCTTGAGTCAATTCAGACTGAGAAGATTGACTCAAGAACAAATTTTATTAGAGGCTCCGTTGGAAAATTAAGACCTAAGCATTACTGGAGAAGTGATGGGAACGATGGAACCTGTAAATACATAAGATTTTAATGAAACCAAATCTTAATGATTTATTGGGAGGATAGCGAAAGGAACCCGAAGCCAATCCTTTTATTTTATTATG--------------------------------------AGAGATCATGGGTTACCTCTCCAA--------------ATAAAATAACTATTGAAAGACTAAATAAGCAAGAGCAAATATTCGCCCGCGAAGA-TTTTTTTTATTCTTTTTAATTGCTAAATTTGATGAATCTGATATCCTAATTAGAATATCTAAAAAAATTTGTTACAAACTTAT------AACAAATAACAAAAACAAGATTATC---AAAAAAAAAATCGAAAAAATTATTCTAGTTATATTATAGACAGTAATTATAGACAATTTTTTCGATTTCTATCTAGAAC-TATTCGATCTATAACTATTAGAACTAGAAAATAGAATATAGATTGTAATATATACAAATAGATAAAAATTTCTA-TTCTACTAATATTC---------------TATTCTATTCTACTAAAATCCTATTCTAATAATCTAAGATTCTAATACT----------------------AATA-------------AATAGATCTAATCAA-------------------------------------TAAA-------------------------------------AAATAGATT-AAAAAAATAAATAGATCTAATCAGTAAGAAATAGATT-AAAAAAATAAATAAATTTAAGTAAATTAAGTAAAAATTGAAATTGAAAAGAATACAATGATTTAATATATTA-TTTTTTTGTTTTTCGTATTCGTAAAAGACATGTATATTTTTTTAATCATTTCGTTCGCGAGGAGCTGGATGAGAAGAAATTCTCATGTCCGGTTCTGTACCACTTGGCTACATCCGCCCCTAATAATCCAACTAA-------------------TAGTATAACTCTATTAAATAACTCTATTAAAAAG------------------------------AAAAAGTTTTCTCTCG----------ATTTATA-----------GT-----------------------------------------------AAAAATAAAGTAAAAAATTCGATTTAAATTTTA-AAAGTAGATT----TAAAAAGGTAAAGGTACAAGGATTGTAATCTCTAGCATTTAATATTTAATAGCATTTAATATTCAATTTGCTCTTTGTTATAAGATCTTAGAAGATACAAATACAAACATACAACCTCAAA---------------------------------------------------GAACAACTTTCCAAACTAAAATAACCG-------AT------AACAAATAACAAATTTATTTCAATTTTATATTCAACTTTTATC---------------------------------------------AGTACATATACCAAATTAGTACATATAGAAATCTA-------TCTATTTATAGAATATCAGAAATATAAATTAAATGAAGTAAACAAAAAGCA--TTTTTTTTATGGAAAGTCA---------------------ATATATATTAATCGA-TTTAGTAATAAACTAAACGAAATTAA-------TAAAAACTAAAAAAT-----------------------AAAGGAGCAATACCAAACCTCTTGATAGAAATTGGATATTGCTCCTTTA--TTT---TTTTTTAG-TTTTGTTTTCAAGAACTCGCACACACCAAGACCGAAATCTTACCCATTTGTAGAAATTAAAAATGGGCAATCCTGAGCCAAATCCTGTTTTCCGAAAACAGAAAAAGTTTCATAAAAACAG-AAAAAAAACAAGGAAGGATAGGTGCAGAGACTCAATGGAAGCTGTTCTAATAAATGAGGTTGACTGCGTTGCATTAGTAAAGTAAACCTTCTATCAAAACCCCAGAAAGGATAAAGTAAAGGATAACCATATATACATACGTACTTAAATACTATCTCAAATGATTAATAGGAAATGATTAATAGAGACCCGAATCCATAATCCATATTCATC-TTTTTTTTTTCTCTTTAATTTC-TTTTTTTTTTTATC--------------------TTTATTTCTTTTTTCTCTTT------------TTTATTTCTTTTTTCTCTTTA-TATATATTCTAT------------------------------ATAT------ATAAAATTGGTTTGAATTGATTCAAAATTGAGGAAAGGATTGAATATTAATTCATCAAACCATTCACTTCATAGTCTGATAGATAACTGACTAATCGGACGAGAATAAAGATAGAGTCCCATTCTACCTGTCAATATCGACAACAAGGCAATTTATAGTAAGAGGAAAACCCATTCTCTCTTTTCTTTAACGATTCCAATTTTGTTATCTTTCTGATTCATTCGATTCTGTGATAAACATATTTGGGCTGGAC---TTTTTTTTCACAAATCTTGTGATAGATATCATACACCTACAAATACCCATCTTTGAGCAAAACAAAAAATTCCCATTCATTTTTATTTTCATTGG----------AAATTGGAATAATTAACAAT----CAAAATCATTATTCGAATTGAAATTTACGAAGTTC--TTTTTTTTTTTTAAGATACAAAAAATTTCAGGTCTGGCTAATACTTTATTA--------------TACAATATTTTTTCGTCTTTTTTTAAAAAAAAA---TTGACTTTTTAAATTGACATAGGCCAAAGTTTTTTACTAAAATTTAGTAAAACGAGGAAGCCGGCGCGACTAAAATGGTAGTTTCATTAGCACCTGAGGTCTTATAAG------------ATAAAAAATTAAACCAT-----ATAAGATAAAAAATTTCAGATTAAGAGGAGACCATGAGATAG-TTATAGTATTTAGTATTTTAGTTATAGTATTTGAATTAGTTGAATAAAGATGAAA-----------------------------------TAGAATTAATCA------AA-TTAATTAGTAAATTGTGTTTCACGGATATACCTTTAATTA-------AATAAATAATAAGA-----AAATAAAAATTGAGAGATTAACTAATTAATTAACAAAAACAAAAAACAAGAGTATGTTGATTATATCAAAACTAGAGAAAAATAAAAATTTTAGTTTATCATGGGTAGGGATCCTATTGCTGAGATAATAACCTCTATACGAAATGCTGACATGAATAGAAAAGGAACCGTTCGAATAGCAGCTACTAACATTACCGAAAACATTATTAAAATACTCTTAAGAGAGGGTTTTATTGAAAATGTCCGGAAACATCAGGAAGGCAACAAAAAATTTTTGGTTTTAACCCTACGCCATAGAAGGAAGAAGCAAGGACCATATAGAACTAGTCTAAATTTAAAACGGATCAGCCGGCCGGGGCTACGAATCTATTCTAACTATCAAAAAATTCCGAGAATTTTGGGTGGGATGGGCATTGTAATTCTTTCTACTTCTCGAGGTATAATGACAGACCGGGAAGCTCGACTCGAAAGAATTGGTGGAGAAATCTTGTGTTATATATGGTAATCTTTTTGGTATCCGAATTCGATCCAGACTTCTTATTTTTTTGTT---AAAAAAAAAGAGA--AAAGAATAGGTTTCGAATACCATAAAAGTCCTTTCGCCTTTCCTAGGAATAGAATTTAAGATTTCAAAATTTAAAGAAACTTAGTTTCTT-AAAAAAAAAGTATGTATATTCAAAAATTAAGGGATAATAAATATGAAAATAAGAGCTTCTGTTCGCAAAAAGACAAGTAGTTTGATACAATCTTTGATCTCTTAGTTTTGGCCTCTATTTTATTT------------TTGTGATTTTAGATAGGGTATGTAGATATCTTAATTTGAATCGCCACCCTTTACTTTACTTTGAATTTTGGTCTTTTTTT-----ATCCAGGAGACGCTCCAAAATAAACAGGTATGAAAGCTATAATTGTAAACCACGATTGAATTTATGGAAGCATTGGTTTATACATTCCTTTTAGTGTCAACTTTAGGAATAATTTTTTTCGCTATTTTTTTTCGAGAACCGCCTAAAATTCAAACTAAAAAGGTAAAATGATTTTTTAATATCTTAATTGAAGTAAAGAGGTAAAGAACCTCCCAGTATTAGGAGGTTCTTTACCTCTTTTAGTCCCCGTGTTCCTCGAATGGATCTCTTAGTTGTTGAGAGGGTTGCCCAAAAGCAGTATATAAGGCATACCCAGTAAAACTTACAAGTAAACCAGATATAGAGATGGCGACTAGGGTTGCTGTTTCCATTAT--------------TATATGATTTCAAGACCCCAATGGATCTATGATAAGATCATTTATTTACAACGGAATGGTATACAAAGATCCATGGAGGGGCATCATTAACGAATTTTGGTTTGAAATACC----CTTTTTAGCTTATTCTAA-------------------------GGAAAGAGATCTAAAATAGTTTTTTCCTAAACGAAACGAGTTTTTTCCTAGAATTTGTTTGAATCATTTATATCTTCTTCCAATCACTTTTTTTGCGTGATTATTTTGTTCATTCAATTCCAATCCAATTTTAGGAGTCATAATCTGAATAAGAGTTGTTTCCAACGTGTTATT-AAAAAAAAAAAAGGGGG--TTTTTCTAGAGAGATAGAGCAATTTGTATTTCAATCGGTTTTATTCAATTCAATGATTG--------ACTAATAATAAAATATTAAT-AAAAAATAATAAAATAAAATAAATTACAAG-----AAAACAAAGACTTCTATTTCTAGGCAAGGATTCAGACTAATGAATTTGTCCATTTAGATTGATTGTATCCAAGTGGGATAATGATAAGGAAGAGAATAATTCAAAAAAAAAAATGAGATTCAG---AAAAAAAAATGGATTATTTAGAAGAGTGAAATCAAACTAAGTTTATGGA--ATATATATATAAATAATGGAATAATGGCTATAAGCCAACTTTCTTTTTGTGAATATTTCAACATC-AAAAAATAATTTTTGAATCCGATTACGATTAAATTTAAGATACGAATAGTTTGGTTTACGTTATGGAAGAAAGACGTGTATATGGAATATTAACTATTTATATAGATAGTTATATATTCGTTAAAAGATACATCTAAAAGATATATTTAA--TCTGCCCTGGAGATTTAGATAGGAATTTCAATAAAAGTCCCTC-----CTTTTCGTTTGG-----------------------------------AACTGGGAATTCAATATTGAATAATTGAATAAATAAATCAAATCAAGAAAAGGAACGAAGAGTTCAAAATTTATTGGTTGATTGTATCATTAACCATGATCCTCCTATTCAACTACTTCAACCATTTCCGAGCACCGCATAGTATTTTTTTTAGGGCTTTTGAAGCTTCTATCATTCAGGTATGATTTGATTTTTCGTACACTGCCCTTCGAATTTCTAAGGGTTTCGAAGAAAAAAAATTTATCGGACCATAACTTAGCTAAATTCATGAATTCAATTCGGTTATTCCTTCTTAGAGTTTTAATAACCATATGAACCGTGAAA----TTTTTTTTTGAAAAGAACTGTTCGAGGAACAAGTGATTCTCCTCTCGTTACTAGTTGATGCTCAGACTTATTTCTCTCATTTTATCAAACCAATCTTATTTTTTGATCTTGT---TCATGAGATTTCTC---AAAAAAAAAAATTTTACGTATTCTT-CTATGTGCATTAAACTGTTATAGTATCCTATATTTTATTATTTTATACTTT-ATTCTTTCTCGCCATCTTTCTTCTATTTTCTTTTGCCTATTTTTATTCTATTTTGTTTTCTTTCCGATTCAGAT--AAAAAAAACTCTAGAATATTTCGCAAGTCAAGAAACTTCGAATATTTGTTCTATTTACTTTCTATCTGTCTATCTGTCAGAAAAGACGAAAGAGAGTGGATTTTCCTATTATTAAATTGAATACAATATTCAAATAGATAACTTTTAATGAAAGTA--------------------TTTTTTTCACATCTATTCTAGATTAGATTGTCGGAAAAGATATTGTATGTATTGATATGAAAATATGTGATACATGAAGTCATGATCTGATAGATATATCAATCTTATTATATATAAATTTTATATTAGGCTTAGTATATAGAAATCTTCTAT--------------TAGGTATAATTAAAATATCAATATAAATTGATCTTGCGTTCTGGAATCAAAGAAAAATATTC-AAAAAGTCTTTTCTATGTCTTATCTTATGACTTCGA------------------ATAAACTTTTCTAGGGAGTAAGGGAATAGTGATTTATTCTTTATAATAG---------------------------------TGATTT----------A-----------TTCTTT--------------------ATAGAATAATTAGTATCAAGAAGATTAAATCAGAAATATCGACAGATTTTTTTTGGAGTCCAAAAAGAAATATCAAAATGAAAGAAAAAGCAGAGTTATTCTTTCAA-TTTCATCTATATCGAATTTGAATATCAGAATAGTAGATATAGTCATCATGCAATAGGTTAGGTCCACTTACTTTTATTGATTTCGAATCAAATTTTTACGGTTGATTTATGGAAAAGAAGAACATTTTGCGATT--TAAGAGCCAATTTCTCATTTCTCATTATTCAATTATCTAGTTATATTCTAACA---------------------------------TTCTATTTATATTCTAATATAATAAACAAATGTTCAACCTTGTAACTAAACTTTCTAACTCTATAAATAAAATAACTAGAT------AAAAAAAA----AAATAGAATAATATTCTATATTCTATAGACTAATAGTATATATTCTAAAGAATACTCTATATTCT----AATAATATATATTA-TTAGAATA--ATATATATTCGAAATATTATAAATAGATATACTATATATTCTAAAAAATAGACTATTCTAAACAATCGAGTCTAAAAAATAGAATATATTCGAAATAACTAGAAATATATTATATAACTAGAA--------------------TATTAACTAGAATATAGAAGAAAGATATTCTATAAAATT-------------ATAGAAATAGAAAATAGAAATCTATTAGAATAAAATAATATATTATTATTAGATATTATTA--------TATATTAATATTAGATATTAACATATTCTAATACTAA-TAATAGATTAGTAAATAAT-------------------------------------------------------------------------CTATTCTATT------TTATAAAATATTCTA--TTTTTTTTTTCTCAAAAAAAATTTCTAAAGATA-----TATTGTAAAAGAAGCTCGAAAAGAAAGGAAAATAAAGCATTAGAATATTAATTTGTGAAAATTTTCGAATTTTAGAATTAATTAGAATTCTAGACTTTCTTACTTTTGTTATTCT-AAATATCAACTTCTACTGCCTCTTCAAATAGGAGTAGAGTACTACCCCTGGTTTTATGAAAAAA1110?11110??100000110000?1??111110010001001??10?111?0011000001111?1?11???11100?1001?1010000100100000100001011???10??1101?10000?1??001?010111111100?1?11100010110100010000?10?0000110001??100101011?1?0000010??01?100011?10001??01110001?1101?0101000?1?000?????1010000100101000011000?11??1??1?10011
E_celastroides_var_tomentella_5599_O34 GGACTGACCAGAATATGAACTAATAAGTATACAAACTAATAACCAACTCATCACTTTGCATTATCTGGATATAAAAAAAG--------AGTCAAGATATGATATATTGGTCATATAATTGTAGCAATTAAAATACTTTTTGCACAAACAAAAGAAAACGAATCTGATTATGATTTAGAAATCAAAATGGAAAATTATGCGGAGCAGATAAGTGGAAGGTTGAAAGAAAGAAAAAGAATATCAATGATAGAGAATTCCAA-TATGTAAGGTCTATAAGTCATCACAGAAAAGCTAATGTAGTAAAGCATCAATACCAATTGATTTAAAATTTTAAAATTAAACTACTCCGT--------------------TGATAAAACAAAAAATCAAGAGCCTTGAGTCAATTCAGACTGAGAAGATTGACTCAAGAACAAATTTTATTAGAGGCTCCGTTGGAAAATTAAGACCTAAGCATTACTGGAGAAGTGATGGGAACGATGGAACCTGTAAATACATAAGATTTTAATGAAACCAAATCTTAATGATTTATTGGGAGGATAGCGAAAGGAACCCGAAGCCAATCCTTTTATTTTATTATG--------------------------------------AGAGATCATGGGTTACCTCTCCAA--------------ATAAAATAACTATTGAAAGACTAAATAAGCAAGAGCAAATATTCGCCCGCGAAGA-TTTTTTTTATTCTTTTTAATTGCTAAATTTGATGAATCTGATATCCTAATTAGAATATCTAAAAAAATTTGTTACAAACTTAT------AACAAATAACAAAAACAAGATTATC----AAAAAAAAATCGAAAAAATTATTCTAGTTATATTATAGACAGTAATTATAGACAATTTTTTCGATTTCTATCTAGAAC-TATTCGATCTATAACTATTAGAACTAGAAAATAGAATATAGATTGTAATATATACAAATAGATAAAAATTTCTA-TTCTACTAATATTC---------------TATTCTATTCTACTAAAATCCTATTCTAATAATCTAAGATTCTAATACT----------------------AATA-------------AATAGATCTAATCAA-------------------------------------TAAA-------------------------------------AAATAGATT-AAAAAAATAAATAGATCTAATCAGTAAGAAATAGATT-AAAAAAATAAATAAATTTAAGTAAATTAAGTAAAAATTGAAATTGAAAAGAATACAATGATTTAATATATTA-TTTTTTTGTTTTTCGTATTCGTAAAAGACATGTATATTTTTTTAATCATTTCGTTCGCGAGGAGCTGGATGAGAAGAAATTCTCATGTCCGGTTCTGTACCACTTGGCTACATCCGCCCCTAATAATCCAACTAA-------------------TAGTATAACTCTATTAAATAACTCTATTAAAAAG------------------------------AAAAAGTTTTCTCTCG----------ATTTATA-----------GT-----------------------------------------------AAAAATAAAGTAAAAAATTCGATTTAAATTTAA-AAAGTAGATT----TAAAAAGGTAAAGGTACAAGGATTGTAATCTCTAGCATTTAATATTTAATAGCATTTAATATTCAATTTGCTCTTTGTTATAAGATCTTAGAAGATACAAATACAAACATACAACCTCAAA---------------------------------------------------GAACAACTTTCCAAACTAAAATAACCG-------AT------AACAAATAACAAATTTATTTCAATTTTATATTCAACTTTTATC---------------------------------------------AGTACATATACCAAATTAGTACATATAGAAATCTA-------TCTATTTATAGAATATCAGAAATATAAATTAAATGAAGTAAACAAAAAGCA--TTTTTTTTATGGAAAGTCA---------------------ATATATATTAATCGA-TTTAGTAATAAACTAAACGAAATTAA-------TAAAAACTAAAAAAT-----------------------AAAGGAGCAATACCAAACCTCTTGATAGAAATTGGATATTGCTCCTTTA-TTTT---TTTTTTAG-TTTTGTTTTCAAGAACTCGCACACACCAAGACCGAAATCTTACCCATTTGTAGAAATTAAAAATGGGCAATCCTGAGCCAAATCCTGTTTTCCGAAAACAGAAAAAGTTTCATAAAAACAG-AAAAAAAACAAGGAAGGATAGGTGCAGAGACTCAATGGAAGCTGTTCTAATAAATGAGGTTGACTGCGTTGCATTAGTAAAGTAAACCTTCTATCAAAACCCCAGAAAGGATAAAGTAAAGGATAACCATATATACATACGTACTTAAATACTATCTCAAATGATTAATAGGAAATGATTAATAGAGACCCGAATCCATAATCCATATTCATC--TTTTTTTTTCTCTTTAATTTC--TTTTTTTTTTATCTTTATTTCTTTTTTCTCTTTTTTATTTCTTTTTTCTCTTT------------TTTATTTCTTTTTTCTCTTTA-TATATATTCTAT------------------------------ATAT------ATAAAATTGGTTTGAATTGATTCAAAATTGAGGAAAGGATTTAATATTAATTCATCAAACCATTCACTTCATAGTCTGATAGATAACTGACTAATCGGACGAGAATAAAGATAGAGTCCCATTCTACCTGTCAATATCGACAACAAGGCAATTTATAGTAAGAGGAAAACCCATTCTCTCTTTTCTTTAACGATTCCAATTTTGTTATCTTTCTGATTCATTCGATTCTGTGATAAACATATTTGGGCTGGAC---TTTTTTTTCACAAATCTTGTGATAGATATCATACACCTACAAATACCCATCTTTGAGCAAAACAAAAAATTCCCATTCATTTTTATTTTCATTGG----------AAATTGGAATAATTAACAAT----CAAAATCATTATTCGAATTGAAATTTACGAAGTTC--TTTTTTTTTTTTAAGATACAAAAAATTGCAGGTCTGGCTAATACTTTATTA--------------TACAATATTTTTTCGTCTTTTTTTTTTTTAAA----TTGACTTTTTAAATTGACATAGGCCAAAGTTTTTTACTAAAATTTAGTAAAACGAGGAAGCCGGCGCGACTAAAATGGTAGTTTCATTAGCACCTGAGGTCTTATAAGATAAAAAATTAAATAAAAAATTAAACCAT-----ATAAGATAAAAAATTTCAGATTAAGAGGAGACCATGAGATAG-TTATAGTATTTAGTATTTTAGTTATAGTATTTGAATTAGTTGAATAAAGACGAAA-----------------------------------TAGAATTAATCA------AA-TTAATTAGTAAATTGTGTTTCATGGATATACCTTTAATTA-------AATAAATAATAAGA-----AAATAAAAATTGAGAGATTAACTAATTAATTAACAAAAACAAAAAACAAGAGTATGTTGATTATATCAAAACTAGAGAAAAATAAAAATTTTAGTTTATCATGGGTAGGGATCCTATTGCTGAGATAATAACCTCTATACGAAATGCTGACATGAATAGAAAAGGAACCGTTCGAATAGCAGCTACTAACATTACCGAAAACATTATTAAAATACTCTTAAGAGAGGGTTTTATTGAAAATGTCCGGAAACATCAGGAAGGCAACAAAAAATTTTTGGTTTTAACCCTACGCCATAGAAGGAAGAAGCAAGGACCATATAGAACTAGTCTAAATTTAAAACGGATCAGCCGGCCGGGGCTACGAATCTATTCTAACTATCAAAAAATTCCGAGAATTTTGGGTGGGATGGGCATTGTAATTCTTTCTACTTCTCGAGGTATAATGACAGACCGGGAAGCTCGACTCGAAAGAATTGGTGGAGAAATCTTGTGTTATATATGGTAATCTTTTTGGTATCCGAATTCGATCCAGACTTCTTATTTTTTTGTT---AAAAAAAAAGAGA--AAAGAATAGGTTTCGAATACCATAAAAGTCCTTTCGCCTTTCCTAGGAATAGAATTAAAGATTTCCAAATTTAAAGAAACTTAGTTTCTT-AAAAAAAAAGTATGTATATTCAAAAATTAAGGGATAATAAATATGAAAATAAGAGCTTCTGTTCGCAAAAAGACAAGTAGTTTGATACAATCTTTGATCTCTTAGTTTTGGCCTCTATTTTATTT------------TTGTGATTTTAGATAGGGTATGTAGATATCTTAATTTGAATCGCCACCCTTTACTTTACTTTGAATTTTGGTCTTTTTTT-----ATCCAGGAGACGCTCCAAAATAAACAGGTATGAAAGCTATAATTGTAAACCACGATTGAATTTATGGAAGCATTGGTTTATACATTCCTTTTAGTGTCAACTTTAGGAATAATTTTTTTCGCTATTTTTTTTCGAGAACCGCCTAAAATTCAAACTAAAAAGGTAAAATGATTTTTTAATATCTTAATTGAAGTAAAGAGGTAAAGAACCTCCCAGTATTAGGAGGTTCTTTACCTCTTTTAGTCCCCGTGTTCCTCGAATGGATCTCTTAGTTGTTGAGAGGGTTGCCCAAAAGCAGTATATAAGGCATACCCAGTAAAACTTACAAGTAAACCAGATATAGAGATGGCGACTAGGGTTGCTGTTTCCATTAT--------------TATATGATTTCAAGACCCCAATGGATCTATGATAAGATCATTTATTTACAACGGAATGGTATACAAAGATCCATGGAGGGGCATCATTAACGAATTTTGGTTTGAAATACC----CTTTTTAGCTTATTCTAA-------------------------GGAAAGAGATCTAAAATAGTTTTTTCCTAAACGAAACGAGTTTTTTCCTAGAATTTGTTTGAATCATTTATATCTTCTTCCAATCACTTTTTTTGCGTGATTATTTTGTTCATTCAATTCCAATCCAATTTTAGGAGTCATAATCTGAATAAGAGTTGTTTCCAACGTGTTATT--AAAAAAAAAAAGGGGGG-TTTTTCTAGAGAGATAGAGCAATTTGTATTTCAATCGGTTTTATTCAATTCAATGATTG--------ACTAATAATAAAATATTAAT-AAAAAATAATAAAATAAAATAAATTACAAG-----AAAACAAAGACTTATATTTCTAGGCAAGGATTCAGACTAATGAATTTGTCCATTTAGATTGATTGTATCCAAGTGGGATAATGATAAGGAAGAGAATAATTCAAAAAACAAAATGAGATTCAG---AAAAAAAAATGGATTATTTAGAAGAGTGAAATCAAACTAAGTTTATGGA--ATATATATATAAATAATGGAATAATGGCTATAAGCCAACTTTCTTTTTGTGAATATTTCAACATC-AAAAAATAATTTTTGAATCCGATTACGATTAAATTTAAGATACGAATAGTTTGGTTTACGTTATGGAAGAAAGACGTGTATATGGAATATTAACTATTTATATAGATAGTTATATATTCGTTAAAAGATACATCTAAAAGATATATTTAA--TCTGCCCTGGAGATTTAGATAGGAATTTCAATAAAAGTCCCTC-----CTTTTCGTTTGG-----------------------------------AACTGGGAATTCAATATTGAATAATTGAATAAATAAATCAAATCAAGAAAAGGAACGAAGAGTTCAAAATTTATTGGTTGATTGTATCATTAACCATGATCCTCCTATTCAACTACTTCAACTATTTCCGAGCACCGCATAGTATTTTTTTTAGGGCTTTTGAAGCTTCTATCATTCAGGTATGATTTGATTTTTCGTACACTGCCCTTCGAATTTCTAAGGGTTTCGAAGAAAAAAAATTTATCGGACCATAACTTAGCTAAATTCATGAATTCAATTCGGTTATTCCTTCTTAGAGTTTTAATAACCATATGAACCGTGAAA----TTTTTTTTTGAAAAGAACTGTTCGAGGAACAAGTGATTCTCCTCTCGTTACTAGTTGATGCTCAGACTTATTTCTCTCATTTTATCAAACCAATCTTATTTTTTGATCTTGT---TCATGAGATTTCTC---AAAAAAAAAAATTTTACGTATTCTT-CTATGTGCATTAAACTGTTATAGTATCCTATATTTTATTATTTTATACTTT-ATTCTTTCTCGCCATCTTTCTTCTATTTTCTTTTGCCTATTTTTATTCTATTTTGTTTTCTTTCCGATTCAGAT--AAAAAAAACTCTAGAATATTTCGCAAGTCAAGAAACTTCGAATATTTGTTCTATTTACTTTCTATCTGTCTATCTGTCAGAAAAGACGAAAGAGAGTGGATTTTCCTATTATTAAATTGAATACAATATTCAAATAGATAACTTTTAATGAAAGTA--------------------TTTTTTTCACATCTATTCTAGATTAGATTGTCGGAAAAGATATTGTATGTATTGATATGAAAATATGTGATACATGAAGTCATGATCTGATAGATATATCAATCTTATTATATATAAATTTTATATTAGGCTTAGTATATAGAAATCTTCTAT--------------TAGGTATAATTAAAATATCAATATAAATTGATCTTGCGTTCTGGAATCAAAGAAAAATATTC-AAAAAGTCTTTTCTATGTCTTATCTTATGACTTCGA------------------ATAAACTTTTCTAGGGAGTAAGGGAATAGTGATTTATTCTTTATAATAG---------------------------------TGATTT----------A-----------TTCTTT--------------------ATAGAATAATTAGTATCAAGAAGATTAAATCAGAAATATCGACAGATTTTTTTTGGAGTCCAAAAAGAAATATCAAAATGAAAGAAAAAGCAGAGTTATTCTTTCAA-TTTCATCTATATCGAATTTGAATATCAGAATAGTAGATATAGTCATCATGCAATAGGTTAGGTCCACTTACTTTTATTGATTTCGAATCAAATTTTTACGGTTGATTTATGGAAAAGAAGAACATTTTGCGATT--TAAGAGCCAATTTCTCATTTCTCATTATTCAATTATCTAGTTATATTCTAACA---------------------------------TTCTATTTATATTCTAATATAATAAACAAATGTTCAACCTTGTAACTAAACTTTCTAACTCTATAAATAAAATAACTAGAT------AAAAAAAA----AAATAGAATAATATTCTATATTCTATAGACTAATAGTATATATTCTAAAGAATACTCTATATTCT----AATAATATATATTA-TTAGAATA--ATATATATTCGAAATATTATAAATAGATATAGTATATATTCTAAAAAATAGACTATTCTAAACAATCGAGTCTAAAAAATAGAATATAGTCGAAATAACTAGAAATATATTATATAACTAGAA--------------------TATTAACTAGAATATAGAAGAAAGATATTCTATAAAATT-------------ATAGAAATAGAAAATAGAAATCTATTAGAATCAAATAATATATTATTATTAGATATTATTA--------TATATTAATATTAGATATTAACATATTCTAATACTAA-TAATAGATTAGTAAATAAT-------------------------------------------------------------------------ATATTCTATT------TTATAAAATATTCTA--TTTTTTTTTTCTCAAAAAAAATTTCTAAAGATA-----TATTGTAAAAGAAGCTCGAAAAGAAAGGAAAATAAAGCATTAGAATATTAATTTGTGAAAATTTTCGAATTTTAGAATTAATTAGAATTCTAGACTTTCTTACTTTTGTTATTCT-AAATATCAACTTCTACTGCCTCTTCAAATAGGAGTAGAGTACTACCCCTGGTTTTATGAAAAAA1110?11110???10000110000?1??111110010001001??10?111?0011000001111?1?11???1110010001?1010000?10?10000000001011???10??1101?10000?1??01??000111111100?1?111000101101000?100000010000110001??100101011?1?0000010??01?100011?10001??01110001?1101?0101000?1?000?????1010000100101000011000?11??1??1?10011
E_setosa_Y385 GGACTGACCAGAGTATGAACTAATAAGTATACAAACTAATAACCAACTCATCACTTTGCATTATCTGGATATAAAAAAAG--------AGTCAAGATATGATATATTGGTCATATAATTGTAGCAATTAAAATACTTTTTGCACAAACAAAAGAAAACGAATCTGATTATGATTTAGAAATCAAAATGGAAAATTATGCGGAGCAGATAAGTGGAAGGTTGAAAGAAAGAAAAAGAATATCAATGATAGAGAATTCCAA-TATGTAAGGTCTATAAGTCATCACAGAAAAGCCAATGTAGTAAAGCATCAATACCACTTGATTTAAAATTTTAAAATTAAACTACTCCGT--------------------TGATAAAACAAAAAATCAAGAGCCTTGAGTCAATTCAGACTGAGAAGATTGACTCAAGAACAAATTTTATTAAAGGCTCCGTTGGAAAATTAAGACCTAAGCATTACTGGAGAAGTGATGGGAACGATGGAACCTGTAAATACATAAGATTTTAATGAAACCAAATCTTAATGATTTATTGGGAGGATAGCGAAAGGAACCCGAAGACAATCCTTTTATTTTATTATG--------------------------------------AGAGATCATGGGTTACCTCTCCAA--------------ATAAAATAACTATTGAAAGACTAAATAAGCAAGAGCAAATATTCGCCCGCGAAGATTTTTTTTTATTCTTTTTAATTGCTAAATTTGATGAATCTGATATCCTAATTAGAATATCTAAAAAAATTTGTTACAAACTTAT------AACAAATAACAAAAACAAGATTATA-AAAAAAAAAAAATCGAAAAAATTATTCTAGTTATATTATAGACAGTAATTATAGACAATTTTTTCGATTTCTATCTAGAACTTATTCGATCTATAACTATTAGAACTAGAAAATAGAATATAGATTGTAATATATACAAATAGATACAAATTTCTA-TTCTACTAA------------------------------------AATCCTATTCTAATAATCTAAGATTCTAATACT----------------------AATA-------------AATAGATCTAATCAA-------------------------------------TAAA-------------------------------------AAATAGATT-AAAAAAAGAAATAGATCTAATCAGTAAGAAATAGATT-----AAATAAATAAATTTAAGTAAATTAAGTAAAAATTGAAATTGAAAAGAATACAATGATTTAATATATTATTTTTTTTGTTTTTCGTATTCGTAAAAGACATGTATATTTTTTTAATCATTTCGTTCGCGAGGAGCTGGATGAGAAGAAATTCTCATGTCCGGTTCTGTACCACTTGGCTACATCCGCCCCTAATACTCCAACTAA-------------------TAGTATAACTCTATTAAATAACTCTATTAAAAAG------------------------------AAAAAGTTTTCTCTCG----------ATTTATA-----------GT-----------------------------------------------AAAAATAAAGTAAAAAATTCGATTTAAATTTAA-AAGGTAGATT----TAAAAAGGTAAAGGTACAAGGATTGTAATCTCTAGCATTTAATATTTAATAGCATTTAATATTCAATTTGCTCTTTGTTATAAGATCTTAGAAGATACAAATACAAACATACAACCTCAAA---------------------------------------------------GAACAACTTTCCAAACTAAAATAACCGATAACAAAT------AACAAATAACAAATTGATTTCAATTTTATATTCAACTTTTATC---------------------------------------------AGTACATATACCAAATTAGTACATATAGAAATCTA-------TCTATTTATAGAATATCAGAAATATAAATTAAATGAAGTAAACAAAAAGCATTTTTTTTTTATGGAAAGTCAATATATATT------------ATATATATTAATCGA-TTTAGTAATAAACTAAACGAAATTAA-------TAAAAACTAAAAAAT-----------------------AAAGGAGCAATACCAAACCTCTTGATAGAAATTGG-TATTGCTCCTTTA--------TTTTTTAG-TTTTGTTTTCAAGAACTCGCACACACCAAGACCGAAATCTTACCCATTTGTAGAAATTAAAAATGGGCAATCCTGAGCCAAATCCTGTTTTCCCAAAACAGAAAAAGTTTCATAAAAACAG--AAAAAAACAAGGAAGGATAGGTGCAGAGACTCAATGGAAGCTGTTCTAATAAATGAGGTTGACTGCGTTGCATTAGTAAAGTAAACCTTCTATCAAAACCCCAGAAAGGATAAAGTAAAGGATAACCATATATACATACGTACGTAAATACTATCTCAAATGATTAATAGGAAATGATTAATAGAGACCCGAATCCATAATCCATATTCATC--TTTTTTTTTCTCTTTAATTTC--TTTTTTTTTTATC--------------------TTTATTTCTTTTTTCTCTTT------------TTTATTTCTTTTTTCTCTTTA-TATATATTCTAT------------------------------ATAT------ATAAAATTGGTTTGAATTGATTCCAAATTGAGGAAAGGATTTAATATTAATTCATCAAACCATTCACTTCATAGTCTGATAGATAACTGACTAATCGGACGAGAATAAAGATAGAGTCCCGTTCTACCTGTCAATATCGACAACAAGGCAATTTATAGTAAGAGGAAAACCCATTCTCTCTTTTCTTTAACGATTCCAATTTTGTTATCTTTCTGATTCATTCGATTCTGTGATAAACATATTTGGGCTGGAC--TTTTTTTTTCACAAATCTTGTGATAGATATCATACACCTACAAATACCCATCTTTGAGCAAAACAAAAAATTCCCATTCATTTTTATTTTCATTGGAAATTTGAATAAATTTGAATAATTAACAAT----CAAAATCATTATTCGAATTGAAATTTACGAAGTTC-TTTTTTTTTTTTTAAGATACAAAAAATTTCAGGTCTGGCTAATACTTTATTA--------------TACAATATTTTTTCGTCTTTTTTAAAAAAAA-----TTGACTTTTTAAATTGACATAGGCCCAAGTTTTTTACTAAAATTTAGTAAAACGAAGAAGCCGGCGCGACTAAAATGGTAGTTTCATTAGCACCTGAGGTCTTATAAG------------ATAAAAAATTAAACCAT-----ATAAGATAAAAAATTTCAGATTAAGAGGAGACCATGAGATAG-TTATAGTATTTAGTATTTTAGTTATAGTATTTGAATTAGTTGAATAAAGACGAAA-----------------------------------TAGAATTAAGCA------AA-TTAATTAGTAAATTGTGTTTTACGGATATACCTTTAATTAAATAAATAATAAATAATAAGA-----AAATCAAAATTGAGAGATTAACTAATTAATTAACAAAAACAAAAAACAAGAGTATGTTGATTATATCAAAACTAGAGAAAAATAAAAATTTTAGTTTATCATGGGTAGGGATCCTATTGCTGAGATAATAACCTCTATACGAAATGCTGACATGAATAGAAAAGGAACCGTTCGAATAGCAGCTACTAACATTACCGAAAACATTATTAAAATACTCTTAAGAGAGGGTTTTATTGAAAATGTACGGAAACATCAGGAAGGCAACAAAAATTTTTTGGTTTTAACCCTACGCCATAGAAGGAAGAAGCAAGTACCATATAGAACTAGTCTAAATTTAAAACGGATCAGCCGGCCGGGGCTACGAATCTATTCTAACTATCAAAAAATTCCTAGAATTTTGGGTGGGATGGGCGTTGTAATTCTTTCTACTTCTCGAGGTATAATGACAGACCGGGAAGCTCGACTCGAAAGAATTGGTGGAGAAATCTTGTGTTATATATGGTAATCTTTTTGGTATCCGAATTCGATCCAGACTTCTTATTTTTTTGTT---AAAAAAAAAGAGA--AAAGAAGAGATTTCGAATACCATAAAAGTCCTTTCGCCTTTACTAGGAATAGAATTTAAGATTTCAAAATTTAAAGAAACTTAGTTTCTT-CAAAAAAAAGTATGTATATTCAAAAATTAAGGGATAATAAATATGAAAATAAGAGCTTCTGTTCGCAAAAAGACAAGTAGTTTGATACAATCTTTGATCTCTTAGTTTTGGCCTCTATTTTATTT------------TTGTGATTTTAGATAGGGTATGTAGATATCTTAATTTGAATCGCCACC-----CTTTACTTTGAATTTTGGTCTTTTTTT-----ATTCAGGAGACGTTCCAAAATAACCAGGTATGAAAGCTATAATTGTAAACCACGATTGAATTTATGGAAGCATTGGTTTATACATTCCTTTTAGTGTCAACTTTAGGAATAATTTTTTTCGCTATTTTTTTTCGAGAACCGCCTAAAATTCAAACTAAAAAGGTAAAATGATTTTTTAATATCTTAATTGAAGTAAAGAGGTAAAGAACCTCCTAATACTGGGAGGTTCTTTACCTCTTTTAGTCCCCGTGTTCCTCGAATGGATCTCTTAGTTGTTGAGAGGGTTGCCCAAAAGCAGTATATAAGGCATACCCAGTAAAACTTACAAGTAAACCAGATATAGAGATGGCGACTAGGGTTGCTGTTTCCATTAT--------------TATATGATTTCAAGACCCCAATGGATCTATGATAAGATCATTTATTTACAACGGAATGGTATACAAAGATCCATGGAGGGGCATCATTAACGAATTTTGGTTTGAAATACCCTTTCTTTTTAGCTTATTCTAA-------------------------GGAAAGAGATCTAAAATAGTTTTTTCCTAAACGAAACGAGTTTTTTCCTAGAATTTGTTTGAATCATTTATATCTTCTTCCAATCACTTTTTTTGCGTGATTATTTTGTTCATTCAATTCCAATCCAATTTTAGGAGTCATAATCTGAATAAGAGTTGTTTCCAACGTGTTATT-----AAAAAAAAGGGGG--TTTTCCTAGAGAGATAGAGCAATTTGTATTTCAATCGGTTTTATTCAATTCAATGATTG--------ACTAATAATAAAATATTAATAAAAAAATAATAAAATAAAATAAATTACAAG-----AAAACAAAGACTTATATTTCTAGGCAAGGATTCAGACTAATGAATTTGTCCATTTAGATTGATTGTATCCAAGTGGGATAATGATAAGGAAGAGAATAATTCAAAAAACAAAATGAGATTCCG--AAAAAAAAAATGGATTATTTCGAAGAGTGAAATCAAACTAAGTTTATGGA--ATATATATATAAATAATGGAATAATGGCTATAAGCCAACTTTCTTTTTGTGAATATTTCAACATC-AAAAAATAATTTTTGAATCCGATTACGATTAAATTTAAGATATGAATAGTTTGGTTTACGTTATGGAAGAAAGACGTGTATATGGAATATTAACTATTTATATAGATAGTTATATATTCGTTAAAAGATACATCTAAAAGATATATTTAA--TCTGCCCTGGAGATTTAGATAGGAATTTCAATAAAAGTCCCTC-----CTTTTCGTTTGG-----------------------------------AACTGGAAATTCAATATTGAATAATTGAATAAATAAATCAAATCAAGAAAAGGAACGAAGAGTTCAAAATTTATTGGTTGATTGTATCATTAACCATGATCCTCCTATTCAACTACTTCAACCATTTCCGAGCACCGCATAGTATTTTTTTTAGGGCCTTTGAAGCTTCTATCATTCAGGTATGATTTGATTTTTCGTACACTGCCCTTCGAATTTCTAAGGGTTTCGAAGAAAAAAAAATTATCGGACCATAACTTAGCTAAATTCATGAATTCAATTCGGTTATTCCTTCTTAGAGTTTTAATAACCATATGAACCGTGAAAA--TTTTTTTTTTGAAAAGAACTTTTCGAGGAACGAGTGATTCTCCTCTCGTTACTAGTTGATGCTCAGACTTATTTCTCTCATTTTATCAAACCAATCTTATTTTTTGATCTTGT---TCATGAGATTTCTC--AAAAAAAAAAAATTTTACGTATTCTT-CTATGTGCATTAAACTGTTATAGTATCCTATATTTTATTATTTTATACTTT-ATTCTTTCTCGCCATCTTTCTTCTATTTTCTTTTGCCCATTTTTATTCTATTTTGTTTTCTTTCCGATTCAGATAAAAAAAAAACTCTAGAATATTTCGCAAGTCAAGAAACTTCGAATATTTGTTCTATTTACTTTCTATCTGTCTATCTGTCAGAAAAGACGAAAGAGAGTGGATTTTCCTATTATTAAATTGAATACAATATTCAAATAGATAACTTTTAATGAAAGTATTTTAAAATAATGAAAGTA-TTTTTTTCACATCTATTCTAGATTAGATTGTCGGAAAAGATATTGTATGTATTGATATGAAAATATGTGATACATGAAGTCATGATCTGATAGATATATCAATCTTTTTATATATAAATTTTATATTAGGCTTAGTATATAGAAATCTGCTATTAGTTATAATTAAATAGGTATAATAAAAATATCAATATAAATTGATCTTGCGTTCTGGAATCAAAGAAAGATATTC-AAAAAGTATTTTCTATGTCTTATCTTATGACTTCGA------------------ATAAACTTTTCTAGGGAGTAAGGGAATAGTGATTTATTCTTTATAATAG---------------------------------TGATTT----------A-----------TTCTTT--------------------ATAGAATAATTAGTATCAAGAAGATTAAATCAGAAATATCGACAGA-TTTTTTTGGAGTCCAAAAAGAAATATCAAAATGAAAGAAAAAGCAGAGTTATTCTTTCAATTTTCATCTATATCGAATTTGAATATCAGAATAGTAGATATAGTCATCATGCAATAGGTTAGGTCCACTTACTTTTATTGATTTCGAATCAAATTTTTACGGTTGATTTATGGAAAAGAAGAACATTTTGCGATT--TAAGAGCCAATTTCTCATTTCTCATTATTCAATTATCTATTTATATTCTACCA---------------------------------TTCTATTTATATTCTAATATAATAAACAAATGTTCAACCTTGTAACTAAACTTTCTAACTCTATAAATAAAATAACTAGAATAAAAAAAAAAAAA----AAATAGAATAATATTATATATTCTATAGACTAATAGTATATATTCTAAAGAATACTCTATATTCT----AATAATATATATTA-TTAGAATA----ATATATTCGAAATATTATAAATAGATCTAGTATATATTCTAAAAAATAGACTATTCTAAACAATCGAGTCTAAAAAATAGAATATATTCGAAATAACTAGAAATATATTATATAACTAGAA--------------------TATTAACTAGAATATAGAAGAAAGATATTCTATAAAATT-------------ATAGAAATAGAAAATAGAAATCTATTAGAATAAAATAATATATTATTATTAGATATTATTA--------TATATTAATATTAGATATTAACATATTCTAATACTAA-TAATAGATTAGTAAATAATATATTTAGATTAGTAAATAATATAATAATATATTCAAATATTATATAGAATATTCTATTTTATATTATATAGAATATTCTATT------TTATAGAATATTCTA---TTTTTTTTTCTCAAAAAAAATTTCTAAAGATA-----TATTGTAAAAGAAGCTCGAAAAGAAAGGAAAATAAAGCATTAGAATATTAATTTGTGAAAATTTTCGAATTTTAGAATTAATTAGAATTCTAGACTTTCTTACTTTTGTTATTCT-AAATATCAACTCCTACTGCCTCTTCAAATAGGAGTAGAGTAATACCCCGGGTTTTATGAAAAAA1110?1101010000000010?1?????1111100?1000001??10?111?0011000001011?100000111110???1??10?1000?10?10000100001011???10?10001100000?1??1???010111110100?1?111100101001000????1?10?0000100001?1000101011?1?0000000100110000110000000100110001?1101?1001000?1?00000000001000010010?100011000?11000001??1011
E_prostrata_S473 GGACTGACCAGAGTATGAACTAATAAGTATACAAACTAATAACCAACTCATCACTTTGCATTATCTGGATATAAAAAAAG--------AGTCAAGATATGATATATTGGTCATATAATTGTAGCAATTAAAATACTTTTTGCACAAACAAAAGAAAACGAATCTGATTATGATTTAGAAATAAAAATGGAAAATTATGCGGAGCAGATAAGTGGAAGGTTGAAAGAAAGAAAAAGAATATCAATGATAGAGAATTCCAA-TATGTAAGGTCTATAAGTCATCACAGAAAAGCTAATGTAGTAAAGCATCAATACCAATTGATTTAAAATTTTAAAATTAAACTACTCCGT--------------------TGATAAAACAAAAAATCAAGAGCCTTGAGTCAATTCAGACTGAGAAGATTGACTCAAGAACAAATTTTATTAGAGGCTCCATTGGAAAATTAAGACCTAAGCATTACTGGAGAAGTGATGGGAACGATGGAACCTGTAAATACATAAGATTTTAATGAAACCAAATCTTAATGATTTATTGGGAGGATAGCGAAAGGAACCCGAAGACAATCCTTTTATTTTATTATG--------------------------------------AGAGATCATGGGTTACCTCTCCAA--------------ATAAAATAACTATTGAAAGACTAAATAAGCAAGAGCAAATATTCGCCCGCGAAGATTTTTTTTTATTCTTTTTAATTGCTAAATTTGATGAATCTGATATCCTAATTAGAATATCTAAAAAAATTTGTTACAAACTTAT------AACAAATAACAAAAACAAGATTATC--AAAAAAAAAAATCGAAAAAATTATTCTAGTTATATTATAGACAGTAATTATAGACAATTTTTTCGATT---------AAC-TATTCGATCTATAACTATTAGAACTAGAAAATAGAATATAGATTGTAATATATACAAATAGATACAAATTTCTA-TTCTACTAATATTC-TATTCTTCTACTAATATTCTATTCTACTAAAATCCTATTCTAATAATCTAAGATTCTAATACT----------------------AATA-------------AATAGATCTAATCAA-------------------------------------TAAA-------------------------------------AAATAGATT-AAAAAAATAAATAGATCTAATCAGTAAGAAATAGATT-AAAAAAATAAATAAATTTAAGTAAATTAAGTAA------AAATTGAAAAGAATA-----------------------------------------GAAAGACAGGTATATTTTTTTAATCATTTCGTTCGCGAGGAGCTGGATGAGAAGAAATTCTCATGTCCGGTTCTGTACCTCTTGGCTACATCCGCCCCTAATACTCCAACTAATAGTATAACTCTATTAAATTAGTATAACTCTATTAAATAACTCTATTAAAAAG------------------------------AAAAAGTTTTCTCTCG----------ATTTATA-----------GT-----------------------------------------------AAAAATAAAGTAAAAAATTCGATTTAAATTTCA-AAGGTAGATTTAAATAAAAAGGTAAAGGTACAAGGATTGTAATCTCTAGCATTTAATATTTAATAGCATTTAATATTCAATTTGCTCGTTGTTATAAGATCTTAGAAGATACAAATACAAACATACAACCTCAAA---------------------------------------------------GAACAACTTTCCAAACTAAAATAACCG-------AT------AACAAATAACAAATTTATTTCAATTTTATATTCAACTTTTATC---------------------------------------------AGTACATATACCAAATTAGTACATATAGAAATCTA-------TCTATTTATAGAATATCAGAAATATAAATTAAATGAAGTAAACAAAAAGCA--TTTTTTTTATGGAAAGTCAAT-------------------ATATATATTAATCGA-TTTAGTAATAAACTAAACGAAATTAA-------TAAAAACTAAAAAAT-----------------------AAAGGAGCAATACCAAATCTCTTAATAGAAATTGGATATTGCTCCTTTA--TTT---TTTTTTAG-TTTTGTTTTCAAGAACTCGCACACACCAAGACCGAAATCTTACCCATTTGTAGAAATTAAAAATGGGCAATCCTGAGCCAAATCCTGTTTTCCGAAAACAGAAAAAGTTTCATAAAAACAG---AAAAAAAAAGGAAGGATAGGTGCAGAGACTCAATGGAAGCTGTTCTAATAAATGAGGTTGACTGCGTTGCATTAGTAAAGTAAACCTTCTATCAAAACCCCAGAAAGGATAAAGTAAAGGATAACCATATATACATACGTACTTAAATACTATCTCAAATGATTAATAGGAAATGATTAATAGAGACCCGAATCCATAATCCATATTCATC--TTTTTTTTTCTCTTTAATTTC---TTTTTTTTTATC--------------------TTTATTTCTTTTTTCTCTTT------------TTTATTTCTTTTTTCTCTTTA-TATATATTCTATATCTTTATATATATTCTATATATATAAAATATAT------ATAAAATTGGTTTGAATTGATTCCAAATTGAGGAAAGGATTTAATATTAATTCATCAAACCATTCACTTCATAGTCTGATAGATAACTGACTAATCGGACGAGAATAAAGATAGAGTCCCATTCTACCTGTCAATATCGACAACAAGGCAATTTATAGTAAGAGGAAAACCCATTCTCTCTTTTCTTTAACGATTCCAATTTTGTTATCTTTCTGATTTATTCGATTCTGTGATAAACATATTTGGGCTGGAC--TTTTTTTTTCACAAATCTTGTGATAGATATCATACACCTACAAATACCCATCTTTGAGCAAAACAAAAAATTCCCATTCATTTTTATTTTCATTGG----------AAATTGGAATAATTAACAAT----CAAAATCATTATTCGAATTGAAATTTACGAAGTTC-----TTTTTTTTTAAGATACAAAAAATTTCAGGTCTGCCTAATACTTTATTA--------------TACAATATTTTTTCGTCTTTTTTAAAAAAAA-----TTGACTTTTTAAATTGACATAGGCCAAAGTTTTTTACTAAAATTTAGTAAAACGAGTAAGCCGGCGCGACTAAAATGGTAGTTTCATTAGCACCTGAGGTCTTATAAG------------ATAAAAAATTAAACCAT-----ATAAGATAAAAAATTTCAGATTAAGAGGAGACCATGAGATAG-TTATAGTATTTAGTATTTTAGTTATAGTATTTGAATTAGTTGAATAAAGACGAAA-----------------------------------TAGAATTAATCATTAATCAAATTAATTAGTAAATTGTGTTTCACGGATATACCTTTAATTA-------AATAAATAATAAGA-----AAATGAAAATTGAGAGATTAACTAATTAATTAACAAAAACAAAAAACAAGAATATGTTGATTATATCAAAACTAGAGAAAAATAAAAATTTTAGTTTATCATGGGTAGGGATCCTATTGCTGAGATAATAACCTCTATACGAAATGCTGACATGAATAGAAAAGGAACCGTTCGAATAGCAGCTACTAACATTACCGAAAACATTATTAAAATACTCTTAAGAGAGGGTTTTATTGAAAATGTACGGAAACATCAGGAAGGCAACAAAAAATTTTTGGTTTTAACCCTACGCCATAGAAGGAAGAAGCAAGGCCCATATAGAACTAGTCTAAATTTAAAACGGATCAGCCGGCCGGGGCTACGAATCTATTCTAACTATCAAAAAATTCCTAGAATTTTGGGTGGGATGGGCATTGTAATTCTTTCTACTTCTCGAGGTATAATGACAGACCGGGAAGCTCGACTCGAAAGAATTGGTGGAGAAATCTTGTGTTATATATGGTAATCTTTTTGGTATCCGAATTCGATCCATACTTCTTATTTTTTTGTT---AAAAAAAAAAAGAGAAACGAATAGGTTTCGAATACCATAAAAGTCCTTTCGCCTTTCCTAGGAATAGAATTTAAGATTTCAAAATTTAAAGAAACTTAGTTTCTT-CAAAAAAAAGTATGTATATTCAAAAATTAAGGGATAATAAATATGAAAATAAGAGCTTCTGTTCGCAAAAAGACAAGTAGTTTGATACAATCTTTGATCTCTTAGTTTTGGCCTCTATTTTATTT------------TTGTGATTTTAGATAGGGTATGTAGATATCTTAATTTGAATCGCCACCCTTTACTTTACTTTGAATTTTGGTCTTTTTTT-----ATCCAGGAGACGCTCCAAAATAAACAGGTATGAAAGCTATAATTGTAAACCACGATTGAATTTATGGAAGCATTGGTTTATACATTCCTTTTAGTGTCAACTTTAGGAATAATTTTTTTCGCTATTTTTTTTCGAGAACCGCCTAAAATTCAAACTAAAAAGGTAAAATGATTTTTTAATATCTTAATTGAAGTAAAGAGGTAAAGAACCTCCCAGTATTAGGAGGTTCTTTACCTCTTTTAGTCCCCGTGTTCCTCGAATGGATCTCTTAGTTGTTGAGAGGGTTGCCCAAAAGCAGTATATAAGGCATACCCAGTAAAACTTACAAGTAAACCAGATATAGAGATGGCGACTAGGGTTGCTGTTTCCATTAT--------------TATATGATTTCAAGACCCCAATGGATCTATGATAAGATCATTTATTTACAACGGAATGGTATACAAAGATCCATGGAGGGGCATCATTAACGAATTTTGGTTTGAAATACC----CTTTTTAGCTTATTCTAA-------------------------GGAAAGAGATCTAAAATAGTTTTTTCCTAAACGAAACGAGTTTTTTCCTAGAATTTGTTTGAATCATTTATATCTTCTTCCAATCACTTTTTTTGCGTGATTATTTTGTTCATTCAATTCCAATCCAATTTTAGGAGTCATAATCTGAATAAGAGTTGTTTCCAACGTGTTATT----AAAAAAAAAGGGGG---TTTTCTAGAGAGATAGAGCAATTTGTATTTCAATCGGTTTTATTCAATTCAATGATTG--------ACTAATAATAAAATATTAATAAAAAAAT-----AATAAAATAAATTACAAGAAAACAAAACAAAGACTTATATTTCTAGGCAAGAATTCAGACTAATGAATTTGTCCATTTAGATTGATTGTATCCAAGTGGGATAATGATAAGGAAGAGAATAATTCAAAAAACAAAACGAGATTCCG---AAAAAAAAATGGATTATTTAGAAGAGTGAAATCAAACTAAGTTTATGGA--ATATATATATAAATAATGGAATAATGGCTATAAGCCAACTTTCTTTTTGTGAATATTTCAACATC-AAAAAATAATTTTTGAATCCGATTACGATTAAATTTAAGATACGAATAGTTTGGTTTACATTATGGAAGAAAGACGTGTATATGGAATATTAACTATTTATATAGATAGTTATATATTCGTTAAAAGATACATCTAAAAGATATATTTAA--TCTGCCCTGGAGATTTAGATAGGAATTTCAATAAAAGTCCCTC-----CTTTTCGTTTGG-----------------------------------AACTGGGAATTCAATATTGAATAATTGAATAAATAAATCAAATCAAGAAAAGGAACGAAGAGTTCAAAATTTATTGGTTGATTGTATCATTAACCATGATCCTCCTATTCAACTACTTCAACCATTTCCGAGCACCGCATAGTATTTTTTTTAGGGCCTTTGAAGCTTCTATCATTCAGGTATGATTTGAGTTTTCGTACACTGCCCTTCGAATTTCTAAGGGTTTCGAAGAAAAAAAATTTATCGGACCATAACTTAGCTAAATTCATGAATTCAATTCGGTTATTCCTTCTTAGAGTTTTAATAACCATACGAACTGTGAAA----TTTTTT--------------------------------------------------------------------------------------------TTTTTTGATCTTGT---TCAGGAGATTTCTCAAAAAAAAAAAAAATTTTACGTATTCTT-CTATGTGCATTAAACTGTTATAGTATCCTATATTTTATTATTTTATACTTT-ATTCTTTCTCGCCATCTTTCTTCTATTTTCTTTTGCCCATTTTTATTCTATTTTGTTTTCTTTCCGATTCAGAT--AAAAAAAACTCTAGAATATTTCGCAAGTCAAGAAACTTCGAATATTTGTTCTATTTACTTTCT--------ATCTGTCAGAAAAGACGAAAGAGAGTGGATTTTCCTATTATTAAATTGAATACAATATTCAAATAGATAACTTTTAATGAAAGTA--------------------TTTTTTTCACATCTATTCTAGATTAGATTGTCGGAAAAGATATTGTATGTATTGATATGAAAATATGGCATACATGAAGTCATGATCTGATAGATATATCAATCTTATTATATATAAATTTTATATTAGGCTTAGTATATAGAAATCTTCTAT--------------TAGGTATAATTAAAATATCAATATAAATTGATCTTGCGTTCTGGAATCAAAGAAAGATATTC-AAAAAGTCTTTTCTATGTCTTATCTTATGACTTCGA------------------ATAAACTTTTCTAGGGAGTAAGGTAATAGTGATTTATTCTTTATAATAGTATAATAG-------------------------TGATTT----------A-----------TTCTTT--------------------ATAGAATAATTAGTATCAAGAAGATTAAATCAGAAATATCGACAGATTTTTTTTGGAGTCCAAAAAGAAATATCAAAATGAAAGAAAAAGCAGAGTTATTCTTTCAA-TTTCATCTATATCGAATTTGAATATCAGAATAGTAGATATAGTCATCAGGCAATAGGTTAGGTCCACTTACTTTTATTGATTTCGAATCAAATTTTTACGGTTGATTTATGGAAAAGAAGAACATTTTGCGATT--TAAGAGCCAATTTCTCATTTCTCATTATTCAATTA----------------------------------------------------TCTATTTATATTCTAATATAATAAACAAATGTTCAACCTTGTAACTAAATTTTCTAACTCTATAAATAAAATAACTAGA-------AAAAAAAA----AAATAGAATAATATTATATATTCTATAGACTAATAGTATATATTCT-----------------------AATAATATATATTACTTAGAATA--ATATATATTCGAAATATTATAAATAGATATAGTATATATTCTAAAAAATAGACTATTCTAAACAATCGAGTCTAAAAAATAGAATATATTCGAAATAACTAGAAATATATTATATAACTAGAA--------------------TATTAACTAGAATATAGAAGAAAGATATTCTATAAAATT-------------ATAGAAATAGAAAATAGAAATTTATTAGAATAAAATAATATATTATTATTAGATCTTATTATCTTATTATATAGTAATATTAGATATTAACATATTCTAATACTAA-TAATAGATTAGTAAATAATATATTTAGATTAGTAAATAATATA-----------------TTCAAAAATAATATATTCAAATATTATATAGAATATTCTATA------AAATAGAATATTCTA-TTTTTTTTTTTCTCAAAAAAAATTTCTAAAGATA-----TATTGTAAAAGAAGCTCGAAAAGAAAGGAAAAAAAAGCATTAGAATATTAATTTGTGAAAATTTTCGAATTTTAGAATTAATTAGAATTCTAGACTTTCTTACTTTTGTTATTCT-AAATATCAACTCCTACTGCCTCTTCAAATAGGAGTAGAGTACTACCCCTGATTTTATGAAAAAA1110?11010?1000001110000100011111001011??00??10?111?0010000001111?1?101??11100?1001?10??100?10??100010000101000010?10101????10?1??1???010111001100?10011000101101000???10??1??000101000??100101011?1?0000010??110000011?10011??0111000011101?0101001???001??????0100?1?00001000011000001000101100011
E_degeneri_3656_O1 GGACTGACCAGAATATGAACTAATAAGTATACAAACTAATAACCAACTCATCACTTTGCATTATCTGGATATAAAAAAAG--------AGTCAAGATATGATATATTGGTCATATAATTGTAGCAATTAAAATACTTTTTGCACAAACAAAAGAAAACGAATCTGATTATGATTTAGAAATCAAAATGGAAAATTATGCGGAGCAGATAAGTGGAAGGTTGAAAGAAAGAAAAAGAATATCAATGATAGAGAATTCCAA-TATGTAAGGTCTATAAGTCATCACAGAAAAGCTAATGTAGTAAAGCATCAATACCAATTGATTTAAAATTTTCAAATTAAACTACTCCGT--------------------TGATAAAACAAAAAATCAAGAGCCTTGAGTCAATTCAGACTGAGAAGATTGACTCAAGAACAAATTTTATTAGAGGCTCCGTTGGAAAATTAAGACCTAAGCATTACTGGAGAAGTGATGGGAACGATGGAACCTGTAAATACATAAGATTTTAATGAAACCAAATCTTAATGATTTATTGGGAGGATAGCGAAAGGAACCCGAAGCCAATCCTTTTATTTTATTATG--------------------------------------AGAGATCATGGGTTACCTCTCCAA--------------ATAAAATAACTATTGAAAGACTAAATAAGCAAGAGCAAATATTCGCCCGCGAAGA-TTTTTTTTATTGTTTTTAATTGCTAAATTTGATGAATCTGATATCCTAATTAGAATATCTAAAAAAATTTGTTACAAACTTAT------AACAAATAACAAAAACAAGATTATC---AAAAAAAAAATTGAAAAAATTATTCTAGTTATATTATAGACAGTAATTATAGACAATTTTTTCGATTTCTATCTATAAC-TATTCGATCTATAACTATTAGAACTAGAAAATAGAATATAGATTGTAATATATACAAATAGATAAAAATTTCTA-TTCTACTAA--------------------TATTCTATTCTACTAAAATCCTATTCTAATAATCTAAGATTCTAATACT----------------------AATA-------------AATAGATCTAATCAA-------------------------------------TAAA-------------------------------------AAATAGATT-AAAAAAATAAATAGATCTAATCAGTAAGAAATAGATT-AAAAAAATAAATAAATTTAAGTAAATTAAGTAAAAATTGAAATTGAAAAGAATACAATGATTTAATATATTA-TTTTTTTGTTTTTCGTATTCGTAAAAGACATGTATATTTTTTTAATCATTTCGTTCGCGAGGAGCTGGATGAGAAGAAATTCTCATGTCCGGTTCTGTACCACTTGGCTACATCCGCCCCTAATAATCCAACTAA-------------------TAGTATAACTTTATTAAATAACTCTATTAAAAAG------------------------------AAAAAGTTTTCTCTCG----------ATTTATA-----------GT-----------------------------------------------AAAAATAAAGTAAAAAATTCGATTTAAATTTAA-AAAGTAGATT----TAAAAAGGTAAAGGTAAAAGGATTGTAATCTCTAGCATTTAATATTTAATAGCATTTAATATTCAATTTGCTCTTTGTTATAAGATCTTAGAAGATACAAATACAAACATACAACCTCAAA---------------------------------------------------GAACAACTTTCCAAACTAAAATAACCG-------AT------AACAAATAACAAATTTATTTCCATTTTATATTCAACTTTTATC---------------------------------------------AGTACATATACCAAATTAGTACATATAGAAATCTA-------TCTATTTATAGAATATCAGAAATATAAATTAAATGAAGTAAACAAAAAGCA--TTTTTTTTATGGAAAGTCA---------------------ATATATATTAATCGA-TTTAGTAATAAACTAAACGAAATTAA-------TAAAAACTAAAAAAT-----------------------AAAGGAGCAATACCAAACCTCTTGATAGAAATTGGATATTGCTCCTTTA-TTTT---TTTTTTAG-TTTTGTTTTCAAGAACTCGCACACACCAAGACCGAAATCTTACCCATTTGTAGAAATTAAAAATGGGCAATCCTGAGCCAAATCCTGTTTTCCGAAAACAGAAAAAGTTTCATAAAAACAG-AAAAAAAACAAGGAAGGATAGGTGCAGAGACTCAATGGAAGCTGTTCTAATAAATGAGGTTGACTGCGTTGCATTAGTAAAGTAAACCTTCTATCAAAACCCCAGAAAGGATAAAGTAAAGGATAACCATATATACATACGTACTTAAATACTATCTCAAATGATTAATAGGAAATGATTAATAGAGACCCGAATCCATAATCCATATTCATC--TTTTTTTTTCTCTTTAATTTC--TTTTTTTTTTATC--------------------TTTATTTCTTTTTTCTCTTT------------TTTATTTCTTTTTTCTCTTTA-TATATATTCTAT------------------------------ATAT------ATAAAATTGGTTTGAATTGATTCAAAATTGAGGAAAGGATTTAATATTAATTCATCAAACCATTCACTTCATAGTCTGATAGATAACTGACTAATCGGACGAGAATAAAGATAGAGTCCCATTCTACCTGTCAATATCGACAACAAGGCAATTTATAGTAAGAGGAAAACCCATTCTCTCTTTTCTTTAACGATTCCAATTTTGTTATCTTTCTGATTCATTCGATTCTGTG--------ATTTGGGCTGGAC---TTTTTTTTCACAAATCTTGTGATAGATATCATACACCTACAAATACCCATCTTTGAGCAAAACAAAAAATTCCCATTCATTTTTATTTTCATTGG----------AAATTGGAATAATTAACAAT----CAAAATCATTATTCGAATTGAAATTTACGAAGTTC--TTTTTTTTTTTTAAGATACAAAAAATTTCAGGTCTGGCTAATACTTTATTA--------------TACAATATTTTTTCGTCTTTTTTTAAAAAAAA----TTGACTTTTTAAATTGACATAGGCCAAAGTTTTTTACTAAAATTTAGTAAAACGAGGAAGCCGGCGCGACTAAAATGGTAGTTTCATTAGCACCTGAGGTCTTATAAG------------ATAAAAAATTAAACCAT-----ATAAGATAAAAAATTTCAGATTAAGAGGAGACCATGAGATAG-TTATAGTATTTAGTATTTTAGTTATAGTATTTGAATTAGTTGAATAAAGACGAAA-----------------------------------TAGAATTAATCA------AA-TTAATTAGTAAATTGTGTTTCACGGATATACCTTTAATTA-------AATAAATAATAAGA-----AAATAAAAATTGAGAGATTAACTAATTAATTAACAAAAACAAAAAACAAGAGTATGTTGATTATATCAAAACTAGAGAAAAATAAAAATTTTAGTTTATCATGGGTAGGGATCCTATTGCTGAGATAATAACCTCTATACGAAATGCTGACATGAATAGAAAAGGAACCGTTCGAATAGCAGCTACTAACATTACCGAAAACATTATTAAAATACTCTTAAGAGAGGGTTTTATTGAAAATGTCCGGAAACATCAGGAAGGCAACAAAAAATTTTTGGTTTTAACCCTACGCCATAGAAGGAAGAAGCAAGGACCATATAGAACTAGTCTAAATTTAAAACGGATCAGCCGGCCGGGGCTACGAATCTATTCTAACTATCAAAAAATTCCGAGAATCTTGGGTGGGATGGGCATTGTAATTCTTTCTACTTCTCGAGGTATAATGACAGACCGGGAAGCTCGACTCGAAAGAATTGGTGGAGAAATCTTGTGTTATATATGGTAATCTTTTTGGTATCCGAATTCGATCCAGACTTCTTATTTTTTTGTT---AAAAAAAAAGAGA--AAAGAATAGGTTTCGAATACCATAAAAGTCCTTTCGCCTTTCCTAGGAATAGAATTTAAGATTTCAAAATTTAAAGAAACTTAGTTTCTT-AAAAAAAAAGTATGTATATTCAAAAATTAAGGGATAATAAATATGAAAATAAGAGCTTCTGTTCGCAAAAAGACAAGTAGTTTGATACAATCTTTGATCTCTTAGTTTTGGCCTCTATTTTATTT------------TTGTAATTTTAGATAGGGTATGTAGATATCTTAATTTGAATCGCCACCCTTTACTTTACTTTGAATTTTGGTCTTTTTTT-----ATCCAGGAGACGCTCCAAAATAAACAGGTATGAAAGCTATAATTGTAAACCACGATTGAATTTATGGAAGCATTGGTTTATACATTCCTTTTAGTGTCAACTTTAGGAATAATTTTTTTCGCTATTTTTTTTCGAGAACCGCCTAAAATTCAAACTAAAAAGGTAAAATGATTTTTTAATATCTTAATTGAAGTAAAGAGGTAAAAAACCTCCCAGTATTAGGAGGTTCTTTACCTCTTTTAGTCCCCGTGTTCCTCGAATGGATCTCTTAGTTGTTGAGAGGGTTGCCCAAAAGCAGTATATAAGGCATACCCAGTAAAACTTACAAGTAAACCAGATATAGAGATGGCGACTAGGGTTGCTGTTTCCATTAT--------------TATATGATTTCAAGACCCCAATGGATCTATGATAAGATCATTTATTTACAACGGAATGGTATACAAAGATCCATGGAGGGGCATCATTAACGAATTTTGGTTTGAAATACC----CTTTTTAGCTTATTCTAA-------------------------GGAAAGAGATCTAAAATC---------------------GTTTTTTCCTAGAATTTGTTTGAATCATTTATATCTTCTTCCAATCACTTTTTTTGCGTGATTATTTTGTTCATTCAATTCCAATCCAATTTTAGGAGTCATAATCTGAATAAGAGTTGTTTCCAACGTGTTATT--AAAAAAAAAAAGGGGG--TTTTTCTAGAGAGATAGAGCAATTTGTATTTCAATCGGTTTTATTCAATTCAATGATTG--------ACTAATAATAAAATATTAAT-AAAAAATAATAAAATAAAATAAATTACAAG-----AAAACAAAGACTTATATTTCTAGGCAAGGATTCAGACTAATGAATTTGTCCATTTAGATTGATTGTATCCAAGTGGGATAATGATAAGGAAGAGAATAATTCAAAAAACAAAATGAGATTCAG--AAAAAAAAAATGGATTATTTAGAAGAGTGAAATCAAACTAAGTTTATGGA--ATATATATATAAATAATGGAATAATGGCTATAAGCCAACTTTCTTTTTGTGAATATTTCAACATC-AAAAAATAATTTTTGAATCCGATTACGATTAAATTTAAGATACGAATAGTTTGGTTTACGTTATGGAAGAAAGACGTGTATATGGAATATTAACTATTTATATAGATAGTTATATATTCGTTAAAAGATACATCTAAAAGATATATTTAA--TCTGCCCTGGAGATTTAGATAGGAATTTCAATAAAAGTCCCTC-----CTTTTCGTTTGG-----------------------------------AACTGGGAATTCAATATTGAATAATTGAATAAATAAATCAAATCAAGAAAAGGAACGAAGAGTTCAAAATTTATTGGTTGATTGTATCATTAACCATGATCCTCCTATTCAACTACTTCAACCATTTCCGAGCACCGCATAGTATTTTTTTTAGGGCTTTTGAAGCTTCTATCATTCAGGTATGATTTGATTTTTCGTACACTGCCCTTCGAATTTCTAAGGGTTTCGAAGAAAAAAAATTTATCGGACCATAACTTAGCTAAATTCATGAATTCAATTCGGTTATTCCTTCTTAGAGTTTTAATAACCATATGAACCGTGAAA----TTTTTTTTTGAAAAGAACTGTTCGAGGAACAAGTGATTCTCCTCTCGTTACTAGTTGATGCTCAGACTTATTTCTCTCATTTTATCAAACCAATCTTATTTTTTGATCTTGT---TCATGAGATTTCTC---AAAAAAAAAAATTTTACGTATTCTT-CTATGTGCATTAAACTGTTATAGTATCCTATATTTTATTATTTTATACTTT-ATTCTTTCTCGCCATCTTTCTTCTATTTTCTTTTGCCTATTTTTATTCTATTTTGTTTTCTTTCCGATTCAGAT--AAAAAAAACTCTAGAATATTTCGCAAGTCAAGAAACTTCGAATATTTGTTCTATTTACTTTCTATCTGTCTATCTGTCAGAAAAGACGAAAGAGAGTGGATTTTCCTATTATTAAATTGAATACAATATTCAAATAGATAACTTTTAATGAAAGTA--------------------TTTTTTTCACATCTATTCTAGATTAGATTGTCGGAAAAGATATTGTATGTATTGATATGAAAATATGTGATACATGAAGTCATGATCTGATAGATATATCAATCTTATTATATATAAATTTTATATTAGGCTTAGTATATAGAAATCTTCTAT--------------TAGGTATAATTAAAATATCAATATAAATTGATCTTGCGTTCTGGAATCAAAGAAAAATATTC-AAAAAGTCTTTTCTATGTCTTATCTTATGACTTCGA------------------ATAAACTTTTCTAGGGAGTAAGGGAATAGTGATTTATTCTTTATAATAGTGATTTATTCTTTATAATAGTGATTTATTCTTTTGATTT----------A-----------TTCTTT--------------------ATAGAATAATTAGTATCAAGAAGATTAAATCAGAAATATCGACAGATTTTTTTTGGAGTCCAAAAAGAAATATCAAAATGAAAGAAAAAGCAGAGTTATTCTTTCAA-TTTCATCTATATCGAATTTGAATATCAGAATAGTAGATATAGTCATCATGCAATAGGTTAGGTCCACTTACTTTTATTGATTTCGAATCAAATTTTTACGGTTGATTTATGGAAAAGAAGAACATTTTGCGATT--TAAGAGCCAATTTCTCATTTCTCATTATTCAATTATCTAGTTCTATTCTAACA---------------------------------TTCTATTTATATTCTAATATAATAAACAAATGTTCAACCTTGTAACTAAACTTTCTAACTCTATAAATAAAATAACTAGAT------AAAAAAAA----AAATAGAATAATATTATATATTCTATAGACTAATAGTATATATTCTAAAGAATACTCTATATTCT----AATAATATATATTA-TTAGAATA--ATATATATTCGAAATATTATAAATAGATATAGTATATATTCTAAAAAATAGACTATTCTAAACAATCGAGTCTAAAAAATAGAATATATTCGAAATAACTAGAAATATATTATATAACTAGAA--------------------TATTAACTAGAATATAGAAGAAAGATATTCTATAAAATT-------------ATAGAAATAGAAAATAGAAATCTATTAGAATAAAATAATATATTATTATTAGATATTATTA--------TATATTAATATTAGATATTAACATATTCTAATACTAA-TAATAGATTAGTAAATAAT-------------------------------------------------------------------------ATATTCTATT------TTATAAAATATTCTA--TTTTTTTTTTCTCAAAAAAAATTTCTAAAGATA-----TATTGTAAAAGAAGCTCGAAAAGAAAGGAAAATAAAGCATTAGAATATTAATTTGTGAAAATTTTCGAATTTTAGAATTAATTCGAATTCTAGACTTTCTTACTTTTGTTATTCT-AAATATCAACTTCTACTGCCTCTTCAAATAGGAGTAGAGTACTACCCCTGGTTTTATGAAAAAA1110?11110??10000011010?????111110010001001??10?111?0011000001111?1?11???1110010001?1010000?10?10000100001011???11??1101?10000?1??01??010111111100?1?111000101101010?1000?10?0000110001?1000101011?1?0000010??01?100011?10001??0111000001101?0101000?1?000?????1010000100101000011000?11??1??1?10011
E_degeneri_4708_O1 GGACTGACCAGAATATGAACTAATAAGTATACAAACTAATAACCAACTCATCACTTTGCATTATCTGGATATAAAAAAAG--------AGTCAAGATATGATATATTGGTCATATAATTGTAGCAATTAAAATACTTTTTGCACAAACAAAAGAAAACGAATCTGATTATGATTTAGAAATCAAAATGGAAAATTATGCGGAGCAGATAAGTGGAAGGTTGAAAGAAAGAAAAAGAATATCAATGATAGAGAATTCCAA-TATGTAAGGTCTATAAGTCATCACAGAAAAGCTAATGTAGTAAAGCATCAATACCAATTGATTTAAAATTTTAAAATTAAACTACTCCGT--------------------TGATAAAACAAAAAATCAAGAGCCTTGAGTCAATTCAGACTGAGAAGATTGACTCAAGAACAAATTTTATTAGAGGCTCCGTTGGAAAATTAAGACCTAAGCATTACTGGAGAAGTGATGGGAACGATGGAACCTGTAAATACATAAGATTTTAATGAAACCAAATCTTAATGATTTATTGGGAGGATAGCGAAAGGAACCCGAAGCCAATCCTTTTATTTTATTATG--------------------------------------AGAGATCATGGGTTACCTCTCCAA--------------ATAAAATAACTATTGAAAGACTAAATAAGCAAGAGCAAATATTCGCCCGCGAAGA-TTTTTTTTATTGTTTTTAATTGCTAAATTTGATGAATCTGATATCCTAATTAGAATATCTAAAAAAATTTGTTACAAACTTAT------AACAAATAACAAAAACAAGATTATC---AAAAAAAAAATTGAAAAAATTATTCTAGTTATATTATAGACAGTAATTATAGACAATTTTTTCGATTTCTATCTATAAC-TATTCGATCTATAACTATTAGAACTAGAAAATAGAATATAGATTGTAATATATACAAATAGATAAAAATTTCTA-TTCTACTAA--------------------TATTCTATTCTACTAAAATCCTATTCTAATAATCTAAGATTCTAATACT----------------------AATA-------------AATAGATCTAATCAA-------------------------------------TAAA-------------------------------------AAATAGATT-AAAAAAATAAATAGATCTAATCAGTAAGAAATAGATT-AAAAAAATAAATCAATTTAAGTAAATTAAGTAAAAATTGAAATTGAAAAGAATACAATGATTTAATATATTA-TTTTTTTGTTTTTCGTATTCGTAAAAGACATGTATATTTTTTTAATCATTTCGTTCGCGAGGAGCTGGATGAGAAGAAATTCTCATGTCCGGTTCTGTACCACTTGGCTACATCCGCCCCTAATAATCCAACTAA-------------------TAGTATAACTTTATTAAATAACTCTATTAAAAAG------------------------------AAAAAGTTTTCTCTCG----------ATTTATA-----------GT-----------------------------------------------AAAAATAAAGTAAAAAATTCGATTTAAATTTAA-AAAGTAGATT----TAAAAAGGTAAA-------GGATTGTAATCTCTAGCATTTAATATTTAATAGCATTTAATATTCAATTTGCTCTTTGTTATAAGATCTTAGAAGATACAAATACAAACATACAACCTCAAA---------------------------------------------------GAACAACTTTCCAAACTAAAATAACCG-------AT------AACAAATAACAAATTTATTTCAATTTTATATTCAACTTTTATC---------------------------------------------AGTACATATACCAAATTAGTACATATAGAAATCTA-------TCTATTTATAGAATATCAGAAATATAAATTAAATGAAGTAAACAAAAAGCA--TTTTTTTTATGGAAAGTCA---------------------ATATATATTAATCGA-TTTAGTAATAAACTAAACGAAATTAA-------TAAAAACTAAAAAAT-----------------------AAAGGAGCAATACCAAACCTCTTGATAGAAATTGGATATTGCTCCTTTA-TTTT---TTTTTTAG-TTTTGTTTTCAAGAACTCGCACACACCAAGACCGAAATCTTACCCATTTGTAGAAATTAAAAATGGGCAATCCTGAGCCAAATCCTGTTTTCCGAAAACAGAAAAAGTTTCATAAAAACAG-AAAAAAAACAAGGAAGGATAGGTGCAGAGACTCAATGGAAGCTGTTCTAATAAATGAGGTTGACTGCGTTGCATTAGTAAAGTAAACCTTCTATCAAAACCCCAGAAAGGATAAAGTAAAGGATAACCATATATACATACGTACTTAAATACTATCTCAAATGATTAATAGGAAATGATTAATAGAGACCCGAATCCATAATCCATATTCATC--TTTTTTTTTCTCTTTAATTTC-TTTTTTTTTTTATC--------------------TTTATTTCTTTTTTCTCTTT------------TTTATTTCTTTTTTCTCTTTA-TATATATTCTATA-----------------------------ATAT------ATAAAATTGGTTTGAATTGATTCAAAATTGAGGAAAGGATTTAATATTAATTCATCAAACCATTCACTTCATAGTCTGATAGATAACTGACTAATCGGACGAGAATAAAGATAGAGTCCCATTCTACCTGTCAATATCGACAACAAGGCAATTTATAGTAAGAGGAAAACCCATTCTCTCTTTTCTTTAACGATTCCAATTTTGTTATCTTTCTGATTCATTCGATTCTGTG--------ATTTGGGCTGGAC---TTTTTTTTCACAAATCTTGTGATAGATATCATACACCTACAAATACCCATCTTTGAGCAAAACAAAAAATTCCCATTCATTTTTATTTTCATTGG----------AAATTGGAATAATTAACAAT----CAAAATCATTATTCGAATTGAAATTTACGAAGTTC--TTTTTTTTTTTTAAGATACAAAAAATTTCAGGTCTGGCTAATACTTTATTA--------------TACAATATTTTTTCGTCTTTTTTTAAAAAAAA----TTGACTTTTTAAATTGACATAGGCCAAAGTTTTTTACTAAAATTTAGTAAAACGAGGAAGCCGGCGCGACTAAAATGGTAGTTTCATTAGCACCTGAGGTCTTATAAG------------ATAAAAAATTAAACCAT-----ATAAGATAAAAAATTTCAGATTAAGAGGAGACCATGAGATAG-TTATAGTATTTAGTATTTTAGTTATAGTATTTGAATTAGTTGAATAAAGACGAAA-----------------------------------TAGAATTAATCA------AA-TTAATTAGTAAATTGTGTTTCACGGATATACCTTTAATTA-------AATAAATAATAAGA-----AAATAAAAATTGAGAGATTAACTAATTAATTAACAAAAACAAAAAACAAGAGTATGTTGATTATATCAAAACTAGAGAAAAATAAAAATTTTAGTTTATCATGGGTAGGGATCCTATTGCTGAGATAATAACCTCTATACGAAATGCTGACATGAATAGAAAAGGAACCGTTCGAATAGCAGCTACTAACATTACCGAAAACATTATTAAAATACTCTTAAGAGAGGGTTTTATTGAAAATGTCCGGAAACATCAGGAAGGCAACAAAAAATTTTTGGTTTTAACCCTACGCCATAGAAGGAAGAAGCAAGGACCCTATAGAACTAGTCTAAATTTAAAACGGATCAGCCGGCCGGGGCTACGAATCTATTCTAACTATCAAAAAATTCCGAGAATCTTGGGTGGGATGGGCATTGTAATTCTTTCTACTTCTCGAGGTATAATGACAGACCGGGAAGCTCGACTCGAAAGAATTGGTGGAGAAATCTTGTGTTATATATGGTAATCTTTTTGGTATCCGAATTCGATCCAGACTTCTTATTTTTTTGTT---AAAAAAAAAGAGA--AAAGAATAGGTTTCGAATACCATAAAAGTCCTTTCGCCTTTCCTAGGAATAGAATTTAAGATTTCAAAATTTAAAGAAACTTAGTTTCTT-AAAAAAAAAGTATGTATATTCAAAAATTAAGGGATAATAAATATGAAAATAAGAGCTTCTGTTCGCAAAAAGACAAGTAGTTTGATACAATCTTTGATCTCTTAGTTTTGGCCTCTATTTTATTT------------TTGTAATTTTAGATAGGGTATGTAGATATCTTAATTTGAATCGCCACCCTTTACTTTACTTTGAATTTTGGTCTTTTTTT-----ATCCAGGAGACGCTCCAAAATAAACAGGTATGAAAGCTATAATTGTAAACCACGATTGAATTTATGGAAGCATTGGTTTATACATTCCTTTTAGTGTCAACTTTAGGAATAATTTTTTTCGCTATTTTTTTTCGAGAACCGCCTAAAATTCAAACTAAAAAGGTAAAATGATTTTTTAATATCTTAATTGAAGTAAAGAGGTAAAAAACCTCCCAGTATTAGGAGGTTCTTTACCTCTTTTAGTCCCCGTGTTCCTCGAATGGATCTCTTAGTTGTTGAGAGGGTTGCCCAAAAGCAGTATATAAGGCATACCCAGTAAAACTTACAAGTAAACCAGATATAGAGATGGCGACTAGGGTTGCTGTTTCCATTAT--------------TATATGATTTCAAGACCCCAATGGATCTATGATAAGATCATTTATTTACAACGGAATGGTATACAAAGATCCATGGAGGGGCATCATTAACGAATTTTGGTTTGAAATACC----CTTTTTAGCTTATTCTAA-------------------------GGAAAGAGATCTAAAATAGTTTTTTCCTAAACGAAACGAGTTTTTTCCTAGAATTTGTTTGAATCATTTATATCTTCTTCCAATCACTTTTTTTGCGTGATTATTTTGTTCATTCAATTCCAATCCAATTTTAGGAGTCATAATCTGAATAAGAGTTGTTTCCAACGTGTTATT----AAAAAAAAAGGGGGG-TTTTTCTAGAGAGATAGAGCAATTTGTATTTCAATCGGTTTTATTCAATTCAATGATTG--------ACTAATAATAAAATATTAAT-AAAAAATAATAAAATAAAATAAATTACAAG-----AAAACAAAGACTTATATTTCTAGGCAAGGATTCAGACTAATGAATTTGTCCATTTAGATTGATTGTATCCAAGTGGGATAATGATAAGGAAGAGAATAATTCAAAAAACAAAATGAGATTCAG---AAAAAAAAATGGATTATTTAGAAGAGTGAAATCAAACTAAGTTTATGGA--ATATATATATAAATAATGGAATAATGGCTATAAGCCAACTTTCTTTTTGTGAATATTTCAACATC-AAAAAATAATTTTTGAATCCGATTACGATTAAATTTAAGATACGAATAGTTTGGTTTACGTTATGGAAGAAAGACGTGTATATGGAATATTAACTATTTATATAGATAGTTATATATTCGTTAAAAGATACATCTAAAAGATATATTTAA--TCTGCCCTGGAGATTTAGATAGGAATTTCAATAAAAGTCCCTC-----CTTTTCGTTTGG-----------------------------------AACTGGGAATTCAATATTGAATAATTGAATAAATAAATCAAATCAAGAAAAGGAACGAAGAGTTCAAAATTTATTGGTTGATTGTATCATTAACCATGATCCTCCTATTCAACTACTTCAACCATTTCCGAGCACCGCATAGTATTTTTTTTAGGGCTTTTGAAGCTTCTATCATTCAGGTATGATTTGATTTTTCGTACACTGCCCTTCGAATTTCTAAGGGTTTCGAAGAAAAAAAATTTATCGGACCATAACTTAGCTAAATTCATGAATTCAATTCGGTTATTCCTTCTTAGAGTTTTAATAACCATATGAACCGTGAAA----TTTTTTTTTGAAAAGAACTGTTCGAGGAACAAGTGATTCTCCTCTCGTTACTAGTTGATGCTCAGACTTATTTCTCTCATTTTATCAAACCAATCTTATTTTTTGATCTTGT---TCATGAGATTTCTC--AAAAAAAAAAAATTTTACGTATTCTT-CTATGTGCATTAAACTGTTATAGTATCCTATATTTTATTATTTTATACTTT-ATTCTTTCTCGCCATCTTTCTTCTATTTTCTTTTGCCTATTTTTATTCTATTTTGTTTTCTTTCCGATTCAGAT--AAAAAAAACTCTAGAATATTTCGCAAGTCAAGAAACTTCGAATATTTGTTCTATTTACTTTCTATCTGTCTATCTGTCAGAAAAGACGAAAGAGAGTGGATTTTCCTATTATTAAATTGAATACAATATTCAAATAGATAACTTTTAATGAAAGTA--------------------TTTTTTTCACATCTATTCTAGATTAGATTGTCGGAAAAGATATTGTATGTATTGATATGAAAATATGTGATACATGAAGTCATGATCTGATAGATATATCAATCTTATTATATATAAATTTTATATTAGGCTTAGTATATAGAAATCTTCTAT--------------TAGGTATAATTAAAATATCAATATAAATTGATCTTGCGTTCTGGAATCAAAGAAAAATATTC-AAAAAGTCTTTTCTATGTCTTATCTTATGACTTCGA------------------ATAAACTTTTCTAGGGAGTAAGGGAATAGTGATTTATTCTTTATAATAG---------------------------------TGATTT----------A-----------TTCTTT--------------------ATAGAATAATTAGTATCAAGAAGATTAAATCAGAAATATCGACAGATTTTTTTTGGAGTCCAAAAAGAAATATCAAAATGAAAGAAAAAGCAGAGTTATTCTTTCAA-TTTCATCTATATCGAATTTGAATATCAGAATAGTAGATATAGTCATCATGCAATAGGTTAGGTCCACTTACTTTTATTGATTTCGAATCAAATTTTTACGGTTGATTTATGGAAAAGAAGAACATTTTGCGATT--TAAGAGCCAATTTCTCATTTCTCATTATTCAATTATCTAGTTCTATTCTAACA---------------------------------TTCTATTTATATTCTAATATAATAAACAAATGTTCAACCTTGTAACTAAACTTTCTAACTCTATAAATAAAATAACTAGAT------AAAAAAAA----AAATAGAATAATATTATATATTCTATAGACTAATAGTATATATTCTAAAGAATACTCTATATTCT----AATAATATATATTA-TTAGAATA--ATATATATTCGAAATATTATAAATAGATATAGTATATATTCTAAAAAATAGACTATTCTAAACAATCGAGTCTAAAAAATAGAATATATTCGAAATAACTAGAAATATATTATATAACTAGAATATTAACTAGAATATAGAAGTATTAACTAGAATATAGAAGAAAGATATTCTATAAAATT-------------ATAGAAATAGAAAATAGAAATCTATTAGAATAAAATAATATATTATTATTAGATATTATTA--------TATATTAATATTAGATATTAACATATTCTAATACTAA-TAATAGATTAGTAAATAAT-------------------------------------------------------------------------ATATTCTATT------TTATAAAATATTCTA--TTTTTTTTTTCTCAAAAAAAATTTCTAAAGATA-----TATTGTAAAAGAAGCTCGAAAAGAAAGGAAAATAAAGCATTAGAATATTAATTTGTGAAAATTTTCGAATTTTAGAATTAATTCGAATTCTAGACTTTCTTACTTTTGTTATTCT-AAATATCAACTTCTACTGCCTCTTCAAATAGGAGTAGAGTACTACCCCTGGTTTTATGAAAAAA1110?11110??10000011010?????111110010001001??10?111?001101?001111?1?11???1110010001?1010000?101000001000010101??11??1101?10000?1??01??010111111100?1?111000101101000???1000010000110001??100101011?1?0000010??011000011?10001??01110001?1101?0101000?1?000?????1010000100101000001000?11??1??1?10011
E_degeneri_2108_O1 GGACTGACCAGAATATGAACTAATAAGTATACAAACTAATAACCAACTCATCACTTTGCATTATCTGGATATAAAAAAAG--------AGTCAAGATATGATATATTGGTCATATAATTGTAGCAATTAAAATACTTTTTGCACAAACAAAAGAAAACGAATCTGATTATGATTTAGAAATCAAAATGGAAAATTATGCGGAGCAGATAAGTGGAAGGTTGAAAGAAAGAAAAAGAATATCAATGATAGAGAATTCCAA-TATGTAAGGTCTATAAGTCATCACAGAAAAGCTAATGTAGTAAAGCATCAATACCAATTGATTTAAAATTTTAAAATTAAACTACTCCGT--------------------TGATAAAACAAAAAATCAAGAGCCTTGAGTCAATTCAGACTGAGAAGATTGACTCAAGAACAAATTTTATTAGAGGCTCCGTTGGAAAATTAAGACCTAAGCATTACTGGAGAAGTGATGGGAACGATGGAACCTGTAAATACATAAGATTTTAATGAAACCAAATCTTAATGATTTATTGGGAGGATAGCGAAAGGAACCCGAAGCCAATCCTTTTATTTTATTATG--------------------------------------AGAGATCATGGGTTACCTCTCCAA--------------ATAAAATAACTATTGAAAGACTAAATAAGCAAGAGCAAATATTCGCCCGCGAAGA-TTTTTTTTATTGTTTTTAATTGCTAAATTTGATGAATCTGATATCCTAATTAGAATATCTAAAAAAATTTGTTACAAACTTAT------AACAAATAACAAAAACAAGATTATC---AAAAAAAAAATTGAAAAAATTATTCTAGTTATATTATAGACAGTAATTATAGACAATTTTTTCGATTTCTATCTATAAC-TATTCGATCTATAACTATTAGAACTAGAAAATAGAATATAGATTGTAATATATACAAATAGATAAAAATTTCTA-TTCTACTAA--------------------TATTCTATTCTACTAAAATCCTATTCTAATAATCTAAGATTCTAATACT----------------------AATA-------------AATAGATCTAATCAA-------------------------------------TAAA-------------------------------------AAATAGATT-AAAAAAATAAATAGATCTAATCAGTAAGAAATAGATT-AAAAAAATAAATCAATTTAAGTAAATTAAGTAAAAATTGAAATTGAAAAGAATACAATGATTTAATATATTA-TTTTTTTGTTTTTCGTATTCGTAAAAGACATGTATATTTTTTTAATCATTTCGTTCGCGAGGAGCTGGATGAGAAGAAATTCTCATGTCCGGTTCTGTACCACTTGGCTACATCCGCCCCTAATAATCCAACTAA-------------------TAGTATAACTTTATTAAATAACTCTATTAAAAAG------------------------------AAAAAGTTTTCTCTCG----------ATTTATA-----------GT-----------------------------------------------AAAAATAAAGTAAAAAATTCGATTTAAATTTAA-AAAGTAGATT----TAAAAAGGTAAA-------GGATTGTAATCTCTAGCATTTAATATTTAATAGCATTTAATATTCAATTTGCTCTTTGTTATAAGATCTTAGAAGATACAAATACAAACATACAACCTCAAA---------------------------------------------------GAACAACTTTCCAAACTAAAATAACCG-------AT------AACAAATAACAAATTTATTTCAATTTTATATTCAACTTTTATC---------------------------------------------AGTACATATACCAAATTAGTACATATAGAAATCTA-------TCTATTTATAGAATATCAGAAATATAAATTAAATGAAGTAAACAAAAAGCA--TTTTTTTTATGGAAAGTCA---------------------ATATATATTAATCGA-TTTAGTAATAAACTAAACGAAATTAA-------TAAAAACTAAAAAAT-----------------------AAAGGAGCAATACCAAACCTCTTGATAGAAATTGGATATTGCTCCTTTA-TTTT---TTTTTTAG-TTTTGTTTTCAAGAACTCGCACACACCAAGACCGAAATCTTACCCATTTGTAGAAATTAAAAATGGGCAATCCTGAGCCAAATCCTGTTTTCCGAAAACAGAAAAAGTTTCATAAAAACAG-AAAAAAAACAAGGAAGGATAGGTGCAGAGACTCAATGGAAGCTGTTCTAATAAATGAGGTTGACTGCGTTGCATTAGTAAAGTAAACCTTCTATCAAAACCCCAGAAAGGATAAAGTAAAGGATAACCATATATACATACGTACTTAAATACTATCTCAAATGATTAATAGGAAATGATTAATAGAGACCCGAATCCATAATCCATATTCATC--TTTTTTTTTCTCTTTAATTTC-TTTTTTTTTTTATC--------------------TTTATTTCTTTTTTCTCTTT------------TTTATTTCTTTTTTCTCTTTA-TATATATTCTATA-----------------------------ATAT------ATAAAATTGGTTTGAATTGATTCAAAATTGAGGAAAGGATTTAATATTAATTCATCAAACCATTCACTTCATAGTCTGATAGATAACTGACTAATCGGACGAGAATAAAGATAGAGTCCCATTCTACCTGTCAATATCGACAACAAGGCAATTTATAGTAAGAGGAAAACCCATTCTCTCTTTTCTTTAACGATTCCAATTTTGTTATCTTTCTGATTCATTCGATTCTGTG--------ATTTGGGCTGGAC---TTTTTTTTCACAAATCTTGTGATAGATATCATACACCTACAAATACCCATCTTTGAGCAAAACAAAAAATTCCCATTCATTTTTATTTTCATTGG----------AAATTGGAATAATTAACAAT----CAAAATCATTATTCGAATTGAAATTTACGAAGTTC--TTTTTTTTTTTTAAGATACAAAAAATTTCAGGTCTGGCTAATACTTTATTA--------------TACAATATTTTTTCGTCTTTTTTTAAAAAAAA----TTGACTTTTTAAATTGACATAGGCCAAAGTTTTTTACTAAAATTTAGTAAAACGAGGAAGCCGGCGCGACTAAAATGGTAGTTTCATTAGCACCTGAGGTCTTATAAG------------ATAAAAAATTAAACCAT-----ATAAGATAAAAAATTTCAGATTAAGAGGAGACCATGAGATAG-TTATAGTATTTAGTATTTTAGTTATAGTATTTGAATTAGTTGAATAAAGACGAAA-----------------------------------TAGAATTAATCA------AA-TTAATTAGTAAATTGTGTTTCACGGATATACCTTTAATTA-------AATAAATAATAAGA-----AAATAAAAATTGAGAGATTAACTAATTAATTAACAAAAACAAAAAACAAGAGTATGTTGATTATATCAAAACTAGAGAAAAATAAAAATTTTAGTTTATCATGGGTAGGGATCCTATTGCTGAGATAATAACCTCTATACGAAATGCTGACATGAATAGAAAAGGAACCGTTCGAATAGCAGCTACTAACATTACCGAAAACATTATTAAAATACTCTTAAGAGAGGGTTTTATTGAAAATGTCCGGAAACATCAGGAAGGCAACAAAAAATTTTTGGTTTTAACCCTACGCCATAGAAGGAAGAAGCAAGGACCCTATAGAACTAGTCTAAATTTAAAACGGATCAGCCGGCCGGGGCTACGAATCTATTCTAACTATCAAAAAATTCCGAGAATCTTGGGTGGGATGGGCATTGTAATTCTTTCTACTTCTCGAGGTATAATGACAGACCGGGAAGCTCGACTCGAAAGAATTGGTGGAGAAATCTTGTGTTATATATGGTAATCTTTTTGGTATCCGAATTCGATCCAGACTTCTTATTTTTTTGTT---AAAAAAAAAGAGA--AAAGAATAGGTTTCGAATACCATAAAAGTCCTTTCGCCTTTCCTAGGAATAGAATTTAAGATTTCAAAATTTAAAGAAACTTAGTTTCTT-AAAAAAAAAGTATGTATATTCAAAAATTAAGGGATAATAAATATGAAAATAAGAGCTTCTGTTCGCAAAAAGACAAGTAGTTTGATACAATCTTTGATCTCTTAGTTTTGGCCTCTATTTTATTT------------TTGTAATTTTAGATAGGGTATGTAGATATCTTAATTTGAATCGCCACCCTTTACTTTACTTTGAATTTTGGTCTTTTTTT-----ATCCAGGAGACGCTCCAAAATAAACAGGTATGAAAGCTATAATTGTAAACCACGATTGAATTTATGGAAGCATTGGTTTATACATTCCTTTTAGTGTCAACTTTAGGAATAATTTTTTTCGCTATTTTTTTTCGAGAACCGCCTAAAATTCAAACTAAAAAGGTAAAATGATTTTTTAATATCTTAATTGAAGTAAAGAGGTAAAAAACCTCCCAGTATTAGGAGGTTCTTTACCTCTTTTAGTCCCCGTGTTCCTCGAATGGATCTCTTAGTTGTTGAGAGGGTTGCCCAAAAGCAGTATATAAGGCATACCCAGTAAAACTTACAAGTAAACCAGATATAGAGATGGCGACTAGGGTTGCTGTTTCCATTAT--------------TATATGATTTCAAGACCCCAATGGATCTATGATAAGATCATTTATTTACAACGGAATGGTATACAAAGATCCATGGAGGGGCATCATTAACGAATTTTGGTTTGAAATACC----CTTTTTAGCTTATTCTAA-------------------------GGAAAGAGATCTAAAATAGTTTTTTCCTAAACGAAACGAGTTTTTTCCTAGAATTTGTTTGAATCATTTATATCTTCTTCCAATCACTTTTTTTGCGTGATTATTTTGTTCATTCAATTCCAATCCAATTTTAGGAGTCATAATCTGAATAAGAGTTGTTTCCAACGTGTTATT----AAAAAAAAAGGGGGG-TTTTTCTAGAGAGATAGAGCAATTTGTATTTCAATCGGTTTTATTCAATTCAATGATTG--------ACTAATAATAAAATATTAAT-AAAAAATAATAAAATAAAATAAATTACAAG-----AAAACAAAGACTTATATTTCTAGGCAAGGATTCAGACTAATGAATTTGTCCATTTAGATTGATTGTATCCAAGTGGGATAATGATAAGGAAGAGAATAATTCAAAAAACAAAATGAGATTCAG---AAAAAAAAATGGATTATTTAGAAGAGTGAAATCAAACTAAGTTTATGGA--ATATATATATAAATAATGGAATAATGGCTATAAGCCAACTTTCTTTTTGTGAATATTTCAACATC-AAAAAATAATTTTTGAATCCGATTACGATTAAATTTAAGATACGAATAGTTTGGTTTACGTTATGGAAGAAAGACGTGTATATGGAATATTAACTATTTATATAGATAGTTATATATTCGTTAAAAGATACATCTAAAAGATATATTTAA--TCTGCCCTGGAGATTTAGATAGGAATTTCAATAAAAGTCCCTC-----CTTTTCGTTTGG-----------------------------------AACTGGGAATTCAATATTGAATAATTGAATAAATAAATCAAATCAAGAAAAGGAACGAAGAGTTCAAAATTTATTGGTTGATTGTATCATTAACCATGATCCTCCTATTCAACTACTTCAACCATTTCCGAGCACCGCATAGTATTTTTTTTAGGGCTTTTGAAGCTTCTATCATTCAGGTATGATTTGATTTTTCGTACACTGCCCTTCGAATTTCTAAGGGTTTCGAAGAAAAAAAATTTATCGGACCATAACTTAGCTAAATTCATGAATTCAATTCGGTTATTCCTTCTTAGAGTTTTAATAACCATATGAACCGTGAAA----TTTTTTTTTGAAAAGAACTGTTCGAGGAACAAGTGATTCTCCTCTCGTTACTAGTTGATGCTCAGACTTATTTCTCTCATTTTATCAAACCAATCTTATTTTTTGATCTTGT---TCATGAGATTTCTC--AAAAAAAAAAAATTTTACGTATTCTT-CTATGTGCATTAAACTGTTATAGTATCCTATATTTTATTATTTTATACTTT-ATTCTTTCTCGCCATCTTTCTTCTATTTTCTTTTGCCTATTTTTATTCTATTTTGTTTTCTTTCCGATTCAGAT--AAAAAAAACTCTAGAATATTTCGCAAGTCAAGAAACTTCGAATATTTGTTCTATTTACTTTCTATCTGTCTATCTGTCAGAAAAGACGAAAGAGAGTGGATTTTCCTATTATTAAATTGAATACAATATTCAAATAGATAACTTTTAATGAAAGTA--------------------TTTTTTTCACATCTATTCTAGATTAGATTGTCGGAAAAGATATTGTATGTATTGATATGAAAATATGTGATACATGAAGTCATGATCTGATAGATATATCAATCTTATTATATATAAATTTTATATTAGGCTTAGTATATAGAAATCTTCTAT--------------TAGGTATAATTAAAATATCAATATAAATTGATCTTGCGTTCTGGAATCAAAGAAAAATATTC-AAAAAGTCTTTTCTATGTCTTATCTTATGACTTCGA------------------ATAAACTTTTCTAGGGAGTAAGGGAATAGTGATTTATTCTTTATAATAG---------------------------------TGATTT----------A-----------TTCTTT--------------------ATAGAATAATTAGTATCAAGAAGATTAAATCAGAAATATCGACAGATTTTTTTTGGAGTCCAAAAAGAAATATCAAAATGAAAGAAAAAGCAGAGTTATTCTTTCAA-TTTCATCTATATCGAATTTGAATATCAGAATAGTAGATATAGTCATCATGCAATAGGTTAGGTCCACTTACTTTTATTGATTTCGAATCAAATTTTTACGGTTGATTTATGGAAAAGAAGAACATTTTGCGATT--TAAGAGCCAATTTCTCATTTCTCATTATTCAATTATCTAGTTCTATTCTAACA---------------------------------TTCTATTTATATTCTAATATAATAAACAAATGTTCAACCTTGTAACTAAACTTTCTAACTCTATAAATAAAATAACTAGAT------AAAAAAAA----AAATAGAATAATATTATATATTCTATAGACTAATAGTATATATTCTAAAGAATACTCTATATTCT----AATAATATATATTA-TTAGAATA--ATATATATTCGAAATATTATAAATAGATATAGTATATATTCTAAAAAATAGACTATTCTAAACAATCGAGTCTAAAAAATAGAATATATTCGAAATAACTAGAAATATATTATATAACTAGAATATTAACTAGAATATAGAAGTATTAACTAGAATATAGAAGAAAGATATTCTATAAAATT-------------ATAGAAATAGAAAATAGAAATCTATTAGAATAAAATAATATATTATTATTAGATATTATTA--------TATATTAATATTAGATATTAACATATTCTAATACTAA-TAATAGATTAGTAAATAAT-------------------------------------------------------------------------ATATTCTATT------TTATAAAATATTCTA--TTTTTTTTTTCTCAAAAAAAATTTCTAAAGATA-----TATTGTAAAAGAAGCTCGAAAAGAAAGGAAAATAAAGCATTAGAATATTAATTTGTGAAAATTTTCGAATTTTAGAATTAATTCGAATTCTAGACTTTCTTACTTTTGTTATTCT-AAATATCAACTTCTACTGCCTCTTCAAATAGGAGTAGAGTACTACCCCTGGTTTTATGAAAAAA1110?11110??10000011010?????111110010001001??10?111?001101?001111?1?11???1110010001?1010000?101000001000010101??11??1101?10000?1??01??010111111100?1?111000101101000???1000010000110001??100101011?1?0000010??011000011?10001??01110001?1101?0101000?1?000?????1010000100101000001000?11??1??1?10011
E_deppeana_Y358_O124 GGACTGACCAGAATATGAACTAATAAGTATACAAACTAATAACCAACTCATCACTTTGCATTATCTGGATATAAAAAAAG--------AGTCAAGATATGATATATTGGTCATATAATTGTAGCAATTAAAATACTTTTTGCACAAACAAAAGAAAACGAATCTGATTATGATTTAGAAATCAAAATGGAAAATTATGCGGAGCAGATAAGTGGAAGGTTGAAAGAAAGAAAAAGAATATCAATGATAGAGAATTCCAA-TATGTAAGGTCTATAAGTCATCACAGAAAAGCTAATGTAGTAAAGCATCAATACCAATTGATTTAAAATTTTAAAATTAAACTACTCCGT--------------------TGATAAAACAAAAAATCAAGAGCCTTGAGTCAATTCAGACTGAGAAGATTGACTCAAGAACAAATTTTATTAGAGGCTCCGTTGGAAAATTAAGACCTAAGCATTACTGGAGAAGTGATGGGAACGATGGAACCTGTAAATACATAAGATTTTAATGAAACCAAATCTTAATGATTTATTGGGAGGATAGCGAAAGGAACCCGAAGCCAATCCTTTTATTTTATTATG--------------------------------------AGAGATCATGGGTTACCTCTCCAA--------------ATAAAATAACTATTGAAAGACTAAATAAGCAAGAGCAAATATTCGCCCGCGAAGA-TTTTTTTTATTGTTTTTAATTGCTAAATTTGATGAATCTGATATCCTAATTAGAATATCTAAAAAAATTTGTTACAAACTTAT------AACAAATAACAAAAACAAGATTATC---AAAAAAAAAATTGAAAAAATTATTCTAGTTATATTATAGACAGTAATTATAGACAATTTTTTCGATTTCTATCTATAAC-TATTCGATCTATAACTATTAGAACTAGAAAATAGAATATAGATTGTAATATATACAAATAGATAAAAATTTCTA-TTCTACTAA--------------------TATTCTATTCTACTAAAATCCTATTCTAATAATCTAAGATTCTAATACT----------------------AATA-------------AATAGATCTAATCAA-------------------------------------TAAA-------------------------------------AAATAGATT-AAAAAAATAAATAGATCTAATCAGTAAGAAATAGATT-AAAAAAATAAATCAATTTAAGTAAATTAAGTAAAAATTGAAATTGAAAAGAATACAATGATTTAATATATTA-TTTTTTTGTTTTTCGTATTCGTAAAAGACATGTATATTTTTTTAATCATTTCGTTCGCGAGGAGCTGGATGAGAAGAAATTCTCATGTCCGGTTCTGTACCACTTGGCTACATCCGCCCCTAATAATCCAACTAA-------------------TAGTATAACTTTATTAAATAACTCTATTAAAAAG------------------------------AAAAAGTTTTCTCTCG----------ATTTATA-----------GT-----------------------------------------------AAAAATAAAGTAAAAAATTCGATTTAAATTTAA-AAAGTAGATT----TAAAAAGGTAAA-------GGATTGTAATCTCTAGCATTTAATATTTAATAGCATTTAATATTCAATTTGCTCTTTGTTATAAGATCTTAGAAGATACAAATACAAACATACAACCTCAAA---------------------------------------------------GAACAACTTTCCAAACTAAAATAACCG-------AT------AACAAATAACAAATTTATTTCAATTTTATATTCAACTTTTATC---------------------------------------------AGTACATATACCAAATTAGTACATATAGAAATCTA-------TCTATTTATAGAATATCAGAAATATAAATTAAATGAAGTAAACAAAAAGCA--TTTTTTTTATGGAAAGTCA---------------------ATATATATTAATCGA-TTTAGTAATAAACTAAACGAAATTAA-------TAAAAACTAAAAAAT-----------------------AAAGGAGCAATACCAAACCTCTTGATAGAAATTGGATATTGCTCCTTTA-TTTT---TTTTTTAG-TTTTGTTTTCAAGAACTCGCACACACCAAGACCGAAATCTTACCCATTTGTAGAAATTAAAAATGGGCAATCCTGAGCCAAATCCTGTTTTCCGAAAACAGAAAAAGTTTCATAAAAACAG-AAAAAAAACAAGGAAGGATAGGTGCAGAGACTCAATGGAAGCTGTTCTAATAAATGAGGTTGACTGCGTTGCATTAGTAAAGTAAACCTTCTATCAAAACCCCAGAAAGGATAAAGTAAAGGATAACCATATATACATACGTACTTAAATACTATCTCAAATGATTAATAGGAAATGATTAATAGAGACCCGAATCCATAATCCATATTCATC--TTTTTTTTTCTCTTTAATTTC-TTTTTTTTTTTATC--------------------TTTATTTCTTTTTTCTCTTT------------TTTATTTCTTTTTTCTCTTTA-TATATATTCTATA-----------------------------ATAT------ATAAAATTGGTTTGAATTGATTCAAAATTGAGGAAAGGATTTAATATTAATTCATCAAACCATTCACTTCATAGTCTGATAGATAACTGACTAATCGGACGAGAATAAAGATAGAGTCCCATTCTACCTGTCAATATCGACAACAAGGCAATTTATAGTAAGAGGAAAACCCATTCTCTCTTTTCTTTAACGATTCCAATTTTGTTATCTTTCTGATTCATTCGATTCTGTG--------ATTTGGGCTGGAC---TTTTTTTTCACAAATCTTGTGATAGATATCATACACCTACAAATACCCATCTTTGAGCAAAACAAAAAATTCCCATTCATTTTTATTTTCATTGG----------AAATTGGAATAATTAACAAT----CAAAATCATTATTCGAATTGAAATTTACGAAGTTC--TTTTTTTTTTTTAAGATACAAAAAATTTCAGGTCTGGCTAATACTTTATTA--------------TACAATATTTTTTCGTCTTTTTTTAAAAAAAA----TTGACTTTTTAAATTGACATAGGCCAAAGTTTTTTACTAAAATTTAGTAAAACGAGGAAGCCGGCGCGACTAAAATGGTAGTTTCATTAGCACCTGAGGTCTTATAAG------------ATAAAAAATTAAACCAT-----ATAAGATAAAAAATTTCAGATTAAGAGGAGACCATGAGATAG-TTATAGTATTTAGTATTTTAGTTATAGTATTTGAATTAGTTGAATAAAGACGAAA-----------------------------------TAGAATTAATCA------AA-TTAATTAGTAAATTGTGTTTCACGGATATACCTTTAATTA-------AATAAATAATAAGA-----AAATAAAAATTGAGAGATTAACTAATTAATTAACAAAAACAAAAAACAAGAGTATGTTGATTATATCAAAACTAGAGAAAAATAAAAATTTTAGTTTATCATGGGTAGGGATCCTATTGCTGAGATAATAACCTCTATACGAAATGCTGACATGAATAGAAAAGGAACCGTTCGAATAGCAGCTACTAACATTACCGAAAACATTATTAAAATACTCTTAAGAGAGGGTTTTATTGAAAATGTCCGGAAACATCAGGAAGGCAACAAAAAATTTTTGGTTTTAACCCTACGCCATAGAAGGAAGAAGCAAGGACCCTATAGAACTAGTCTAAATTTAAAACGGATCAGCCGGCCGGGGCTACGAATCTATTCTAACTATCAAAAAATTCCGAGAATCTTGGGTGGGATGGGCATTGTAATTCTTTCTACTTCTCGAGGTATAATGACAGACCGGGAAGCTCGACTCGAAAGAATTGGTGGAGAAATCTTGTGTTATATATGGTAATCTTTTTGGTATCCGAATTCGATCCAGACTTCTTATTTTTTTGTT---AAAAAAAAAGAGA--AAAGAATAGGTTTCGAATACCATAAAAGTCCTTTCGCCTTTCCTAGGAATAGAATTTAAGATTTCAAAATTTAAAGAAACTTAGTTTCTT-AAAAAAAAAGTATGTATATTCAAAAATTAAGGGATAATAAATATGAAAATAAGAGCTTCTGTTCGCAAAAAGACAAGTAGTTTGATACAATCTTTGATCTCTTAGTTTTGGCCTCTATTTTATTT------------TTGTAATTTTAGATAGGGTATGTAGATATCTTAATTTGAATCGCCACCCTTTACTTTACTTTGAATTTTGGTCTTTTTTT-----ATCCAGGAGACGCTCCAAAATAAACAGGTATGAAAGCTATAATTGTAAACCACGATTGAATTTATGGAAGCATTGGTTTATACATTCCTTTTAGTGTCAACTTTAGGAATAATTTTTTTCGCTATTTTTTTTCGAGAACCGCCTAAAATTCAAACTAAAAAGGTAAAATGATTTTTTAATATCTTAATTGAAGTAAAGAGGTAAAAAACCTCCCAGTATTAGGAGGTTCTTTACCTCTTTTAGTCCCCGTGTTCCTCGAATGGATCTCTTAGTTGTTGAGAGGGTTGCCCAAAAGCAGTATATAAGGCATACCCAGTAAAACTTACAAGTAAACCAGATATAGAGATGGCGACTAGGGTTGCTGTTTCCATTAT--------------TATATGATTTCAAGACCCCAATGGATCTATGATAAGATCATTTATTTACAACGGAATGGTATACAAAGATCCATGGAGGGGCATCATTAACGAATTTTGGTTTGAAATACC----CTTTTTAGCTTATTCTAA-------------------------GGAAAGAGATCTAAAATAGTTTTTTCCTAAACGAAACGAGTTTTTTCCTAGAATTTGTTTGAATCATTTATATCTTCTTCCAATCACTTTTTTTGCGTGATTATTTTGTTCATTCAATTCCAATCCAATTTTAGGAGTCATAATCTGAATAAGAGTTGTTTCCAACGTGTTATT---AAAAAAAAAAGGGGGG-TTTTTCTAGAGAGATAGAGCAATTTGTATTTCAATCGGTTTTATTCAATTCAATGATTG--------ACTAATAATAAAATATTAAT-AAAAAATAATAAAATAAAATAAATTACAAG-----AAAACAAAGACTTATATTTCTAGGCAAGGATTCAGACTAATGAATTTGTCCATTTAGATTGATTGTATCCAAGTGGGATAATGATAAGGAAGAGAATAATTCAAAAAACAAAATGAGATTCAG---AAAAAAAAATGGATTATTTAGAAGAGTGAAATCAAACTAAGTTTATGGA--ATATATATATAAATAATGGAATAATGGCTATAAGCCAACTTTCTTTTTGTGAATATTTCAACATC-AAAAAATAATTTTTGAATCCGATTACGATTAAATTTAAGATACGAATAGTTTGGTTTACGTTATGGAAGAAAGACGTGTATATGGAATATTAACTATTTATATAGATAGTTATATATTCGTTAAAAGATACATCTAAAAGATATATTTAA--TCTGCCCTGGAGATTTAGATAGGAATTTCAATAAAAGTCCCTC-----CTTTTCGTTTGG-----------------------------------AACTGGGAATTCAATATTGAATAATTGAATAAATAAATCAAATCAAGAAAAGGAACGAAGAGTTCAAAATTTATTGGTTGATTGTATCATTAACCATGATCCTCCTATTCAACTACTTCAACCATTTCCGAGCACCGCATAGTATTTTTTTTAGGGCTTTTGAAGCTTCTATCATTCAGGTATGATTTGATTTTTCGTACACTGCCCTTCGAATTTCTAAGGGTTTCGAAGAAAAAAAATTTATCGGACCATAACTTAGCTAAATTCATGAATTCAATTCGGTTATTCCTTCTTAGAGTTTTAATAACCATATGAACCGTGAAA----TTTTTTTTTGAAAAGAACTGTTCGAGGAACAAGTGATTCTCCTCTCGTTACTAGTTGATGCTCAGACTTATTTCTCTCATTTTATCAAACCAATCTTATTTTTTGATCTTGT---TCATGAGATTTCTC--AAAAAAAAAAAATTTTACGTATTCTT-CTATGTGCATTAAACTGTTATAGTATCCTATATTTTATTATTTTATACTTT-ATTCTTTCTCGCCATCTTTCTTCTATTTTCTTTTGCCTATTTTTATTCTATTTTGTTTTCTTTCCGATTCAGAT--AAAAAAAACTCTAGAATATTTCGCAAGTCAAGAAACTTCGAATATTTGTTCTATTTACTTTCTATCTGTCTATCTGTCAGAAAAGACGAAAGAGAGTGGATTTTCCTATTATTAAATTGAATACAATATTCAAATAGATAACTTTTAATGAAAGTA--------------------TTTTTTTCACATCTATTCTAGATTAGATTGTCGGAAAAGATATTGTATGTATTGATATGAAAATATGTGATACATGAAGTCATGATCTGATAGATATATCAATCTTATTATATATAAATTTTATATTAGGCTTAGTATATAGAAATCTTCTAT--------------TAGGTATAATTAAAATATCAATATAAATTGATCTTGCGTTCTGGAATCAAAGAAAAATATTC-AAAAAGTCTTTTCTATGTCTTATCTTATGACTTCGA------------------ATAAACTTTTCTAGGGAGTAAGGGAATAGTGATTTATTCTTTATAATAG---------------------------------TGATTT----------A-----------TTCTTT--------------------ATAGAATAATTAGTATCAAGAAGATTAAATCAGAAATATCGACAGATTTTTTTTGGAGTCCAAAAAGAAATATCAAAATGAAAGAAAAAGCAGAGTTATTCTTTCAA-TTTCATCTATATCGAATTTGAATATCAGAATAGTAGATATAGTCATCATGCAATAGGTTAGGTCCACTTACTTTTATTGATTTCGAATCAAATTTTTACGGTTGATTTATGGAAAAGAAGAACATTTTGCGATT--TAAGAGCCAATTTCTCATTTCTCATTATTCAATTATCTAGTTCTATTCTAACA---------------------------------TTCTATTTATATTCTAATATAATAAACAAATGTTCAACCTTGTAACTAAACTTTCTAACTCTATAAATAAAATAACTAGAT------AAAAAAAA----AAATAGAATAATATTATATATTCTATAGACTAATAGTATATATTCTAAAGAATACTCTATATTCT----AATAATATATATTA-TTAGAATA--ATATATATTCGAAATATTATAAATAGATATAGTATATATTCTAAAAAATAGACTATTCTAAACAATCGAGTCTAAAAAATAGAATATATTCGAAATAACTAGAAATATATTATATAACTAGAATATTAACTAGAATATAGAAGTATTAACTAGAATATAGAAGAAAGATATTCTATAAAATT-------------ATAGAAATAGAAAATAGAAATCTATTAGAATAAAATAATATATTATTATTAGATATTATTA--------TATATTAATATTAGATATTAACATATTCTAATACTAA-TAATAGATTAGTAAATAAT-------------------------------------------------------------------------ATATTCTATT------TTATAAAATATTCTA--TTTTTTTTTTCTCAAAAAAAATTTCTAAAGATA-----TATTGTAAAAGAAGCTCGAAAAGAAAGGAAAATAAAGCATTAGAATATTAATTTGTGAAAATTTTCGAATTTTAGAATTAATTCGAATTCTAGACTTTCTTACTTTTGTTATTCT-AAATATCAACTTCTACTGCCTCTTCAAATAGGAGTAGAGTACTACCCCTGGTTTTATGAAAAAA1110?11110??10000011010?????111110010001001??10?111?001101?001111?1?11???1110010001?1010000?101000001000010101??11??1101?10000?1??01??010111111100?1?111000101101000??10000010000110001??100101011?1?0000010??011000011?10001??01110001?1101?0101000?1?000?????1010000100101000001000?11??1??1?10011
E_degeneri_Y349_O1 GGACTGACCAGAATATGAACTAATAAGTATACAAACTAATAACCAACTCATCACTTTGCATTATCTGGATATAAAAAAAG--------AGTCAAGATATGATATATTGGTCATATAATTGTAGCAATTAAAATACTTTTTGCACAAACAAAAGAAAACGAATCTGATTATGATTTAGAAATCAAAATGGAAAATTATGCGGAGCAGATAAGTGGAAGGTTGAAAGAAAGAAAAAGAATATCAATGATAGAGAATTCCAA-TATGTAAGGTCTATAAGTCATCACAGAAAAGCTAATGTAGTAAAGCATCAATACCAATTGATTTAAAATTTTAAAATTAAACTACTCCGT--------------------TGATAAAACAAAAAATCAAGAGCCTTGAGTCAATTCAGACTGAGAAGATTGACTCAAGAACAAATTTTATTAGAGGCTCCGTTGGAAAATTAAGACCTAAGCATTACTGGAGAAGTGATGGGAACGATGGAACCTGTAAATACATAAGATTTTAATGAAACCAAATCTTAATGATTTATTGGGAGGATAGCGAAAGGAACCCGAAGCCAATCCTTTTATTTTATTATG--------------------------------------AGAGATCATGGGTTACCTCTCCAA--------------ATAAAATAACTATTGAAAGACTAAATAAGCAAGAGCAAATATTCGCCCGCGAAGA-TTTTTTTTATTGTTTTTAATTGCTAAATTTGATGAATCTGATATCCTAATTAGAATATCTAAAAAAATTTGTTACAAACTTAT------AACAAATAACAAAAACAAGATTATC---AAAAAAAAAATTGAAAAAATTATTCTAGTTATATTATAGACAGTAATTATAGACAATTTTTTCGATTTCTATCTATAAC-TATTCGATCTATAACTATTAGAACTAGAAAATAGAATATAGATTGTAATATATACAAATAGATAAAAATTTCTA-TTCTACTAA--------------------TATTCTATTCTACTAAAATCCTATTCTAATAATCTAAGATTCTAATACT----------------------AATA-------------AATAGATCTAATCAA-------------------------------------TAAA-------------------------------------AAATAGATT-AAAAAAATAAATAGATCTAATCAGTAAGAAATAGATT-AAAAAAATAAATCAATTTAAGTAAATTAAGTAAAAATTGAAATTGAAAAGAATACAATGATTTAATATATTA-TTTTTTTGTTTTTCGTATTCGTAAAAGACATGTATATTTTTTTAATCATTTCGTTCGCGAGGAGCTGGATGAGAAGAAATTCTCATGTCCGGTTCTGTACCACTTGGCTACATCCGCCCCTAATAATCCAACTAA-------------------TAGTATAACTTTATTAAATAACTCTATTAAAAAG------------------------------AAAAAGTTTTCTCTCG----------ATTTATA-----------GT-----------------------------------------------AAAAATAAAGTAAAAAATTCGATTTAAATTTAA-AAAGTAGATT----TAAAAAGGTAAA-------GGATTGTAATCTCTAGCATTTAATATTTAATAGCATTTAATATTCAATTTGCTCTTTGTTATAAGATCTTAGAAGATACAAATACAAACATACAACCTCAAA---------------------------------------------------GAACAACTTTCCAAACTAAAATAACCG-------AT------AACAAATAACAAATTTATTTCAATTTTATATTCAACTTTTATC---------------------------------------------AGTACATATACCAAATTAGTACATATAGAAATCTA-------TCTATTTATAGAATATCAGAAATATAAATTAAATGAAGTAAACAAAAAGCA--TTTTTTTTATGGAAAGTCA---------------------ATATATATTAATCGA-TTTAGTAATAAACTAAACGAAATTAA-------TAAAAACTAAAAAAT-----------------------AAAGGAGCAATACCAAACCTCTTGATAGAAATTGGATATTGCTCCTTTA-TTTT---TTTTTTAG-TTTTGTTTTCAAGAACTCGCACACACCAAGACCGAAATCTTACCCATTTGTAGAAATTAAAAATGGGCAATCCTGAGCCAAATCCTGTTTTCCGAAAACAGAAAAAGTTTCATAAAAACAG-AAAAAAAACAAGGAAGGATAGGTGCAGAGACTCAATGGAAGCTGTTCTAATAAATGAGGTTGACTGCGTTGCATTAGTAAAGTAAACCTTCTATCAAAACCCCAGAAAGGATAAAGTAAAGGATAACCATATATACATACGTACTTAAATACTATCTCAAATGATTAATAGGAAATGATTAATAGAGACCCGAATCCATAATCCATATTCATC--TTTTTTTTTCTCTTTAATTTC-TTTTTTTTTTTATC--------------------TTTATTTCTTTTTTCTCTTT------------TTTATTTCTTTTTTCTCTTTA-TATATATTCTATA-----------------------------ATAT------ATAAAATTGGTTTGAATTGATTCAAAATTGAGGAAAGGATTTAATATTAATTCATCAAACCATTCACTTCATAGTCTGATAGATAACTGACTAATCGGACGAGAATAAAGATAGAGTCCCATTCTACCTGTCAATATCGACAACAAGGCAATTTATAGTAAGAGGAAAACCCATTCTCTCTTTTCTTTAACGATTCCAATTTTGTTATCTTTCTGATTCATTCGATTCTGTG--------ATTTGGGCTGGAC---TTTTTTTTCACAAATCTTGTGATAGATATCATACACCTACAAATACCCATCTTTGAGCAAAACAAAAAATTCCCATTCATTTTTATTTTCATTGG----------AAATTGGAATAATTAACAAT----CAAAATCATTATTCGAATTGAAATTTACGAAGTTC--TTTTTTTTTTTTAAGATACAAAAAATTTCAGGTCTGGCTAATACTTTATTA--------------TACAATATTTTTTCGTCTTTTTTTAAAAAAAA----TTGACTTTTTAAATTGACATAGGCCAAAGTTTTTTACTAAAATTTAGTAAAACGAGGAAGCCGGCGCGACTAAAATGGTAGTTTCATTAGCACCTGAGGTCTTATAAG------------ATAAAAAATTAAACCAT-----ATAAGATAAAAAATTTCAGATTAAGAGGAGACCATGAGATAG-TTATAGTATTTAGTATTTTAGTTATAGTATTTGAATTAGTTGAATAAAGACGAAA-----------------------------------TAGAATTAATCA------AA-TTAATTAGTAAATTGTGTTTCACGGATATACCTTTAATTA-------AATAAATAATAAGA-----AAATAAAAATTGAGAGATTAACTAATTAATTAACAAAAACAAAAAACAAGAGTATGTTGATTATATCAAAACTAGAGAAAAATAAAAATTTTAGTTTATCATGGGTAGGGATCCTATTGCTGAGATAATAACCTCTATACGAAATGCTGACATGAATAGAAAAGGAACCGTTCGAATAGCAGCTACTAACATTACCGAAAACATTATTAAAATACTCTTAAGAGAGGGTTTTATTGAAAATGTCCGGAAACATCAGGAAGGCAACAAAAAATTTTTGGTTTTAACCCTACGCCATAGAAGGAAGAAGCAAGGACCCTATAGAACTAGTCTAAATTTAAAACGGATCAGCCGGCCGGGGCTACGAATCTATTCTAACTATCAAAAAATTCCGAGAATCTTGGGTGGGATGGGCATTGTAATTCTTTCTACTTCTCGAGGTATAATGACAGACCGGGAAGCTCGACTCGAAAGAATTGGTGGAGAAATCTTGTGTTATATATGGTAATCTTTTTGGTATCCGAATTCGATCCAGACTTCTTATTTTTTTGTT---AAAAAAAAAGAGA--AAAGAATAGGTTTCGAATACCATAAAAGTCCTTTCGCCTTTCCTAGGAATAGAATTTAAGATTTCAAAATTTAAAGAAACTTAGTTTCTT-AAAAAAAAAGTATGTATATTCAAAAATTAAGGGATAATAAATATGAAAATAAGAGCTTCTGTTCGCAAAAAGACAAGTAGTTTGATACAATCTTTGATCTCTTAGTTTTGGCCTCTATTTTATTT------------TTGTAATTTTAGATAGGGTATGTAGATATCTTAATTTGAATCGCCACCCTTTACTTTACTTTGAATTTTGGTCTTTTTTT-----ATCCAGGAGACGCTCCAAAATAAACAGGTATGAAAGCTATAATTGTAAACCACGATTGAATTTATGGAAGCATTGGTTTATACATTCCTTTTAGTGTCAACTTTAGGAATAATTTTTTTCGCTATTTTTTTTCGAGAACCGCCTAAAATTCAAACTAAAAAGGTAAAATGATTTTTTAATATCTTAATTGAAGTAAAGAGGTAAAAAACCTCCCAGTATTAGGAGGTTCTTTACCTCTTTTAGTCCCCGTGTTCCTCGAATGGATCTCTTAGTTGTTGAGAGGGTTGCCCAAAAGCAGTATATAAGGCATACCCAGTAAAACTTACAAGTAAACCAGATATAGAGATGGCGACTAGGGTTGCTGTTTCCATTAT--------------TATATGATTTCAAGACCCCAATGGATCTATGATAAGATCATTTATTTACAACGGAATGGTATACAAAGATCCATGGAGGGGCATCATTAACGAATTTTGGTTTGAAATACC----CTTTTTAGCTTATTCTAA-------------------------GGAAAGAGATCTAAAATAGTTTTTTCCTAAACGAAACGAGTTTTTTCCTAGAATTTGTTTGAATCATTTATATCTTCTTCCAATCACTTTTTTTGCGTGATTATTTTGTTCATTCAATTCCAATCCAATTTTAGGAGTCATAATCTGAATAAGAGTTGTTTCCAACGTGTTATT----AAAAAAAAAGGGGGG-TTTTTCTAGAGAGATAGAGCAATTTGTATTTCAATCGGTTTTATTCAATTCAATGATTG--------ACTAATAATAAAATATTAAT-AAAAAATAATAAAATAAAATAAATTACAAG-----AAAACAAAGACTTATATTTCTAGGCAAGGATTCAGACTAATGAATTTGTCCATTTAGATTGATTGTATCCAAGTGGGATAATGATAAGGAAGAGAATAATTCAAAAAACAAAATGAGATTCAG---AAAAAAAAATGGATTATTTAGAAGAGTGAAATCAAACTAAGTTTATGGA--ATATATATATAAATAATGGAATAATGGCTATAAGCCAACTTTCTTTTTGTGAATATTTCAACATC-AAAAAATAATTTTTGAATCCGATTACGATTAAATTTAAGATACGAATAGTTTGGTTTACGTTATGGAAGAAAGACGTGTATATGGAATATTAACTATTTATATAGATAGTTATATATTCGTTAAAAGATACATCTAAAAGATATATTTAA--TCTGCCCTGGAGATTTAGATAGGAATTTCAATAAAAGTCCCTC-----CTTTTCGTTTGG-----------------------------------AACTGGGAATTCAATATTGAATAATTGAATAAATAAATCAAATCAAGAAAAGGAACGAAGAGTTCAAAATTTATTGGTTGATTGTATCATTAACCATGATCCTCCTATTCAACTACTTCAACCATTTCCGAGCACCGCATAGTATTTTTTTTAGGGCTTTTGAAGCTTCTATCATTCAGGTATGATTTGATTTTTCGTACACTGCCCTTCGAATTTCTAAGGGTTTCGAAGAAAAAAAATTTATCGGACCATAACTTAGCTAAATTCATGAATTCAATTCGGTTATTCCTTCTTAGAGTTTTAATAACCATATGAACCGTGAAA----TTTTTTTTTGAAAAGAACTGTTCGAGGAACAAGTGATTCTCCTCTCGTTACTAGTTGATGCTCAGACTTATTTCTCTCATTTTATCAAACCAATCTTATTTTTTGATCTTGT---TCATGAGATTTCTC--AAAAAAAAAAAATTTTACGTATTCTT-CTATGTGCATTAAACTGTTATAGTATCCTATATTTTATTATTTTATACTTT-ATTCTTTCTCGCCATCTTTCTTCTATTTTCTTTTGCCTATTTTTATTCTATTTTGTTTTCTTTCCGATTCAGAT--AAAAAAAACTCTAGAATATTTCGCAAGTCAAGAAACTTCGAATATTTGTTCTATTTACTTTCTATCTGTCTATCTGTCAGAAAAGACGAAAGAGAGTGGATTTTCCTATTATTAAATTGAATACAATATTCAAATAGATAACTTTTAATGAAAGTA--------------------TTTTTTTCACATCTATTCTAGATTAGATTGTCGGAAAAGATATTGTATGTATTGATATGAAAATATGTGATACATGAAGTCATGATCTGATAGATATATCAATCTTATTATATATAAATTTTATATTAGGCTTAGTATATAGAAATCTTCTAT--------------TAGGTATAATTAAAATATCAATATAAATTGATCTTGCGTTCTGGAATCAAAGAAAAATATTC-AAAAAGTCTTTTCTATGTCTTATCTTATGACTTCGA------------------ATAAACTTTTCTAGGGAGTAAGGGAATAGTGATTTATTCTTTATAATAG---------------------------------TGATTT----------A-----------TTCTTT--------------------ATAGAATAATTAGTATCAAGAAGATTAAATCAGAAATATCGACAGATTTTTTTTGGAGTCCAAAAAGAAATATCAAAATGAAAGAAAAAGCAGAGTTATTCTTTCAA-TTTCATCTATATCGAATTTGAATATCAGAATAGTAGATATAGTCATCATGCAATAGGTTAGGTCCACTTACTTTTATTGATTTCGAATCAAATTTTTACGGTTGATTTATGGAAAAGAAGAACATTTTGCGATT--TAAGAGCCAATTTCTCATTTCTCATTATTCAATTATCTAGTTCTATTCTAACA---------------------------------TTCTATTTATATTCTAATATAATAAACAAATGTTCAACCTTGTAACTAAACTTTCTAACTCTATAAATAAAATAACTAGAT------AAAAAAAA----AAATAGAATAATATTATATATTCTATAGACTAATAGTATATATTCTAAAGAATACTCTATATTCT----AATAATATATATTA-TTAGAATA--ATATATATTCGAAATATTATAAATAGATATAGTATATATTCTAAAAAATAGACTATTCTAAACAATCGAGTCTAAAAAATAGAATATATTCGAAATAACTAGAAATATATTATATAACTAGAATATTAACTAGAATATAGAAGTATTAACTAGAATATAGAAGAAAGATATTCTATAAAATT-------------ATAGAAATAGAAAATAGAAATCTATTAGAATAAAATAATATATTATTATTAGATATTATTA--------TATATTAATATTAGATATTAACATATTCTAATACTAA-TAATAGATTAGTAAATAAT-------------------------------------------------------------------------ATATTCTATT------TTATAAAATATTCTA--TTTTTTTTTTCTCAAAAAAAATTTCTAAAGATA-----TATTGTAAAAGAAGCTCGAAAAGAAAGGAAAATAAAGCATTAGAATATTAATTTGTGAAAATTTTCGAATTTTAGAATTAATTCGAATTCTAGACTTTCTTACTTTTGTTATTCT-AAATATCAACTTCTACTGCCTCTTCAAATAGGAGTAGAGTACTACCCCTGGTTTTATGAAAAAA1110?11110??10000011010?????111110010001001??10?111?001101?001111?1?11???1110010001?1010000?101000001000010101??11??1101?10000?1??01??010111111100?1?111000101101000???1000010000110001??100101011?1?0000010??011000011?10001??01110001?1101?0101000?1?000?????1010000100101000001000?11??1??1?10011
E_clusiifolia_1353_O45 GGACTGACCAGAATATGAACTAATAAGTATACAAACTAATAACCAACTCATCACTTTGCATTATCTGGATATAAAAAAAG--------AGTCAAGATATGATATATTGGTCATATAATTGTAGCAATTAAAATACTTTTTGCACAAACAAAAGAAAACGAATCTGATTATGATTTAGAAATCAAAATGGAAAATTATGCGGAGCAGATAAGTGGAAGGTTGAAAGAAAGAAAAAGAATATCAATGATAGAGAATTCCAA-TATGTAAGGTCTATAAGTCATCACAGAAAAGCTAATGTAGTAAAGCATCAATACCAATTGATTTAAAATTTTAAAATTAAACTACTCCGT--------------------TGATAAAACAAAAAATCAAGAGCCTTGAGTCAATTCAGACTGAGAAGATTGACTCAAGAACAAATTTTATTAGAGGCTCCGTTGGAAAATTAAGACCTAAGCATTACTGGAGAAGTGATGGGAACGATGGAACCTGTAAATACATAAGATTTTAATGAAACCAAATCTTAATGATTTATTGGGAGGATAGCGAAAGGAACCCGAAGCCAATCCTTTTATTTTATTATG--------------------------------------AGAGATCATGGGTTACCTCTCCAA--------------ATAAAATAACTATTGAAAGACTAAATAAGCAAGAGCAAATATTCGCCCGCGAAGA-TTTTTTTTATTCTTTTTAATTGCTAAATTTGATGAATCTGATATCCTAATTAGAATATCTAAAAAAATTTGTTACAAACTTAT------AACAAATAACAAAAACAAGATTATC---AAAAAAAAA--------------------------ATAGACAGTAATTATAGACAATTTTTTCGATTTCTATCTAGAAC-TATTCGATCTATAACTATTAGAACTAGAAAATAGAATATAGATTGTAATATATACAAATAGATAAAAATTTCTA-TTCTACTAA--------------------TATTCTATTCTACTAAAATCCTATTCTAATAATCTAAGATTCTAATACT----------------------AATA-------------AATAGATCTAATCAA-------------------------------------TAAA-------------------------------------AAATAGATT-AAAAAAAGAAATAGATCTAATCAGTAAGAAATAGATT-AAAAAAAGAAATAAATTTAAGTAAATTAAGTAAAAATTGAAATTGAAAAGAATACAATGATTTAATATATTA-TTTTTTTGTTTTTCGTATTCGTAAAAGACATGTATATTTTTTTAATCATTTCGTTCGCGAGGAGCTGGATGAGAAGAAATTCTCATGTCCGGTTCTGTACCACTTGGCTACATCCGCCCCTAATAATCCAACTAA-------------------TAGTATAACTCTATTAAATAACTCTATTAAAAAG--------AAAAAGTTTTCTCTCGATTTATAAAAAGTTTTCTCTCG----------ATTTATA-----------GT-----------------------------------------------AAAAATAAAGTAAAAAATTCGATTTAAATTTAA-AAAGTAGATT----TAAAAAGGTAAAGGTAAAAGGATTGTAATCTCTAGCATTTAATATTTAATAGCATTTAATATTCAATTTGCTCTTTGTTATAAGATCTTAGAAGATACAAATACAAACATACAACCTCAAA---------------------------------------------------GAACAACTTTCCAAACTAAAATAACCG-------AT------AACAAATAACAAATTTATTTCAATTTTATATTCAACTTTTATC---------------------------------------------AGTACATATACCAAATTAGTACATATAGAAATCTA-------TCTATTTATAGAATATCAGAAATATAAATTAAATGAAGTAAACAAAAAGCA--TTTTTTTTATGGAAAGTCA---------------------ATATATATTAATCGA-TTTAGTAATAAACTAAACGAAATTAA-------TAAAAACTAAAAAAT-----------------------AAAGGAGCAATACCAAACCTCTTGATAGAAATTGGATATTGCTCCTTTA-TTTT---TTTTTTAG-TTTTGTTTTCAAGAACTCGCACACACCAAGACCGAAATCTTACCCATTTGTAGAAATTAAAAATGGGCAATCCTGAGCCAAATCCTGTTTTCCGAAAACAGAAAAAGTTTCATAAAAACAG-AAAAAAAACAAGGAAGGATAGGTGCAGAGACTCAATGGAAGCTGTTCTAATAAATGAGGTTGACTGCGTTGCATTAGTAAAGTAAACCTTCTATCAAAACCCCAGAAAGGATAAAGTAAAGGATAACCATATATACATACGTACTTAAATACTATCTCAAATGATTAATAGGAAATGATTAATAGAGACCCGAATCCATAATCCATATTCATC--TTTTTTTTTCTCTTTAATTTC---TTTTTTTTTATC--------------------TTTATTTCTTTTTTCTCTTT------------TTTATTTCTTTTTTCTCTTTA-TATATATTCTAT------------------------------ATAT------ATAAAATTGGTTTGAATTGATTCAAAATTGAGGAAAGGATTTAATATTAATTCATCAAACCATTCACTTCATAGTCTGATAGATAACTGACTAATCGGACGAGAATAAAGATAGAGTCCCATTCTACCTGTCAATATCGACAACAAGGCAATTTATAGTAAGAGGAAAACCCATTCTCTCTTTTCTTTAACGATTCCAATTTTGTTATCTTTCTGATTCATTCGATTCTGTG--------ATTTGGGCTGGAC---TTTTTTTTCACAAATCTTGTGATAGATATCATACACCTACAAATACCCATCTTTGAGCAAAACAAAAAATTCCCATTCATTTTTATTTTCATTGG----------AAATTGGAATAATTAACAAT----CAAAATCATTATTCGAATTGAAATTTACGAAGTTC--TTTTTTTTTTTTAAGATACAAAAAATTTCAGGTCTGGCTAATACTTTATTA--------------TACAATATTTTTTCGTCTTTTTTTAAAAAAAA----TTGACTTTTTAAATTGACATAGGCCAAAGTTTTTTACTAAAATTTAGTAAAACGAGGAAGCCGGCGCGACTAAAATGGTAGTTTCATTAGCACCTGAGGTCTTATAAG------------ATAAAAAATTAAACCAT-----ATAAGATAAAAAATTTCAGATTAAGAGGAGACCATGAGATAG-TTATAGTATTTAGTATTTTAGTTATAGTATTTGAATTAGTTGAATAAAGACGAAA-----------------------------------TAGAATTAATCA------AA-TTAATTAGTAAATTGTGTTTCACGGATATACCTTTAATTA-------AATAAATAATAAGA-----AAATAAAAATTGAGAGATTAACTAATTAATTAACAAAAACAAAAAACAAGAGTATGTTGATTATATCAAAACTAGAGAAAAATAAAAATTTTAGTTTATCATGGGTAGGGATCCTATTGCTGAGATAATAACCTCTATACGAAATGCTGACATGAATAGAAAAGGAACCGTTCGAATAGCAGCTACTAACATTACCGAAAACATTATTAAAATACTCTTAAGAGAGGGTTTTATTGAAAATGTCCGGAAACATCAGGAAGGCAACAAAAAATTTTTGGTTTTAACCCTACGCCATAGAAGGAAGAAGCAAGGACCATATAGAACTAGTCTAAATTTAAAACGGATCAGCCGGCCGGGGCTACGAATCTATTCTAACTATCAAAAAATTCCGAGAATCTTGGGTGGGATGGGCATTGTAATTCTTTCTACTTCTCGAGGTATAATGACAGACCGGGAAGCTCGACTCGAAAGAATTGGTGGAGAAATCTTGTGTTATATATGGTAATCTTTTTGGTATCCGAATTCGATCCAGACTTCTTATTTTTTTGTT---AAAAAAAAAGAGA--AAAGAATAGGTTTCGAATACCATAAAAGTCCTTTCGCCTTTCCTAGGAATAGAATTTAAGATTTCCAAATTTAAAGAAACTTAGTTTCTT-AAAAAAAAAGTATGTATATTCAAAAATTAAGGGATAATAAATATGAAAATAAGAGCTTCTGTTCGCAAAAAGACAAGTAGTTTGATACAATCTTTGATCTCTTAGTTTTGGCCTCTATTTTATTT------------TTGTAATTTTAGATAGGGTATGTAGATATCTTAATTTGAATCGCCACCCTTTACTTTACTTTGAATTTTGGTCTTTTTTT-----ATCCAAGAGACGCTCCAAAATAAACAGGTATGAAAGCTATAATTGTAAACCACGATTGAATTTATGGAAGCATTGGTTTATACATTCCTTTTAGTGTCAACTTTAGGAATAATTTTTTTCGCTATTTTTTTTCGAGAACCGCCTAAAATTCAAACTAAAAAGGTAAAATGATTTTTTAATATCTTAATTGAAGTAAAGAGGTAAAGAACCTCCCAGTATTAGGAGGTTCTTTACCTCTTTTAGTCCCCGTGTTCCTCGAATGGATCTCTTAGTTGTTGAGAGGGTTGCCCAAAAGCAGTATATAAGGCATACCCAGTAAAACTTACAAGTAAACCAGATATAGAGATGGCGACTAGGGTTGCTGTTTCCATTAT--------------TATATGATTTCAAGACCCCAATGGATCTATGATAAGATCATTTATTTACAACGGAATGGTATACAAAGATCCATGGAGGGGCATCATTAACGAATTTTGGTTTGAAATACC----CTTTTTAGCTTATTCTAA-------------------------GGAAAGAGATCTAAAATAGTTTTTTCCTAAACGAAACGAGTTTTTTCCTAGAATTTGTTTGAATCATTTATATCTTCTTCCAATCACTTTTTTTGCGTGATTATTTTGTTCATTCAATTCCAATCCAATTTTAGGAGTCATAATCTGAATAAGAGTTGTTTCCAACGTGTTATT--AAAAAAAAAAAGGGGG--TTTTTCTAGAGAGATAGAGCAATTTGTATTTCAATCGGTTTTATTCAATTCAATGATTG--------ACTAATAATAAAATATTAAT-AAAAAAGAATAAAATAAAATAAATTACAAG-----AAAACAAAGACTTATATTTCTAGGCAAGGATTCAGACTAATGAATTTGTCCATTTAGATTGATTGTATCCAAGTGGGATAATGATAAGGAAGAGAATAATTCAAAAAACAAAATGAGATTCAG---AAAAAAAAATGGATTATTTAGAAGAGTGAAATCAAACTAAGTTTATGGA--ATATATATATAAATAATGGAATAATGGCTATAAGCCAACTTTCTTTTTGTGAATATTTCAACATC-AAAAAATAATTTTTGAATCCGATTACGATTAAATTTAAGATACGAATAGTTTGGTTTACGTTATGGAAGAAAGACGTGTATATGGAATATTAACTATTTATATAGATAGTTATATATTCGTTAAAAGATACATCTAAAAGATATATTTAA--TCTGCCCTGGAGATTTAGATAGGAATTTCAATAAAAGTCCCTC-----CTTTTCGTTTGG-----------------------------------AACTGGGAATTCAATATTGAATAATTGAATAAATAAATCAAATCAAGAAAAGGAACGAAGAGTTCAAAATTTATTGGTTGATTGTATCATTAACCATGATCCTCCTATTCAACTACTTCAACCATTTCCGAGCACCGCATAGTATTTTTTTTAGGGCTTTTGAAGCTTCTATCATTCAGGTATGATTTGATTTTTCGTACACTGCCCTTCGAATTTCTAAGGGTTTCGAAGAAAAAAAATTTATCGGACCATAACTTAGCTAAATTCATGAATTCAATTCGGTTATTCCTTCTTAGAGTTTTAATAACCATATGAACCGTGAAA----TTTTTTTTTGAAAAGAACTGTTCGAGGAACAAGTGATTCTCCTCTCGTTACTAGTTGATGCTCAGACTTATTTCTCTCATTTTATCAAACCAATCTTATTTTTTGATCTTGT---TCATGAGATTTCTC---AAAAAAAAAAATTTTACGTATTCTT-CTATGTGCATTAAACTGTTATAGTATCCTATATTTTATTATTTTATACTTT-ATTCTTTCTCGCCATCTTTCTTCTATTTTCTTTTGCCTATTTTTATTCTATTTTGTTTTCTTTCCGATTCAGAT--AAAAAAAACTCTAGAATATTTCGCAAGTCAAGAAACTTCGAATATTTGTTCTATTTACTTTCTATCTGTCTATCTGTCAGAAAAGACGAAAGAGAGTGGATTTTCCTATTATTAAATTGAATACAATATTCAAATAGATAACTTTTAATGAAAGTA--------------------TTTTTTTCACATCTATTCTAGATTAGATTGTCGGAAAAGATATTGTATGTATTGATATGAAAATATGTGATACATGAAGTCATGATCTGATAGATATATCAATCTTATTATATATAAATTTTATATTAGGCTTAGTATATAGAAATCTTCTAT--------------TAGGTATAATTAAAATATCAATATAAATTGATCTTGCGTTCTGGAATCAAAGAAAAATATTC-AAAAAGTCTTTTCTATGTCTTATCTTATGACTTCGA------------------ATAAACTTTTCTAGGGAGTAAGGGAATAGTGATTTATTCTTTATAATAG---------------------------------TGATTT----------A-----------TTCTTT--------------------ATAGAATAATTAGTATCAAGAAGATTAAATCAGAAATATCGACAGATTTTTTTTGGAGTCCAAAAAGAAATATCAAAATGAAAGAAAAAGCAGAGTTATTCTTTCAA-TTTCATCTATATCGAATTTGAATATCAGAATAGTAGATATAGTCATCATGCAATAGGTTAGGTCCACTTACTTTTATTGATTTCGAATCAAATTTTTACGGTTGATTTATGGAAAAGAAGAACATTTTGCGATT--TAAGAGCCAATTTCTCATTTCTCATTATTCAATTATCTAGTTATATTCTAACA---------------------------------TTCTATTTATATTCTAATATAATAAACAAATGTTCAACCTTGTAACTAAACTTTCTAACTCTATAAATAAAATAACTAGAT--AAAAAAAAAAAA----AAATAGAATAATATTATATATTCTATAGACTAATAGTATATATTCTAAAGAATACTCTATATTCT----AATAATATATATTA-TTAGAATA--ATATATATTCGAAATATTATAAATAGATATAGTATATATTCTAAAAAATAGACTATTCTAAACAATCGAGTCTAAAAAATAGAATATATTCGAAATAACTAGAAATATATTATATAACTAGAA--------------------TATTAACTAGAATATAGAAGAAAGATATTCTATAAAATT-------------ATAGAAATAGAAAATAGAAATCTATTAGAATAAAATAATATATTATTATTAGATATTATTA--------TATATTAATATTAGATATTAACATATTCTAATACTAA-TAATAGATTAGTAAATAAT-------------------------------------------------------------------------ATATTCTATT------TTATAAAATATTCTA--TTTTTTTTTTCTCAAAAAAAATTTCTAAAGATA-----TATTGTAAAAGAAGCTCGAAAAGAAAGGAAAATAAAGCATTAGAATATTCATTTGTGAAAATTTTCGAATTTTAGAATTAATTAGAATTCTAGACTTTCTTACTTTTGTTATTCT-AAATATCAACTTCTACTGCCTCTTCAAATAGGAGTAGAGTACTACCCCTGGTTTTATGAAAAAA1110?11110??10010011010?????111110010001001?1000111?0011000001111?1?11???1110010001?1010000?10??1000100001011???11??1101?10000?1??01??010111111100?1?111000101101000?1000?10?0000110001??100101011?1?0000010??01?100011?10001??01110001?1101?0101000?1?000?10000010000100101000011000?11??1??1?10011
E_rockii_2223_O5 GGACTGACCAGAATATGAACTAATAAGTATACAAACTAATAACCAACTCATCACTTTGCATTATCTGGATATAAAAAAAG--------AGTCAAGATATGATATATTGGTCATATAATTGTAGCAATTAAAATACTTTTTGCACAAACAAAAGAAAACGAATCTGATTATGATTTAGAAATCAAAATGGAAAATTATGCGGAGCAGATAAGTGGAAGGTTGAAAGAAAGAAAAAGAATATCAATGATAGAGAATTCCAA-TATGTAAGGTCTATAAGTCATCACAGAAAAGCTAATGTAGTAAAGCATCAATACCAATTGATTTAAAATTTTAAAATTAAACTACTCCGT--------------------TGATAAAACAAAAAATCAAGAGCCTTGAGTCAATTCAGACTGAGAAGATTGACTCAAGAACAAATTTTATTAGAGGCTCCGTTGGAAAATTAAGACCTAAGCATTACTGGAGAAGTGATGGGAACGATGGAACCTGTAAATACATAAGATTTTAATGAAACCAAATCTTAATGATTTATTGGGAGGATAGCGAAAGGAACCCGAAGCCAATCCTTTTATTTTATTATG--------------------------------------AGAGATCATGGGTTACCTCTCCAA--------------ATAAAATAACTATTGAAAGACTAAATAAGCAAGAGCAAATATTCGCCCGCGAAGA-TTTTTTTTATTCTTTTTAATTGCTAAATTTGATGAATCTGATATCCTAATTAGAATATCTAAAAAAATTTGTTACAAACTTAT------AACAAATAACAAAAACAAGATTATC---AAAAAAAAA--------------------------ATAGACAGTAATTATAGACAATTTTTTCGATTTCTATCTAGAAC-TATTCGATCTATAACTATTAGAACTAGAAAATAGAATATAGATTGTAATATATACAAATAGATAAAAATTTCTA-TTCTACTAA--------------------TATTCTATTCTACTAAAATCCTATTCTAATAATCTAAGATTCTAATACT----------------------AATA-------------AATAGATCTAATCAA-------------------------------------TAAA-------------------------------------AAATAGATT-AAAAAAAGAAATAGATCTAATCAGTAAGAAATAGATT-AAAAAAAGAAATAAATTTAAGTAAATTAAGTAAAAATTGAAATTGAAAAGAATACAATGATTTAATATATTA-TTTTTTTGTTTTTCGTATTCGTAAAAGACATGTATATTTTTTTAATCATTTCGTTCGCGAGGAGCTGGATGAGAAGAAATTCTCATGTCCGGTTCTGTACCACTTGGCTACATCCGCCCCTAATAATCCAACTAA-------------------TAGTATAACTCTATTAAATAACTCTATTAAAAAG--------AAAAAGTTTTCTCTCGATTTATAAAAAGTTTTCTCTCG----------ATTTATA-----------GT-----------------------------------------------AAAAATAAAGTAAAAAATTCGATTTAAATTTAA-AAAGTAGATT----TAAAAAGGTAAAGGTAAAAGGATTGTAATCTCTAGCATTTAATATTTAATAGCATTTAATATTCAATTTGCTCTTTGTTATAAGATCTTAGAAGATACAAATACAAACATACAACCTCAAA---------------------------------------------------GAACAACTTTCCAAACTAAAATAACCG-------AT------AACAAATAACAAATTTATTTCAATTTTATATTCAACTTTTATC---------------------------------------------AGTACATATACCAAATTAGTACATATAGAAATCTA-------TCTATTTATAGAATATCAGAAATATAAATTAAATGAAGTAAACAAAAAGCA--TTTTTTTTATGGAAAGTCA---------------------ATATATATTAATCGA-TTTAGTAATAAACTAAACGAAATTAA-------TAAAAACTAAAAAAT-----------------------AAAGGAGCAATACCAAACCTCTTGATAGAAATTGGATATTGCTCCTTTA-TTTT---TTTTTTAG-TTTTGTTTTCAAGAACTCGCACACACCAAGACCGAAATCTTACCCATTTGTAGAAATTAAAAATGGGCAATCCTGAGCCAAATCCTGTTTTCCGAAAACAGAAAAAGTTTCATAAAAACAG-AAAAAAAACAAGGAAGGATAGGTGCAGAGACTCAATGGAAGCTGTTCTAATAAATGAGGTTGACTGCGTTGCATTAGTAAAGTAAACCTTCTATCAAAACCCCAGAAAGGATAAAGTAAAGGATAACCATATATACATACGTACTTAAATACTATCTCAAATGATTAATAGGAAATGATTAATAGAGACCCGAATCCATAATCCATATTCATC--TTTTTTTTTCTCTTTAATTTC---TTTTTTTTTATC--------------------TTTATTTCTTTTTTCTCTTT------------TTTATTTCTTTTTTCTCTTTA-TATATATTCTAT------------------------------ATAT------ATAAAATTGGTTTGAATTGATTCAAAATTGAGGAAAGGATTTAATATTAATTCATCAAACCATTCACTTCATAGTCTGATAGATAACTGACTAATCGGACGAGAATAAAGATAGAGTCCCATTCTACCTGTCAATATCGACAACAAGGCAATTTATAGTAAGAGGAAAACCCATTCTCTCTTTTCTTTAACGATTCCAATTTTGTTATCTTTCTGATTCATTCGATTCTGTG--------ATTTGGGCTGGAC---TTTTTTTTCACAAATCTTGTGATAGATATCATACACCTACAAATACCCATCTTTGAGCAAAACAAAAAATTCCCATTCATTTTTATTTTCATTGG----------AAATTGGAATAATTAACAAT----CAAAATCATTATTCGAATTGAAATTTACGAAGTTC--TTTTTTTTTTTTAAGATACAAAAAATTTCAGGTCTGGCTAATACTTTATTA--------------TACAATATTTTTTCGTCTTTTTTTAAAAAAAA----TTGACTTTTTAAATTGACATAGGCCAAAGTTTTTTACTAAAATTTAGTAAAACGAGGAAGCCGGCGCGACTAAAATGGTAGTTTCATTAGCACCTGAGGTCTTATAAG------------ATAAAAAATTAAACCAT-----ATAAGATAAAAAATTTCAGATTAAGAGGAGACCATGAGATAG-TTATAGTATTTAGTATTTTAGTTATAGTATTTGAATTAGTTGAATAAAGACGAAA-----------------------------------TAGAATTAATCA------AA-TTAATTAGTAAATTGTGTTTCACGGATATACCTTTAATTA-------AATAAATAATAAGA-----AAATAAAAATTGAGAGATTAACTAATTAATTAACAAAAACAAAAAACAAGAGTATGTTGATTATATCAAAACTAGAGAAAAATAAAAATTTTAGTTTATCATGGGTAGGGATCCTATTGCTGAGATAATAACCTCTATACGAAATGCTGACATGAATAGAAAAGGAACCGTTCGAATAGCAGCTACTAACATTACCGAAAACATTATTAAAATACTCTTAAGAGAGGGTTTTATTGAAAATGTCCGGAAACATCAGGAAGGCAACAAAAAATTTTTGGTTTTAACCCTACGCCATAGAAGGAAGAAGCAAGGACCATATAGAACTAGTCTAAATTTAAAACGGATCAGCCGGCCGGGGCTACGAATCTATTCTAACTATCAAAAAATTCCGAGAATCTTGGGTGGGATGGGCATTGTAATTCTTTCTACTTCTCGAGGTATAATGACAGACCGGGAAGCTCGACTCGAAAGAATTGGTGGAGAAATCTTGTGTTATATATGGTAATCTTTTTGGTATCCGAATTCGATCCAGACTTCTTATTTTTTTGTT---AAAAAAAAAGAGA--AAAGAATAGGTTTCGAATACCATAAAAGTCCTTTCGCCTTTCCTAGGAATAGAATTTAAGATTTCCAAATTTAAAGAAACTTAGTTTCTT-AAAAAAAAAGTATGTATATTCAAAAATTAAGGGATAATAAATATGAAAATAAGAGCTTCTGTTCGCAAAAAGACAAGTAGTTTGATACAATCTTTGATCTCTTAGTTTTGGCCTCTATTTTATTT------------TTGTAATTTTAGATAGGGTATGTAGATATCTTAATTTGAATCGCCACCCTTTACTTTACTTTGAATTTTGGTCTTTTTTT-----ATCCAAGAGACGCTCCAAAATAAACAGGTATGAAAGCTATAATTGTAAACCACGATTGAATTTATGGAAGCATTGGTTTATACATTCCTTTTAGTGTCAACTTTAGGAATAATTTTTTTCGCTATTTTTTTTCGAGAACCGCCTAAAATTCAAACTAAAAAGGTAAAATGATTTTTTAATATCTTAATTGAAGTAAAGAGGTAAAGAACCTCCCAGTATTAGGAGGTTCTTTACCTCTTTTAGTCCCCGTGTTCCTCGAATGGATCTCTTAGTTGTTGAGAGGGTTGCCCAAAAGCAGTATATAAGGCATACCCAGTAAAACTTACAAGTAAACCAGATATAGAGATGGCGACTAGGGTTGCTGTTTCCATTAT--------------TATATGATTTCAAGACCCCAATGGATCTATGATAAGATCATTTATTTACAACGGAATGGTATACAAAGATCCATGGAGGGGCATCATTAACGAATTTTGGTTTGAAATACC----CTTTTTAGCTTATTCTAA-------------------------GGAAAGAGATCTAAAATAGTTTTTTCCTAAACGAAACGAGTTTTTTCCTAGAATTTGTTTGAATCATTTATATCTTCTTCCAATCACTTTTTTTGCGTGATTATTTTGTTCATTCAATTCCAATCCAATTTTAGGAGTCATAATCTGAATAAGAGTTGTTTCCAACGTGTTATT--AAAAAAAAAAAGGGGG--TTTTTCTAGAGAGATAGAGCAATTTGTATTTCAATCGGTTTTATTCAATTCAATGATTG--------ACTAATAATAAAATATTAAT-AAAAAAGAATAAAATAAAATAAATTACAAG-----AAAACAAAGACTTATATTTCTAGGCAAGGATTCAGACTAATGAATTTGTCCATTTAGATTGATTGTATCCAAGTGGGATAATGATAAGGAAGAGAATAATTCAAAAAACAAAATGAGATTCAG---AAAAAAAAATGGATTATTTAGAAGAGTGAAATCAAACTAAGTTTATGGA--ATATATATATAAATAATGGAATAATGGCTATAAGCCAACTTTCTTTTTGTGAATATTTCAACATC-AAAAAATAATTTTTGAATCCGATTACGATTAAATTTAAGATACGAATAGTTTGGTTTACGTTATGGAAGAAAGACGTGTATATGGAATATTAACTATTTATATAGATAGTTATATATTCGTTAAAAGATACATCTAAAAGATATATTTAA--TCTGCCCTGGAGATTTAGATAGGAATTTCAATAAAAGTCCCTC-----CTTTTCGTTTGG-----------------------------------AACTGGGAATTCAATATTGAATAATTGAATAAATAAATCAAATCAAGAAAAGGAACGAAGAGTTCAAAATTTATTGGTTGATTGTATCATTAACCATGATCCTCCTATTCAACTACTTCAACCATTTCCGAGCACCGCATAGTATTTTTTTTAGGGCTTTTGAAGCTTCTATCATTCAGGTATGATTTGATTTTTCGTACACTGCCCTTCGAATTTCTAAGGGTTTCGAAGAAAAAAAATTTATCGGACCATAACTTAGCTAAATTCATGAATTCAATTCGGTTATTCCTTCTTAGAGTTTTAATAACCATATGAACCGTGAAA----TTTTTTTTTGAAAAGAACTGTTCGAGGAACAAGTGATTCTCCTCTCGTTACTAGTTGATGCTCAGACTTATTTCTCTCATTTTATCAAACCAATCTTATTTTTTGATCTTGT---TCATGAGATTTCTC---AAAAAAAAAAATTTTACGTATTCTT-CTATGTGCATTAAACTGTTATAGTATCCTATATTTTATTATTTTATACTTT-ATTCTTTCTCGCCATCTTTCTTCTATTTTCTTTTGCCTATTTTTATTCTATTTTGTTTTCTTTCCGATTCAGAT--AAAAAAAACTCTAGAATATTTCGCAAGTCAAGAAACTTCGAATATTTGTTCTATTTACTTTCTATCTGTCTATCTGTCAGAAAAGACGAAAGAGAGTGGATTTTCCTATTATTAAATTGAATACAATATTCAAATAGATAACTTTTAATGAAAGTA--------------------TTTTTTTCACATCTATTCTAGATTAGATTGTCGGAAAAGATATTGTATGTATTGATATGAAAATATGTGATACATGAAGTCATGATCTGATAGATATATCAATCTTATTATATATAAATTTTATATTAGGCTTAGTATATAGAAATCTTCTAT--------------TAGGTATAATTAAAATATCAATATAAATTGATCTTGCGTTCTGGAATCAAAGAAAAATATTC-AAAAAGTCTTTTCTATGTCTTATCTTATGACTTCGA------------------ATAAACTTTTCTAGGGAGTAAGGGAATAGTGATTTATTCTTTATAATAG---------------------------------TGATTT----------A-----------TTCTTT--------------------ATAGAATAATTAGTATCAAGAAGATTAAATCAGAAATATCGACAGATTTTTTTTGGAGTCCAAAAAGAAATATCAAAATGAAAGAAAAAGCAGAGTTATTCTTTCAA-TTTCATCTATATCGAATTTGAATATCAGAATAGTAGATATAGTCATCATGCAATAGGTTAGGTCCACTTACTTTTATTGATTTCGAATCAAATTTTTACGGTTGATTTATGGAAAAGAAGAACATTTTGCGATT--TAAGAGCCAATTTCTCATTTCTCATTATTCAATTATCTAGTTATATTCTAACA---------------------------------TTCTATTTATATTCTAATATAATAAACAAATGTTCAACCTTGTAACTAAACTTTCTAACTCTATAAATAAAATAACTAGAT--AAAAAAAAAAAA----AAATAGAATAATATTATATATTCTATAGACTAATAGTATATATTCTAAAGAATACTCTATATTCT----AATAATATATATTA-TTAGAATA--ATATATATTCGAAATATTATAAATAGATATAGTATATATTCTAAAAAATAGACTATTCTAAACAATCGAGTCTAAAAAATAGAATATATTCGAAATAACTAGAAATATATTATATAACTAGAA--------------------TATTAACTAGAATATAGAAGAAAGATATTCTATAAAATT-------------ATAGAAATAGAAAATAGAAATCTATTAGAATAAAATAATATATTATTATTAGATATTATTA--------TATATTAATATTAGATATTAACATATTCTAATACTAA-TAATAGATTAGTAAATAAT-------------------------------------------------------------------------ATATTCTATT------TTATAAAATATTCTA--TTTTTTTTTTCTCAAAAAAAATTTCTAAAGATA-----TATTGTAAAAGAAGCTCGAAAAGAAAGGAAAATAAAGCATTAGAATATTCATTTGTGAAAATTTTCGAATTTTAGAATTAATTAGAATTCTAGACTTTCTTACTTTTGTTATTCT-AAATATCAACTTCTACTGCCTCTTCAAATAGGAGTAGAGTACTACCCCTGGTTTTATGAAAAAA1110?11110??10010011010?????111110010001001?1000111?0011000001111?1?11???1110010001?1010000?10??1000100001011???11??1101?10000?1??01??010111111100?1?111000101101000?1000?10?0000110001??100101011?1?0000010??01?100011?10001??01110001?1101?0101000?1?000?10000010000100101000011000?11??1??1?10011
E_celastroides_var_amplectens_5290_K3 GGACTGACCAGAATATGAACTAATAAGTATACAAACTAATAACCAACTCATCACTTTGCATTATCTGGATATAAAAAAAG--------AGTCAAGATATGATATATTGGTCATATAATTGTAGCAATTAAAATACTTTTTGCACAAACAAAAGAAAACGAATCTGATTATGATTTAGAAATCAAAATGGAAAATTATGCGGAGCAGATAAGTGGAAGGTTGAAAGAAAGAAAAAGAATATCAATGATAGAGAATTCCAA-TATGTAAGGTCTATAAGTCATCACAGAAAAGCTAATGTAGTAAAGCATCAATACCAATTGATTTAAAATTTTAAAATTAAACTACTCCGT--------------------TGATAAAACAAAAAATCAAGAGCCTTGAGTCAATTCAGACTGAGAAGATTGACTCAAGAACAAATTTTATTAGAGGCTCCGTTGGAAAATTAAGACCTAAGCATTACTGGAGAAGTGATGGGAACGATGGAACCTGTAAATACATAAGATTTTAATGAAACCAAATCTTAATGATTTATTGGGAGGATAGCGAAAGGAACCCGAAGCCAATCCTTTTATTTTATTATG--------------------------------------AGAGATCATGGGTTACCTCTCCAA--------------ATAAAATAACTATTGAAAGACTAAATAAGCAAGAGCAAATATTCGCCCGCGAAGA-TTTTTTTTATTCTTTTTAATTGCTAAATTTGATGAATCTGATATCCTAATTAGAATATCTAAAAAAATTTGTTACAAACTTAT------AACAAATAACAAAAACAAGATTATC---AAAAAAAAAATCGAAAAAATTATTCTAGTTATATTATAGACAGTAATTATAGACAATTTTTTCGATTTCTATCTAGAAC-TATTCGATCTATAACTATTAGAACTAGAAAATAGAATATAGATTGTAATATATACAAATAGATAAAAATTTCTA-------------------------------------TTCTACTAAAATCCTATTCTAATAATCTAAGATTCTAATACT----------------------AATA-------------AATAGATCTAATCAA-------------------------------------TAAAAAATAGATTAAAAAAAGAAATAGATCTAATCAGTAAGAAATAGATT-AAAAAAAGAAATAGATCTAATCAGTAAGAAATAGATT-AAAAAAAGAAATAAATTTAAGTAAATTAAGTAAAAATTGAAATTGAAAAGAATACAATGATTTAATATATTA-TTTTTTTGTTTTTCGTATTCGTAAAAGACATGTATATTTTTTTAATCATTTCGTTCGCGAGGAGCTGGATGAGAAGAAATTCTCATGTCCGGTTCTGTACCACTTGGCTACATCCGCCCCTAATAATCCAACTAA-------------------TAGTATAACTCTATTAAATAACTCTATTAAAAAG------------------------------AAAAAGTTTTCTCTCG----------ATTTATA-----------GT-----------------------------------------------AAAAATAAAGTAAAAAATTCGATTTAAATTTTA-AAAGTAGATT----TAAAAAGGTAAAGGTACAAGGATTGTAATCTCTAGCATTTAATATTTAATAGCATTTAATATTCAATTTGCTCTTTGTTATAAGATCTTAGAAGATACAAATACAAACATACAACCTCAAA---------------------------------------------------GAACAACTTTCCAAACTAAAATAACCG-------AT------AACAAATAACAAATTTATTTCAATTTTATATTCAACTTTTTTC---------------------------------------------AGTACATATACCAAATTAGTACATATAGAAATCTA-------TCTATTTATAGAATATCAGAAATATAAATTAAATGAAGTAAACAAAAAGCA--TTTTTTTTATGGAAAGTCA---------------------ATATATATTAATCGA-TTTAGTAATAAACTAAACGAAATTAA-------TAAAAACTAAAAAAT-----------------------AAAGGAGCAATACCAAACCTCTTGATAGAAATTGGATATTGCTCCTTTA-TTTA---TTTTTTAG-TTTTGTTTTCAAGAACTCGCACACACCAAGACCAAAATCTTACCCATTTGTAGAAATTAAAAATGGGCAATCCTGAGCCAAATCCTGTTTTCCGAAAACAGAAAAAGTTTCATAAAAACAG-AAAAAAAACAAGGAAGGATAGGTGCAGAGACTCAATGGAAGCTGTTCTAATAAATGAGGTTGACTGCGTTGCATTAGTAAAGTAAACCTTCTATCAAAACCCCAGAAAGGATAAAGTAAAGGATAACCATATATACATACGTACTTAAATACTATCTCAAATGATTAATAGGAAATGATTAATAGAGACCCGAATCCATAATCCATATTCATC--TTTTTTTTTCTCTTTAATTTC--TTTTTTTTTTATC----------------------------------------------------TTTATTTCTTTTTTCTCTTTA-TATATATTCTAT------------------------------ATAT------ATAAAATTGGTTTGAATTGATTCAAAATTGAGGAAAGGATTTAATATTAATTCATCAAACCATTCACTTCATAGTCTGATAGATAACTGACTAATCGGACGAGAATAAAGATAGAGTCCCATTCTACCTGTCAATATCGACAACAAGGCAATTTATAGTAAGAGGAAAACCCATTCTCTCTTTTCTTTAACGATTCCAATTTTGTTATCTTTCTGATTCATTCGATTCTGTGATAAACATATTTGGGCTGGAC---TTTTTTTTCACAAATCTTGTGATAGATATCATACACCTACAAATACCCATCTTTGAGCAAAACAAAAAATTCCCATTCATTTTTATTTTCATTGG----------AAATTGGAATAATTAACAAT----CAAAATCATTATTCGAATTGAAATTTACGAAGTTC---TTTTTTTTTTTAAGATACAAAAAATTTCAGGTCTGGCTAATACTTTATTA--------------TACAATATTTTTTCGTCTTTTTAAAAAAAAAAA---TTGACTTTTTAAATTGACATAGGCCAAAGTTTTTTACTAAAATTTAGTAAAACGAGGAAGCCGGCGCGACTAAAATGGTAGTTTCATTAGCACCTGAGGTCTTATAAG------------ATAAAAAATGAAACCAT-----ATAAGATAAAAAATTTCAGATTAAGAGGAGACCATGAGATAG-TTATAGTATTTAGTATTTTAGTTATAGTATTTGAATTAGTTGAATAAAGACGAAA-----------------------------------TAGAATTAATCA------AA-TTAATTAGTAAATTGTGTTTCACGGATATACCTTTAATTA-------AATAAATAATAAGA-----AAATAAAAATTGAGAGATTAACTAATTAATTAACAAAAACAAAAAACAAGAGTATGTTGATTATATCAAAACTAGAGAAAAATAAAAATTTTAGTTTATCATGGGTAGGGATCCTATTGCTGAGATAATAACCTCTATACGAAATGCTGACATGAATAGAAAAGGAACCGTTCGAATAGCAGCTACTAACATTACCGAAAACATTATTAAAATACTCTTAAGAGAGGGTTTTATTGAAAATGTCCGGAAACATCAGGAAGGCAACAAAAAATTTTTGGTTTTAACCCTACGCCATAGAAGGAAGAAGCAAGGACCATATAGAACTAGTCTAAATTTAAAACGGATCAGCCGGCCGGGGCTACGAATCTATTCTAACTATCAAAAAATTCCGAGAATTTTGGGTGGGATGGGCATTGTAATTCTTTCTACTTCTCGAGGTATAATGACAGACCGGGAAGCTCGACTCGAAAGAATTGGTGGAGAAATCTTGTGTTATATATGGTAATCTTTTTGGTATCCGAATTCGATCCAGACTTCTTATTTTTTTGTT---AAAAAAAAAGAGA--AAAGAATAGGTTTCGAATACCATAAAAGTCCTTTCGCCTTTCCTAGGAATAGAATTTAAGATTTCAAAATTTAAAGAAACTTAGTTTCTTAAAAAAAAAAGTATGTATATTCAAAAATTAAGGGATAATAAATATGAAAATAAGAGCTTCTGTTCGCAAAAAGACAAGTAGTTTGATACAATCTTTGATCTCTTAGTTTTGGCCTCTATTTTCTTT------------TTGTGATTTTAGATAGGGTATGTAGATATCTTAATTTGAATCGCCACCCTTTACTTTACTTTGAATTTTGGTCTTTTTTT-----ATCCAGGAGACGCTCCAAAATAAACAGGTATGAAAGCTATAATTGTAAACCACGATTGAATTTATGGAAGCATTGGTTTATACATTCCTTTTAGTGTCAACTTTAGGAATAATTTTTTTCGCTATTTTTTTTCGAGAACCGCCTAAAATTCAAACTAAAAAGGTAAAATGATTTTTTAATATCTTAATTGAAGTAAAGAGGTAAAGAACCTCCCAGTATTAGGAGGTTCTTTACCTCTTTTAGTCCCCGTGTTCCTCGAATGGATCTCTTAGTTGTTGAGAGGGTTGCCCAAAAGCAGTATATAAGGCATACCCAGTAAAACTTACAAGTAAACCAGATATAGAGATGGCGACTAGGGTTGCTGTTTCCATTAT--------------TATATGATTTCAAGACCCCAATGGATCTATGATAAGATCATTTATTTACAACGGAATGGTATACAAAGATCCATGGAGGGGCATCATTAACGAATTTTGGTTTGAAATACC----CTTTTTAGCTTATTCTAA-------------------------GGAAAGAGATCTAAAATAGTTTTTTCCTAAACGAAACGAGTTTTTTCCTAGAATTTGTTTGAATCATTTATATCTTCTTCCAATCACTTTTTTTGCGTGATTATTTTGTTCATTCAATTCCAATGCAATTTTAGGAGTCATAATCTGAATAAGAGTTGTTTCCAACGTGTTATT--AAAAAAAAAAAGGGGG--TTTTTCTAGAGAGATAGAGCAATTTGTATTTCAATCGGTTTTATTCAATTCAATGATTG--------ACTAATAATAAAATATTAAT-AAAAAATAATAAAATAAAATAAATTACAAG-----AAAACAAAGACTTATATTTCTAGGCAAGGATTCAGACTAATGAATTTGTCCATTTAGATTGATTGTATCCAAGTGGGATAATGATAAGGAAGAGAATAATTCAAAAAACAAAATGAGATTCAG---AAAAAAAAATGGATTATTTAGAAGAGTGAAATCAAACTAAGTTTATGGA--ATATATATATAAATAATGGAATAATGGCTATAAGCCAACTTTCTTTTTGTGAATATTTCAACATC-AAAAAATAATTTTTGAATCCGATTACGATTAAATTTAAGATACGAATAGTTTGGTTTACGTTATGGAAGAAAGACGTGTATATGGAATATTAACTATTTATATAGATAGTTATATATTCGTTAAAAGATACATCTAAAAGATATATTTAA--TCTGCCCTGGAGATTTAGATAGGAATTTCAATAAAAGTCCCTC-----CTTTTCGTTTGG-----------------------------------AACTGGGAATTCAATATTGAATAATTGAATAAATAAATCAAATCAAGAAAAGGAACGAAGAGTTCAAAATTTATTGGTTGATTGTATCATTAACCATGATCCTCCTATTCAACTACTTCAACCATTTCCGAGCACCGCATAGTATTTTTTTTAGGGCTTTTGAAGCTTCTATCATTCAGGTATGATTTGATTTTTCGTACACTGCCCTTCGAATTTCTAAGGGTTTCGAAGAAAAAAAATTTATCGGACCATAACTTAGCTAAATTCATGAATTCAATTCGGTTATTCCTTCTTAGAGTTTTAATAACCATATGAACCGTGAA--TTTTTTTTTTTTGAAAAGAACTGTTCGAGGAACAAGTGATTCTCCTCTCGTTACTAGTTGATGCTCAGACTTATTTCTCTCATTTTATCAAACCAATCTTATTTTTTGATCTTGT---TCATGAGATTTCTC---AAAAAAAAAAATTTTACGTATTCTT-CTATGTGCATTAAACTGTTATAGTATCCTATATTTTATTATTTTATACTTT-ATTCTTTCTCGCCATCTTTCTTCTATTTTCTTTTGCCTATTTTTATTCTATTTTGTTTTCTTTCCGATTCAGAT--AAAAAAAACTCTAGAATATTTCGCAAGTCAAGAAACTTCGAATATTTGTTCTATTTACTTTCTATCTGTCTATCTGTCAGAAAAGACGAAAGAGAGTGGATTTTCCTATTATTAAATTGAATACAATATTCAAATAGATAACTTTTAATGAAAGTA--------------------TTTTTTTCACATCTATTCTAGATTAGATTGTCGGAAAAGATATTGTATGTATTGATATGAAAATATGTGATACATGAAGTCATGATCTGATAGATATATCAATCTTATTATATATAAATTTTATATTAGGCTTAGTATATAGAAATCTTCTAT--------------TAGGTATAATTAAAATATCAATATAAATTGATCTTGCGTTCTGGAATCAAAGAAAAATATTC-AAAAAGTCTTTTCTATGTCTTATCTTATGACTTCGA------------------ATAAACTTTTCTAGGGAGTAAGGGAATAGTGATTTATTCTTTATAATAG---------------------------------TGATTT----------A-----------TTCTTT--------------------ATAGAATAATTAGTATCAAGAAGATTAAATCAGAAATATCGACAGATTTTTTTTGGAGTCCAAAAAGAAATATCAAAATGAAAGAAAAAGCAGAGTTATTCTTTCAA-TTTCATCTATATCGAATTTGAATATCAGAATAGTAGATATAGTCATCATGCAATAGGTTAGGTCCACTTACTTTTATTGATTTCGAATCAAATTTTTACGGTTGATTTATGGAAAAGAAGAACATTTTGCGATT--TAAGAGCCAATTTCTCATTTCTCATTATTCAATTATCTAGTTATATTCTAACA---------------------------------TTCTATTTATATTCTAATATAATAAACAAATGTTCAACCTTGTAACTAAACTTTCTAACTCTATAAATAAAATAACTAGAT------AAAAAAAA----AAATAGAATAATATTATATATTCTATAGACTAATAGTATATATTCTAAAGAATACTCTATATTCT----AATAATATATATTA-TTAGAATA--ATATATATTCGAAATATTATAAATAGATATAGTATATATTCTAAAAAATAGACTATTCTAAACAATCGAGTCTAAAAAATAGAATATATTCGAAATAACTAGAAATATATTATATAACTAGAA--------------------TATTAACTAGAATATAGAAGAAAGATATTCTATAAAATT-------------ATAGAAATAGAAAATAGAAATCTATTAGAATAAAATAATATATTATTATTAGATATTATTA--------TATATTAATATTAGATATTAACATATTCTAATACTAA-TAATAGATTAGTAAATAAT-------------------------------------------------------------------------ATATTCTATT------TTATAAAATATTCTA--TTTTTTTTTTTTCAAAAAAAATTTCTAAAGATA-----TATTGTAAAAGAAGCTCGAAAAGAAAGGAAAATAAAGCATTAGAATATTAATTTGTGAAAATTTTCGAATTTTAGAATTAATTAGAATTCTAGACTTTCTTACTTTTGTTATTCTAAAATATCAACTTCTACTGCCTCTTCAAATAGGAGTAGAGTACTACCCCTGGTTTTATAAAAAAA1110?11110??1000001?1?0?????111010010001001??10?111?0011000001111?1?11???1110010001?1010000?10?10000???1??011???10??1101??1000?1??001?010111111100?1?101000101101000?1000?10?0000110001??100101011?1?00010000001?100011?10001??01110001?1101?0101000?1?000?????1010000100101000011000?11??1??1?10010
E_atrococca_Y355_K34 GGACTGACCAGAATATGAACTAATAAGTATACAAACTAATAACCAACTCATCACTTTGCATTATCTGGATATAAAAAAAG--------AGTCAAGATATGATATATTGGTCATATAATTGTAGCAATTAAAATACTTTTTGCACAAACAAAAGAAAACGAATCTGATTATGATTTAGAAATCAAAATGGAAAATTATGCGGAGCAGATAAGTGGAAGGTTGAAAGAAAGAAAAAGAATATCAATGATAGAGAATTCCAA-TATGTAAGGTCTATAAGTCATCACAGAAAAGCTAATGTAGTAAAGCATCAATACCAATTGATTTAAAATTTTAAAATTAAACTACTCCGT--------------------TGATAAAACAAAAAATCAAGAGCCTTGAGTCAATTCAGACTGAGAAGATTGACTCAAGAACAAATTTTATTAGAGGCTCCGTTGGAAAATTAAGACCTAAGCATTACTGGAGAAGTGATGGGAACGATGGAACCTGTAAATACATAAGATTTTAATGAAACCAAATCTTAATGATTTATTGGGAGGATAGCGAAAGGAACCCGAAGCCAATCCTTTTATTTTATTATG--------------------------------------AGAGATCATGGGTTACCTCTCCAA--------------ATAAAATAACTATTGAAAGACTAAATAAGCAAGAGCAAATATTCGCCCGCGAAGA-TTTTTTTTATTCTTTTTAATTGCTAAATTTGATGAATCTGATATCCTAATTAGAATATCTAAAAAAATTTGTTACAAACTTAT------AACAAATAACAAAAACAAGATTATC---AAAAAAAAAATCGAAAAAATTATTCTAGTTATATTATAGACAGTAATTATAGACAATTTTTTCGATTTCTATCTAGAAC-TATTCGATCTATAACTATTAGAACTAGAAAATAGAATATAGATTGTAATATATACAAATAGATAAAAATTTCTA-------------------------------------TTCTACTAAAATCCTATTCTAATAATCTAAGATTCTAATACT----------------------AATA-------------AATAGATCTAATCAA-------------------------------------TAAAAAATAGATTAAAAAAAGAAATAGATCTAATCAGTAAGAAATAGATT-AAAAAAAGAAATAGATCTAATCAGTAAGAAATAGATT-AAAAAAAGAAATAAATTTAAGTAAATTAAGTAAAAATTGAAATTGAAAAGAATACAATGATTTAATATATTA-TTTTTTTGTTTTTCGTATTCGTAAAAGACATGTATATTTTTTTAATCATTTCGTTCGCGAGGAGCTGGATGAGAAGAAATTCTCATGTCCGGTTCTGTACCACTTGGCTACATCCGCCCCTAATAATCCAACTAA-------------------TAGTATAACTCTATTAAATAACTCTATTAAAAAG------------------------------AAAAAGTTTTCTCTCG----------ATTTATA-----------GT-----------------------------------------------AAAAATAAAGTAAAAAATTCGATTTAAATTTTA-AAAGTAGATT----TAAAAAGGTAAAGGTACAAGGATTGTAATCTCTAGCATTTAATATTTAATAGCATTTAATATTCAATTTGCTCTTTGTTATAAGATCTTAGAAGATACAAATACAAACATACAACCTCAAA---------------------------------------------------GAACAACTTTCCAAACTAAAATAACCG-------AT------AACAAATAACAAATTTATTTCAATTTTATATTCAACTTTTTTC---------------------------------------------AGTACATATACCAAATTAGTACATATAGAAATCTA-------TCTATTTATAGAATATCAGAAATATAAATTAAATGAAGTAAACAAAAAGCA--TTTTTTTTATGGAAAGTCA---------------------ATATATATTAATCGA-TTTAGTAATAAACTAAACGAAATTAA-------TAAAAACTAAAAAAT-----------------------AAAGGAGCAATACCAAACCTCTTGATAGAAATTGGATATTGCTCCTTTA-TTTA---TTTTTTAG-TTTTGTTTTCAAGAACTCGCACACACCAAGACCAAAATCTTACCCATTTGTAGAAATTAAAAATGGGCAATCCTGAGCCAAATCCTGTTTTCCGAAAACAGAAAAAGTTTCATAAAAACAG-AAAAAAAACAAGGAAGGATAGGTGCAGAGACTCAATGGAAGCTGTTCTAATAAATGAGGTTGACTGCGTTGCATTAGTAAAGTAAACCTTCTATCAAAACCCCAGAAAGGATAAAGTAAAGGATAACCATATATACATACGTACTTAAATACTATCTCAAATGATTAATAGGAAATGATTAATAGAGACCCGAATCCATAATCCATATTCATC--TTTTTTTTTCTCTTTAATTTC--TTTTTTTTTTATC----------------------------------------------------TTTATTTCTTTTTTCTCTTTA-TATATATTCTAT------------------------------ATAT------ATAAAATTGGTTTGAATTGATTCAAAATTGAGGAAAGGATTTAATATTAATTCATCAAACCATTCACTTCATAGTCTGATAGATAACTGACTAATCGGACGAGAATAAAGATAGAGTCCCATTCTACCTGTCAATATCGACAACAAGGCAATTTATAGTAAGAGGAAAACCCATTCTCTCTTTTCTTTAACGATTCCAATTTTGTTATCTTTCTGATTCATTCGATTCTGTGATAAACATATTTGGGCTGGAC---TTTTTTTTCACAAATCTTGTGATAGATATCATACACCTACAAATACCCATCTTTGAGCAAAACAAAAAATTCCCATTCATTTTTATTTTCATTGG----------AAATTGGAATAATTAACAAT----CAAAATCATTATTCGAATTGAAATTTACGAAGTTC---TTTTTTTTTTTAAGATACAAAAAATTTCAGGTCTGGCTAATACTTTATTA--------------TACAATATTTTTTCGTCTTTTTAAAAAAAAAAA---TTGACTTTTTAAATTGACATAGGCCAAAGTTTTTTACTAAAATTTAGTAAAACGAGGAAGCCGGCGCGACTAAAATGGTAGTTTCATTAGCACCTGAGGTCTTATAAG------------ATAAAAAATGAAACCAT-----ATAAGATAAAAAATTTCAGATTAAGAGGAGACCATGAGATAG-TTATAGTATTTAGTATTTTAGTTATAGTATTTGAATTAGTTGAATAAAGACGAAA-----------------------------------TAGAATTAATCA------AA-TTAATTAGTAAATTGTGTTTCACGGATATACCTTTAATTA-------AATAAATAATAAGA-----AAATAAAAATTGAGAGATTAACTAATTAATTAACAAAAACAAAAAACAAGAGTATGTTGATTATATCAAAACTAGAGAAAAATAAAAATTTTAGTTTATCATGGGTAGGGATCCTATTGCTGAGATAATAACCTCTATACGAAATGCTGACATGAATAGAAAAGGAACCGTTCGAATAGCAGCTACTAACATTACCGAAAACATTATTAAAATACTCTTAAGAGAGGGTTTTATTGAAAATGTCCGGAAACATCAGGAAGGCAACAAAAAATTTTTGGTTTTAACCCTACGCCATAGAAGGAAGAAGCAAGGACCATATAGAACTAGTCTAAATTTAAAACGGATCAGCCGGCCGGGGCTACGAATCTATTCTAACTATCAAAAAATTCCGAGAATTTTGGGTGGGATGGGCATTGTAATTCTTTCTACTTCTCGAGGTATAATGACAGACCGGGAAGCTCGACTCGAAAGAATTGGTGGAGAAATCTTGTGTTATATATGGTAATCTTTTTGGTATCCGAATTCGATCCAGACTTCTTATTTTTTTGTT---AAAAAAAAAGAGA--AAAGAATAGGTTTCGAATACCATAAAAGTCCTTTCGCCTTTCCTAGGAATAGAATTTAAGATTTCAAAATTTAAAGAAACTTAGTTTCTTAAAAAAAAAAGTATGTATATTCAAAAATTAAGGGATAATAAATATGAAAATAAGAGCTTCTGTTCGCAAAAAGACAAGTAGTTTGATACAATCTTTGATCTCTTAGTTTTGGCCTCTATTTTCTTT------------TTGTGATTTTAGATAGGGTATGTAGATATCTTAATTTGAATCGCCACCCTTTACTTTACTTTGAATTTTGGTCTTTTTTT-----ATCCAGGAGACGCTCCAAAATAAACAGGTATGAAAGCTATAATTGTAAACCACGATTGAATTTATGGAAGCATTGGTTTATACATTCCTTTTAGTGTCAACTTTAGGAATAATTTTTTTCGCTATTTTTTTTCGAGAACCGCCTAAAATTCAAACTAAAAAGGTAAAATGATTTTTTAATATCTTAATTGAAGTAAAGAGGTAAAGAACCTCCCAGTATTAGGAGGTTCTTTACCTCTTTTAGTCCCCGTGTTCCTCGAATGGATCTCTTAGTTGTTGAGAGGGTTGCCCAAAAGCAGTATATAAGGCATACCCAGTAAAACTTACAAGTAAACCAGATATAGAGATGGCGACTAGGGTTGCTGTTTCCATTAT--------------TATATGATTTCAAGACCCCAATGGATCTATGATAAGATCATTTATTTACAACGGAATGGTATACAAAGATCCATGGAGGGGCATCATTAACGAATTTTGGTTTGAAATACC----CTTTTTAGCTTATTCTAA-------------------------GGAAAGAGATCTAAAATAGTTTTTTCCTAAACGAAACGAGTTTTTTCCTAGAATTTGTTTGAATCATTTATATCTTCTTCCAATCACTTTTTTTGCGTGATTATTTTGTTCATTCAATTCCAATGCAATTTTAGGAGTCATAATCTGAATAAGAGTTGTTTCCAACGTGTTATT--AAAAAAAAAAAGGGGG--TTTTTCTAGAGAGATAGAGCAATTTGTATTTCAATCGGTTTTATTCAATTCAATGATTG--------ACTAATAATAAAATATTAAT-AAAAAATAATAAAATAAAATAAATTACAAG-----AAAACAAAGACTTATATTTCTAGGCAAGGATTCAGACTAATGAATTTGTCCATTTAGATTGATTGTATCCAAGTGGGATAATGATAAGGAAGAGAATAATTCAAAAAACAAAATGAGATTCAG---AAAAAAAAATGGATTATTTAGAAGAGTGAAATCAAACTAAGTTTATGGA--ATATATATATAAATAATGGAATAATGGCTATAAGCCAACTTTCTTTTTGTGAATATTTCAACATC-AAAAAATAATTTTTGAATCCGATTACGATTAAATTTAAGATACGAATAGTTTGGTTTACGTTATGGAAGAAAGACGTGTATATGGAATATTAACTATTTATATAGATAGTTATATATTCGTTAAAAGATACATCTAAAAGATATATTTAA--TCTGCCCTGGAGATTTAGATAGGAATTTCAATAAAAGTCCCTC-----CTTTTCGTTTGG-----------------------------------AACTGGGAATTCAATATTGAATAATTGAATAAATAAATCAAATCAAGAAAAGGAACGAAGAGTTCAAAATTTATTGGTTGATTGTATCATTAACCATGATCCTCCTATTCAACTACTTCAACCATTTCCGAGCACCGCATAGTATTTTTTTTAGGGCTTTTGAAGCTTCTATCATTCAGGTATGATTTGATTTTTCGTACACTGCCCTTCGAATTTCTAAGGGTTTCGAAGAAAAAAAATTTATCGGACCATAACTTAGCTAAATTCATGAATTCAATTCGGTTATTCCTTCTTAGAGTTTTAATAACCATATGAACCGTGAA--TTTTTTTTTTTTGAAAAGAACTGTTCGAGGAACAAGTGATTCTCCTCTCGTTACTAGTTGATGCTCAGACTTATTTCTCTCATTTTATCAAACCAATCTTATTTTTTGATCTTGT---TCATGAGATTTCTC---AAAAAAAAAAATTTTACGTATTCTT-CTATGTGCATTAAACTGTTATAGTATCCTATATTTTATTATTTTATACTTT-ATTCTTTCTCGCCATCTTTCTTCTATTTTCTTTTGCCTATTTTTATTCTATTTTGTTTTCTTTCCGATTCAGAT--AAAAAAAACTCTAGAATATTTCGCAAGTCAAGAAACTTCGAATATTTGTTCTATTTACTTTCTATCTGTCTATCTGTCAGAAAAGACGAAAGAGAGTGGATTTTCCTATTATTAAATTGAATACAATATTCAAATAGATAACTTTTAATGAAAGTA--------------------TTTTTTTCACATCTATTCTAGATTAGATTGTCGGAAAAGATATTGTATGTATTGATATGAAAATATGTGATACATGAAGTCATGATCTGATAGATATATCAATCTTATTATATATAAATTTTATATTAGGCTTAGTATATAGAAATCTTCTAT--------------TAGGTATAATTAAAATATCAATATAAATTGATCTTGCGTTCTGGAATCAAAGAAAAATATTC-AAAAAGTCTTTTCTATGTCTTATCTTATGACTTCGA------------------ATAAACTTTTCTAGGGAGTAAGGGAATAGTGATTTATTCTTTATAATAG---------------------------------TGATTT----------A-----------TTCTTT--------------------ATAGAATAATTAGTATCAAGAAGATTAAATCAGAAATATCGACAGATTTTTTTTGGAGTCCAAAAAGAAATATCAAAATGAAAGAAAAAGCAGAGTTATTCTTTCAA-TTTCATCTATATCGAATTTGAATATCAGAATAGTAGATATAGTCATCATGCAATAGGTTAGGTCCACTTACTTTTATTGATTTCGAATCAAATTTTTACGGTTGATTTATGGAAAAGAAGAACATTTTGCGATT--TAAGAGCCAATTTCTCATTTCTCATTATTCAATTATCTAGTTATATTCTAACA---------------------------------TTCTATTTATATTCTAATATAATAAACAAATGTTCAACCTTGTAACTAAACTTTCTAACTCTATAAATAAAATAACTAGAT------AAAAAAAA----AAATAGAATAATATTATATATTCTATAGACTAATAGTATATATTCTAAAGAATACTCTATATTCT----AATAATATATATTA-TTAGAATA--ATATATATTCGAAATATTATAAATAGATATAGTATATATTCTAAAAAATAGACTATTCTAAACAATCGAGTCTAAAAAATAGAATATATTCGAAATAACTAGAAATATATTATATAACTAGAA--------------------TATTAACTAGAATATAGAAGAAAGATATTCTATAAAATT-------------ATAGAAATAGAAAATAGAAATCTATTAGAATAAAATAATATATTATTATTAGATATTATTA--------TATATTAATATTAGATATTAACATATTCTAATACTAA-TAATAGATTAGTAAATAAT-------------------------------------------------------------------------ATATTCTATT------TTATAAAATATTCTA--TTTTTTTTTTTTCAAAAAAAATTTCTAAAGATA-----TATTGTAAAAGAAGCTCGAAAAGAAAGGAAAATAAAGCATTAGAATATTAATTTGTGAAAATTTTCGAATTTTAGAATTAATTAGAATTCTAGACTTTCTTACTTTTGTTATTCTAAAATATCAACTTCTACTGCCTCTTCAAATAGGAGTAGAGTACTACCCCTGGTTTTATAAAAAAA1110?11110??1000001?1?0?????111010010001001??10?111?0011000001111?1?11???1110010001?1010000?10?10000???1??011???10??1101??1000?1??001?010111111100?1?101000101101000?1000?10?0000110001??100101011?1?00010000001?100011?10001??01110001?1101?0101000?1?000?????1010000100101000011000?11??1??1?10010
E_celastroides_var_amplectens_5291_K3 GGACTGACCAGAATATGAACTAATAAGTATACAAACTAATAACCAACTCATCACTTTGCATTATCTGGATATAAAAAAAG--------AGTCAAGATATGATATATTGGTCATATAATTGTAGCAATTAAAATACTTTTTGCACAAACAAAAGAAAACGAATCTGATTATGATTTAGAAATCAAAATGGAAAATTATGCGGAGCAGATAAGTGGAAGGTTGAAAGAAAGAAAAAGAATATCAATGATAGAGAATTCCAA-TATGTAAGGTCTATAAGTCATCACAGAAAAGCTAATGTAGTAAAGCATCAATACCAATTGATTTAAAATTTTAAAATTAAACTACTCCGT--------------------TGATAAAACAAAAAATCAAGAGCCTTGAGTCAATTCAGACTGAGAAGATTGACTCAAGAACAAATTTTATTAGAGGCTCCGTTGGAAAATTAAGACCTAAGCATTACTGGAGAAGTGATGGGAACGATGGAACCTGTAAATACATAAGATTTTAATGAAACCAAATCTTAATGATTTATTGGGAGGATAGCGAAAGGAACCCGAAGCCAATCCTTTTATTTTATTATG--------------------------------------AGAGATCATGGGTTACCTCTCCAA--------------ATAAAATAACTATTGAAAGACTAAATAAGCAAGAGCAAATATTCGCCCGCGAAGA-TTTTTTTTATTCTTTTTAATTGCTAAATTTGATGAATCTGATATCCTAATTAGAATATCTAAAAAAATTTGTTACAAACTTAT------AACAAATAACAAAAACAAGATTATC---AAAAAAAAAATCGAAAAAATTATTCTAGTTATATTATAGACAGTAATTATAGACAATTTTTTCGATTTCTATCTAGAAC-TATTCGATCTATAACTATTAGAACTAGAAAATAGAATATAGATTGTAATATATACAAATAGATAAAAATTTCTA-------------------------------------TTCTACTAAAATCCTATTCTAATAATCTAAGATTCTAATACT----------------------AATA-------------AATAGATCTAATCAA-------------------------------------TAAAAAATAGATTAAAAAAAGAAATAGATCTAATCAGTAAGAAATAGATT-AAAAAAAGAAATAGATCTAATCAGTAAGAAATAGATT-AAAAAAAGAAATAAATTTAAGTAAATTAAGTAAAAATTGAAATTGAAAAGAATACAATGATTTAATATATTA-TTTTTTTGTTTTTCGTATTCGTAAAAGACATGTATATTTTTTTAATCATTTCGTTCGCGAGGAGCTGGATGAGAAGAAATTCTCATGTCCGGTTCTGTACCACTTGGCTACATCCGCCCCTAATAATCCAACTAA-------------------TAGTATAACTCTATTAAATAACTCTATTAAAAAG------------------------------AAAAAGTTTTCTCTCG----------ATTTATA-----------GT-----------------------------------------------AAAAATAAAGTAAAAAATTCGATTTAAATTTTA-AAAGTAGATT----TAAAAAGGTAAAGGTACAAGGATTGTAATCTCTAGCATTTAATATTTAATAGCATTTAATATTCAATTTGCTCTTTGTTATAAGATCTTAGAAGATACAAATACAAACATACAACCTCAAA---------------------------------------------------GAACAACTTTCCAAACTAAAATAACCG-------AT------AACAAATAACAAATTTATTTCAATTTTATATTCAACTTTTTTC---------------------------------------------AGTACATATACCAAATTAGTACATATAGAAATCTA-------TCTATTTATAGAATATCAGAAATATAAATTAAATGAAGTAAACAAAAAGCA--TTTTTTTTATGGAAAGTCA---------------------ATATATATTAATCGA-TTTAGTAATAAACTAAACGAAATTAA-------TAAAAACTAAAAAAT-----------------------AAAGGAGCAATACCAAACCTCTTGATAGAAATTGGATATTGCTCCTTTA-TTTA---TTTTTTAG-TTTTGTTTTCAAGAACTCGCACACACCAAGACCAAAATCTTACCCATTTGTAGAAATTAAAAATGGGCAATCCTGAGCCAAATCCTGTTTTCCGAAAACAGAAAAAGTTTCATAAAAACAG-AAAAAAAACAAGGAAGGATAGGTGCAGAGACTCAATGGAAGCTGTTCTAATAAATGAGGTTGACTGCGTTGCATTAGTAAAGTAAACCTTCTATCAAAACCCCAGAAAGGATAAAGTAAAGGATAACCATATATACATACGTACTTAAATACTATCTCAAATGATTAATAGGAAATGATTAATAGAGACCCGAATCCATAATCCATATTCATC--TTTTTTTTTCTCTTTAATTTC--TTTTTTTTTTATC----------------------------------------------------TTTATTTCTTTTTTCTCTTTA-TATATATTCTAT------------------------------ATAT------ATAAAATTGGTTTGAATTGATTCAAAATTGAGGAAAGGATTTAATATTAATTCATCAAACCATTCACTTCATAGTCTGATAGATAACTGACTAATCGGACGAGAATAAAGATAGAGTCCCATTCTACCTGTCAATATCGACAACAAGGCAATTTATAGTAAGAGGAAAACCCATTCTCTCTTTTCTTTAACGATTCCAATTTTGTTATCTTTCTGATTCATTCGATTCTGTGATAAACATATTTGGGCTGGAC---TTTTTTTTCACAAATCTTGTGATAGATATCATACACCTACAAATACCCATCTTTGAGCAAAACAAAAAATTCCCATTCATTTTTATTTTCATTGG----------AAATTGGAATAATTAACAAT----CAAAATCATTATTCGAATTGAAATTTACGAAGTTC---TTTTTTTTTTTAAGATACAAAAAATTTCAGGTCTGGCTAATACTTTATTA--------------TACAATATTTTTTCGTCTTTTTAAAAAAAAAAA---TTGACTTTTTAAATTGACATAGGCCAAAGTTTTTTACTAAAATTTAGTAAAACGAGGAAGCCGGCGCGACTAAAATGGTAGTTTCATTAGCACCTGAGGTCTTATAAG------------ATAAAAAATGAAACCAT-----ATAAGATAAAAAATTTCAGATTAAGAGGAGACCATGAGATAG-TTATAGTATTTAGTATTTTAGTTATAGTATTTGAATTAGTTGAATAAAGACGAAA-----------------------------------TAGAATTAATCA------AA-TTAATTAGTAAATTGTGTTTCACGGATATACCTTTAATTA-------AATAAATAATAAGA-----AAATAAAAATTGAGAGATTAACTAATTAATTAACAAAAACAAAAAACAAGAGTATGTTGATTATATCAAAACTAGAGAAAAATAAAAATTTTAGTTTATCATGGGTAGGGATCCTATTGCTGAGATAATAACCTCTATACGAAATGCTGACATGAATAGAAAAGGAACCGTTCGAATAGCAGCTACTAACATTACCGAAAACATTATTAAAATACTCTTAAGAGAGGGTTTTATTGAAAATGTCCGGAAACATCAGGAAGGCAACAAAAAATTTTTGGTTTTAACCCTACGCCATAGAAGGAAGAAGCAAGGACCATATAGAACTAGTCTAAATTTAAAACGGATCAGCCGGCCGGGGCTACGAATCTATTCTAACTATCAAAAAATTCCGAGAATTTTGGGTGGGATGGGCATTGTAATTCTTTCTACTTCTCGAGGTATAATGACAGACCGGGAAGCTCGACTCGAAAGAATTGGTGGAGAAATCTTGTGTTATATATGGTAATCTTTTTGGTATCCGAATTCGATCCAGACTTCTTATTTTTTTGTT---AAAAAAAAAGAGA--AAAGAATAGGTTTCGAATACCATAAAAGTCCTTTCGCCTTTCCTAGGAATAGAATTTAAGATTTCAAAATTTAAAGAAACTTAGTTTCTTAAAAAAAAAAGTATGTATATTCAAAAATTAAGGGATAATAAATATGAAAATAAGAGCTTCTGTTCGCAAAAAGACAAGTAGTTTGATACAATCTTTGATCTCTTAGTTTTGGCCTCTATTTTCTTT------------TTGTGATTTTAGATAGGGTATGTAGATATCTTAATTTGAATCGCCACCCTTTACTTTACTTTGAATTTTGGTCTTTTTTT-----ATCCAGGAGACGCTCCAAAATAAACAGGTATGAAAGCTATAATTGTAAACCACGATTGAATTTATGGAAGCATTGGTTTATACATTCCTTTTAGTGTCAACTTTAGGAATAATTTTTTTCGCTATTTTTTTTCGAGAACCGCCTAAAATTCAAACTAAAAAGGTAAAATGATTTTTTAATATCTTAATTGAAGTAAAGAGGTAAAGAACCTCCCAGTATTAGGAGGTTCTTTACCTCTTTTAGTCCCCGTGTTCCTCGAATGGATCTCTTAGTTGTTGAGAGGGTTGCCCAAAAGCAGTATATAAGGCATACCCAGTAAAACTTACAAGTAAACCAGATATAGAGATGGCGACTAGGGTTGCTGTTTCCATTAT--------------TATATGATTTCAAGACCCCAATGGATCTATGATAAGATCATTTATTTACAACGGAATGGTATACAAAGATCCATGGAGGGGCATCATTAACGAATTTTGGTTTGAAATACC----CTTTTTAGCTTATTCTAA-------------------------GGAAAGAGATCTAAAATAGTTTTTTCCTAAACGAAACGAGTTTTTTCCTAGAATTTGTTTGAATCATTTATATCTTCTTCCAATCACTTTTTTTGCGTGATTATTTTGTTCATTCAATTCCAATGCAATTTTAGGAGTCATAATCTGAATAAGAGTTGTTTCCAACGTGTTATT--AAAAAAAAAAAGGGGG--TTTTTCTAGAGAGATAGAGCAATTTGTATTTCAATCGGTTTTATTCAATTCAATGATTG--------ACTAATAATAAAATATTAAT-AAAAAATAATAAAATAAAATAAATTACAAG-----AAAACAAAGACTTATATTTCTAGGCAAGGATTCAGACTAATGAATTTGTCCATTTAGATTGATTGTATCCAAGTGGGATAATGATAAGGAAGAGAATAATTCAAAAAACAAAATGAGATTCAG---AAAAAAAAATGGATTATTTAGAAGAGTGAAATCAAACTAAGTTTATGGA--ATATATATATAAATAATGGAATAATGGCTATAAGCCAACTTTCTTTTTGTGAATATTTCAACATC-AAAAAATAATTTTTGAATCCGATTACGATTAAATTTAAGATACGAATAGTTTGGTTTACGTTATGGAAGAAAGACGTGTATATGGAATATTAACTATTTATATAGATAGTTATATATTCGTTAAAAGATACATCTAAAAGATATATTTAA--TCTGCCCTGGAGATTTAGATAGGAATTTCAATAAAAGTCCCTC-----CTTTTCGTTTGG-----------------------------------AACTGGGAATTCAATATTGAATAATTGAATAAATAAATCAAATCAAGAAAAGGAACGAAGAGTTCAAAATTTATTGGTTGATTGTATCATTAACCATGATCCTCCTATTCAACTACTTCAACCATTTCCGAGCACCGCATAGTATTTTTTTTAGGGCTTTTGAAGCTTCTATCATTCAGGTATGATTTGATTTTTCGTACACTGCCCTTCGAATTTCTAAGGGTTTCGAAGAAAAAAAATTTATCGGACCATAACTTAGCTAAATTCATGAATTCAATTCGGTTATTCCTTCTTAGAGTTTTAATAACCATATGAACCGTGAA--TTTTTTTTTTTTGAAAAGAACTGTTCGAGGAACAAGTGATTCTCCTCTCGTTACTAGTTGATGCTCAGACTTATTTCTCTCATTTTATCAAACCAATCTTATTTTTTGATCTTGT---TCATGAGATTTCTC---AAAAAAAAAAATTTTACGTATTCTT-CTATGTGCATTAAACTGTTATAGTATCCTATATTTTATTATTTTATACTTT-ATTCTTTCTCGCCATCTTTCTTCTATTTTCTTTTGCCTATTTTTATTCTATTTTGTTTTCTTTCCGATTCAGAT--AAAAAAAACTCTAGAATATTTCGCAAGTCAAGAAACTTCGAATATTTGTTCTATTTACTTTCTATCTGTCTATCTGTCAGAAAAGACGAAAGAGAGTGGATTTTCCTATTATTAAATTGAATACAATATTCAAATAGATAACTTTTAATGAAAGTA--------------------TTTTTTTCACATCTATTCTAGATTAGATTGTCGGAAAAGATATTGTATGTATTGATATGAAAATATGTGATACATGAAGTCATGATCTGATAGATATATCAATCTTATTATATATAAATTTTATATTAGGCTTAGTATATAGAAATCTTCTAT--------------TAGGTATAATTAAAATATCAATATAAATTGATCTTGCGTTCTGGAATCAAAGAAAAATATTC-AAAAAGTCTTTTCTATGTCTTATCTTATGACTTCGA------------------ATAAACTTTTCTAGGGAGTAAGGGAATAGTGATTTATTCTTTATAATAG---------------------------------TGATTT----------A-----------TTCTTT--------------------ATAGAATAATTAGTATCAAGAAGATTAAATCAGAAATATCGACAGATTTTTTTTGGAGTCCAAAAAGAAATATCAAAATGAAAGAAAAAGCAGAGTTATTCTTTCAA-TTTCATCTATATCGAATTTGAATATCAGAATAGTAGATATAGTCATCATGCAATAGGTTAGGTCCACTTACTTTTATTGATTTCGAATCAAATTTTTACGGTTGATTTATGGAAAAGAAGAACATTTTGCGATT--TAAGAGCCAATTTCTCATTTCTCATTATTCAATTATCTAGTTATATTCTAACA---------------------------------TTCTATTTATATTCTAATATAATAAACAAATGTTCAACCTTGTAACTAAACTTTCTAACTCTATAAATAAAATAACTAGAT------AAAAAAAA----AAATAGAATAATATTATATATTCTATAGACTAATAGTATATATTCTAAAGAATACTCTATATTCT----AATAATATATATTA-TTAGAATA--ATATATATTCGAAATATTATAAATAGATATAGTATATATTCTAAAAAATAGACTATTCTAAACAATCGAGTCTAAAAAATAGAATATATTCGAAATAACTAGAAATATATTATATAACTAGAA--------------------TATTAACTAGAATATAGAAGAAAGATATTCTATAAAATT-------------ATAGAAATAGAAAATAGAAATCTATTAGAATAAAATAATATATTATTATTAGATATTATTA--------TATATTAATATTAGATATTAACATATTCTAATACTAA-TAATAGATTAGTAAATAAT-------------------------------------------------------------------------ATATTCTATT------TTATAAAATATTCTA--TTTTTTTTTTTTCAAAAAAAATTTCTAAAGATA-----TATTGTAAAAGAAGCTCGAAAAGAAAGGAAAATAAAGCATTAGAATATTAATTTGTGAAAATTTTCGAATTTTAGAATTAATTAGAATTCTAGACTTTCTTACTTTTGTTATTCTAAAATATCAACTTCTACTGCCTCTTCAAATAGGAGTAGAGTACTACCCCTGGTTTTATAAAAAAA1110?11110??1000001?1?0?????111010010001001??10?111?0011000001111?1?11???1110010001?1010000?10?10000???1??011???10??1101??1000?1??001?010111111100?1?101000101101000?1000?10?0000110001??100101011?1?00010000001?100011?10001??01110001?1101?0101000?1?000?????1010000100101000011000?11??1??1?10010
E_celastroides_var_amplectens_5292_K3 GGACTGACCAGAATATGAACTAATAAGTATACAAACTAATAACCAACTCATCACTTTGCATTATCTGGATATAAAAAAAG--------AGTCAAGATATGATATATTGGTCATATAATTGTAGCAATTAAAATACTTTTTGCACAAACAAAAGAAAACGAATCTGATTATGATTTAGAAATCAAAATGGAAAATTATGCGGAGCAGATAAGTGGAAGGTTGAAAGAAAGAAAAAGAATATCAATGATAGAGAATTCCAA-TATGTAAGGTCTATAAGTCATCACAGAAAAGCTAATGTAGTAAAGCATCAATACCAATTGATTTAAAATTTTAAAATTAAACTACTCCGT--------------------TGATAAAACAAAAAATCAAGAGCCTTGAGTCAATTCAGACTGAGAAGATTGACTCAAGAACAAATTTTATTAGAGGCTCCGTTGGAAAATTAAGACCTAAGCATTACTGGAGAAGTGATGGGAACGATGGAACCTGTAAATACATAAGATTTTAATGAAACCAAATCTTAATGATTTATTGGGAGGATAGCGAAAGGAACCCGAAGCCAATCCTTTTATTTTATTATG--------------------------------------AGAGATCATGGGTTACCTCTCCAA--------------ATAAAATAACTATTGAAAGACTAAATAAGCAAGAGCAAATATTCGCCCGCGAAGA-TTTTTTTTATTCTTTTTAATTGCTAAATTTGATGAATCTGATATCCTAATTAGAATATCTAAAAAAATTTGTTACAAACTTAT------AACAAATAACAAAAACAAGATTATC---AAAAAAAAAATCGAAAAAATTATTCTAGTTATATTATAGACAGTAATTATAGACAATTTTTTCGATTTCTATCTAGAAC-TATTCGATCTATAACTATTAGAACTAGAAAATAGAATATAGATTGTAATATATACAAATAGATAAAAATTTCTA-------------------------------------TTCTACTAAAATCCTATTCTAATAATCTAAGATTCTAATACT----------------------AATA-------------AATAGATCTAATCAA-------------------------------------TAAAAAATAGATTAAAAAAAGAAATAGATCTAATCAGTAAGAAATAGATT-AAAAAAAGAAATAGATCTAATCAGTAAGAAATAGATT-AAAAAAAGAAATAAATTTAAGTAAATTAAGTAAAAATTGAAATTGAAAAGAATACAATGATTTAATATATTA-TTTTTTTGTTTTTCGTATTCGTAAAAGACATGTATATTTTTTTAATCATTTCGTTCGCGAGGAGCTGGATGAGAAGAAATTCTCATGTCCGGTTCTGTACCACTTGGCTACATCCGCCCCTAATAATCCAACTAA-------------------TAGTATAACTCTATTAAATAACTCTATTAAAAAG------------------------------AAAAAGTTTTCTCTCG----------ATTTATA-----------GT-----------------------------------------------AAAAATAAAGTAAAAAATTCGATTTAAATTTTA-AAAGTAGATT----TAAAAAGGTAAAGGTACAAGGATTGTAATCTCTAGCATTTAATATTTAATAGCATTTAATATTCAATTTGCTCTTTGTTATAAGATCTTAGAAGATACAAATACAAACATACAACCTCAAA---------------------------------------------------GAACAACTTTCCAAACTAAAATAACCG-------AT------AACAAATAACAAATTTATTTCAATTTTATATTCAACTTTTTTC---------------------------------------------AGTACATATACCAAATTAGTACATATAGAAATCTA-------TCTATTTATAGAATATCAGAAATATAAATTAAATGAAGTAAACAAAAAGCA--TTTTTTTTATGGAAAGTCA---------------------ATATATATTAATCGA-TTTAGTAATAAACTAAACGAAATTAA-------TAAAAACTAAAAAAT-----------------------AAAGGAGCAATACCAAACCTCTTGATAGAAATTGGATATTGCTCCTTTA-TTTA---TTTTTTAG-TTTTGTTTTCAAGAACTCGCACACACCAAGACCAAAATCTTACCCATTTGTAGAAATTAAAAATGGGCAATCCTGAGCCAAATCCTGTTTTCCGAAAACAGAAAAAGTTTCATAAAAACAG-AAAAAAAACAAGGAAGGATAGGTGCAGAGACTCAATGGAAGCTGTTCTAATAAATGAGGTTGACTGCGTTGCATTAGTAAAGTAAACCTTCTATCAAAACCCCAGAAAGGATAAAGTAAAGGATAACCATATATACATACGTACTTAAATACTATCTCAAATGATTAATAGGAAATGATTAATAGAGACCCGAATCCATAATCCATATTCATC--TTTTTTTTTCTCTTTAATTTC--TTTTTTTTTTATC----------------------------------------------------TTTATTTCTTTTTTCTCTTTA-TATATATTCTAT------------------------------ATAT------ATAAAATTGGTTTGAATTGATTCAAAATTGAGGAAAGGATTTAATATTAATTCATCAAACCATTCACTTCATAGTCTGATAGATAACTGACTAATCGGACGAGAATAAAGATAGAGTCCCATTCTACCTGTCAATATCGACAACAAGGCAATTTATAGTAAGAGGAAAACCCATTCTCTCTTTTCTTTAACGATTCCAATTTTGTTATCTTTCTGATTCATTCGATTCTGTGATAAACATATTTGGGCTGGAC---TTTTTTTTCACAAATCTTGTGATAGATATCATACACCTACAAATACCCATCTTTGAGCAAAACAAAAAATTCCCATTCATTTTTATTTTCATTGG----------AAATTGGAATAATTAACAAT----CAAAATCATTATTCGAATTGAAATTTACGAAGTTC---TTTTTTTTTTTAAGATACAAAAAATTTCAGGTCTGGCTAATACTTTATTA--------------TACAATATTTTTTCGTCTTTTTAAAAAAAAAAA---TTGACTTTTTAAATTGACATAGGCCAAAGTTTTTTACTAAAATTTAGTAAAACGAGGAAGCCGGCGCGACTAAAATGGTAGTTTCATTAGCACCTGAGGTCTTATAAG------------ATAAAAAATGAAACCAT-----ATAAGATAAAAAATTTCAGATTAAGAGGAGACCATGAGATAG-TTATAGTATTTAGTATTTTAGTTATAGTATTTGAATTAGTTGAATAAAGACGAAA-----------------------------------TAGAATTAATCA------AA-TTAATTAGTAAATTGTGTTTCACGGATATACCTTTAATTA-------AATAAATAATAAGA-----AAATAAAAATTGAGAGATTAACTAATTAATTAACAAAAACAAAAAACAAGAGTATGTTGATTATATCAAAACTAGAGAAAAATAAAAATTTTAGTTTATCATGGGTAGGGATCCTATTGCTGAGATAATAACCTCTATACGAAATGCTGACATGAATAGAAAAGGAACCGTTCGAATAGCAGCTACTAACATTACCGAAAACATTATTAAAATACTCTTAAGAGAGGGTTTTATTGAAAATGTCCGGAAACATCAGGAAGGCAACAAAAAATTTTTGGTTTTAACCCTACGCCATAGAAGGAAGAAGCAAGGACCATATAGAACTAGTCTAAATTTAAAACGGATCAGCCGGCCGGGGCTACGAATCTATTCTAACTATCAAAAAATTCCGAGAATTTTGGGTGGGATGGGCATTGTAATTCTTTCTACTTCTCGAGGTATAATGACAGACCGGGAAGCTCGACTCGAAAGAATTGGTGGAGAAATCTTGTGTTATATATGGTAATCTTTTTGGTATCCGAATTCGATCCAGACTTCTTATTTTTTTGTT---AAAAAAAAAGAGA--AAAGAATAGGTTTCGAATACCATAAAAGTCCTTTCGCCTTTCCTAGGAATAGAATTTAAGATTTCAAAATTTAAAGAAACTTAGTTTCTTAAAAAAAAAAGTATGTATATTCAAAAATTAAGGGATAATAAATATGAAAATAAGAGCTTCTGTTCGCAAAAAGACAAGTAGTTTGATACAATCTTTGATCTCTTAGTTTTGGCCTCTATTTTCTTT------------TTGTGATTTTAGATAGGGTATGTAGATATCTTAATTTGAATCGCCACCCTTTACTTTACTTTGAATTTTGGTCTTTTTTT-----ATCCAGGAGACGCTCCAAAATAAACAGGTATGAAAGCTATAATTGTAAACCACGATTGAATTTATGGAAGCATTGGTTTATACATTCCTTTTAGTGTCAACTTTAGGAATAATTTTTTTCGCTATTTTTTTTCGAGAACCGCCTAAAATTCAAACTAAAAAGGTAAAATGATTTTTTAATATCTTAATTGAAGTAAAGAGGTAAAGAACCTCCCAGTATTAGGAGGTTCTTTACCTCTTTTAGTCCCCGTGTTCCTCGAATGGATCTCTTAGTTGTTGAGAGGGTTGCCCAAAAGCAGTATATAAGGCATACCCAGTAAAACTTACAAGTAAACCAGATATAGAGATGGCGACTAGGGTTGCTGTTTCCATTAT--------------TATATGATTTCAAGACCCCAATGGATCTATGATAAGATCATTTATTTACAACGGAATGGTATACAAAGATCCATGGAGGGGCATCATTAACGAATTTTGGTTTGAAATACC----CTTTTTAGCTTATTCTAA-------------------------GGAAAGAGATCTAAAATAGTTTTTTCCTAAACGAAACGAGTTTTTTCCTAGAATTTGTTTGAATCATTTATATCTTCTTCCAATCACTTTTTTTGCGTGATTATTTTGTTCATTCAATTCCAATGCAATTTTAGGAGTCATAATCTGAATAAGAGTTGTTTCCAACGTGTTATT--AAAAAAAAAAAGGGGG--TTTTTCTAGAGAGATAGAGCAATTTGTATTTCAATCGGTTTTATTCAATTCAATGATTG--------ACTAATAATAAAATATTAAT-AAAAAATAATAAAATAAAATAAATTACAAG-----AAAACAAAGACTTATATTTCTAGGCAAGGATTCAGACTAATGAATTTGTCCATTTAGATTGATTGTATCCAAGTGGGATAATGATAAGGAAGAGAATAATTCAAAAAACAAAATGAGATTCAG---AAAAAAAAATGGATTATTTAGAAGAGTGAAATCAAACTAAGTTTATGGA--ATATATATATAAATAATGGAATAATGGCTATAAGCCAACTTTCTTTTTGTGAATATTTCAACATC-AAAAAATAATTTTTGAATCCGATTACGATTAAATTTAAGATACGAATAGTTTGGTTTACGTTATGGAAGAAAGACGTGTATATGGAATATTAACTATTTATATAGATAGTTATATATTCGTTAAAAGATACATCTAAAAGATATATTTAA--TCTGCCCTGGAGATTTAGATAGGAATTTCAATAAAAGTCCCTC-----CTTTTCGTTTGG-----------------------------------AACTGGGAATTCAATATTGAATAATTGAATAAATAAATCAAATCAAGAAAAGGAACGAAGAGTTCAAAATTTATTGGTTGATTGTATCATTAACCATGATCCTCCTATTCAACTACTTCAACCATTTCCGAGCACCGCATAGTATTTTTTTTAGGGCTTTTGAAGCTTCTATCATTCAGGTATGATTTGATTTTTCGTACACTGCCCTTCGAATTTCTAAGGGTTTCGAAGAAAAAAAATTTATCGGACCATAACTTAGCTAAATTCATGAATTCAATTCGGTTATTCCTTCTTAGAGTTTTAATAACCATATGAACCGTGAA--TTTTTTTTTTTTGAAAAGAACTGTTCGAGGAACAAGTGATTCTCCTCTCGTTACTAGTTGATGCTCAGACTTATTTCTCTCATTTTATCAAACCAATCTTATTTTTTGATCTTGT---TCATGAGATTTCTC---AAAAAAAAAAATTTTACGTATTCTT-CTATGTGCATTAAACTGTTATAGTATCCTATATTTTATTATTTTATACTTT-ATTCTTTCTCGCCATCTTTCTTCTATTTTCTTTTGCCTATTTTTATTCTATTTTGTTTTCTTTCCGATTCAGAT--AAAAAAAACTCTAGAATATTTCGCAAGTCAAGAAACTTCGAATATTTGTTCTATTTACTTTCTATCTGTCTATCTGTCAGAAAAGACGAAAGAGAGTGGATTTTCCTATTATTAAATTGAATACAATATTCAAATAGATAACTTTTAATGAAAGTA--------------------TTTTTTTCACATCTATTCTAGATTAGATTGTCGGAAAAGATATTGTATGTATTGATATGAAAATATGTGATACATGAAGTCATGATCTGATAGATATATCAATCTTATTATATATAAATTTTATATTAGGCTTAGTATATAGAAATCTTCTAT--------------TAGGTATAATTAAAATATCAATATAAATTGATCTTGCGTTCTGGAATCAAAGAAAAATATTC-AAAAAGTCTTTTCTATGTCTTATCTTATGACTTCGA------------------ATAAACTTTTCTAGGGAGTAAGGGAATAGTGATTTATTCTTTATAATAG---------------------------------TGATTT----------A-----------TTCTTT--------------------ATAGAATAATTAGTATCAAGAAGATTAAATCAGAAATATCGACAGATTTTTTTTGGAGTCCAAAAAGAAATATCAAAATGAAAGAAAAAGCAGAGTTATTCTTTCAA-TTTCATCTATATCGAATTTGAATATCAGAATAGTAGATATAGTCATCATGCAATAGGTTAGGTCCACTTACTTTTATTGATTTCGAATCAAATTTTTACGGTTGATTTATGGAAAAGAAGAACATTTTGCGATT--TAAGAGCCAATTTCTCATTTCTCATTATTCAATTATCTAGTTATATTCTAACA---------------------------------TTCTATTTATATTCTAATATAATAAACAAATGTTCAACCTTGTAACTAAACTTTCTAACTCTATAAATAAAATAACTAGAT------AAAAAAAA----AAATAGAATAATATTATATATTCTATAGACTAATAGTATATATTCTAAAGAATACTCTATATTCT----AATAATATATATTA-TTAGAATA--ATATATATTCGAAATATTATAAATAGATATAGTATATATTCTAAAAAATAGACTATTCTAAACAATCGAGTCTAAAAAATAGAATATATTCGAAATAACTAGAAATATATTATATAACTAGAA--------------------TATTAACTAGAATATAGAAGAAAGATATTCTATAAAATT-------------ATAGAAATAGAAAATAGAAATCTATTAGAATAAAATAATATATTATTATTAGATATTATTA--------TATATTAATATTAGATATTAACATATTCTAATACTAA-TAATAGATTAGTAAATAAT-------------------------------------------------------------------------ATATTCTATT------TTATAAAATATTCTA--TTTTTTTTTTTTCAAAAAAAATTTCTAAAGATA-----TATTGTAAAAGAAGCTCGAAAAGAAAGGAAAATAAAGCATTAGAATATTAATTTGTGAAAATTTTCGAATTTTAGAATTAATTAGAATTCTAGACTTTCTTACTTTTGTTATTCTAAAATATCAACTTCTACTGCCTCTTCAAATAGGAGTAGAGTACTACCCCTGGTTTTATAAAAAAA1110?11110??1000001?1?0?????111010010001001??10?111?0011000001111?1?11???1110010001?1010000?10?10000???1??011???10??1101??1000?1??001?010111111100?1?101000101101000?1000?10?0000110001??100101011?1?00010000001?100011?10001??01110001?1101?0101000?1?000?????1010000100101000011000?11??1??1?10010
E_celastroides_var_amplectens_5294_K3 GGACTGACCAGAATATGAACTAATAAGTATACAAACTAATAACCAACTCATCACTTTGCATTATCTGGATATAAAAAAAG--------AGTCAAGATATGATATATTGGTCATATAATTGTAGCAATTAAAATACTTTTTGCACAAACAAAAGAAAACGAATCTGATTATGATTTAGAAATCAAAATGGAAAATTATGCGGAGCAGATAAGTGGAAGGTTGAAAGAAAGAAAAAGAATATCAATGATAGAGAATTCCAA-TATGTAAGGTCTATAAGTCATCACAGAAAAGCTAATGTAGTAAAGCATCAATACCAATTGATTTAAAATTTTAAAATTAAACTACTCCGT--------------------TGATAAAACAAAAAATCAAGAGCCTTGAGTCAATTCAGACTGAGAAGATTGACTCAAGAACAAATTTTATTAGAGGCTCCGTTGGAAAATTAAGACCTAAGCATTACTGGAGAAGTGATGGGAACGATGGAACCTGTAAATACATAAGATTTTAATGAAACCAAATCTTAATGATTTATTGGGAGGATAGCGAAAGGAACCCGAAGCCAATCCTTTTATTTTATTATG--------------------------------------AGAGATCATGGGTTACCTCTCCAA--------------ATAAAATAACTATTGAAAGACTAAATAAGCAAGAGCAAATATTCGCCCGCGAAGA-TTTTTTTTATTCTTTTTAATTGCTAAATTTGATGAATCTGATATCCTAATTAGAATATCTAAAAAAATTTGTTACAAACTTAT------AACAAATAACAAAAACAAGATTATC---AAAAAAAAAATCGAAAAAATTATTCTAGTTATATTATAGACAGTAATTATAGACAATTTTTTCGATTTCTATCTAGAAC-TATTCGATCTATAACTATTAGAACTAGAAAATAGAATATAGATTGTAATATATACAAATAGATAAAAATTTCTA-------------------------------------TTCTACTAAAATCCTATTCTAATAATCTAAGATTCTAATACT----------------------AATA-------------AATAGATCTAATCAA-------------------------------------TAAAAAATAGATTAAAAAAAGAAATAGATCTAATCAGTAAGAAATAGATT-AAAAAAAGAAATAGATCTAATCAGTAAGAAATAGATT-AAAAAAAGAAATAAATTTAAGTAAATTAAGTAAAAATTGAAATTGAAAAGAATACAATGATTTAATATATTA-TTTTTTTGTTTTTCGTATTCGTAAAAGACATGTATATTTTTTTAATCATTTCGTTCGCGAGGAGCTGGATGAGAAGAAATTCTCATGTCCGGTTCTGTACCACTTGGCTACATCCGCCCCTAATAATCCAACTAA-------------------TAGTATAACTCTATTAAATAACTCTATTAAAAAG------------------------------AAAAAGTTTTCTCTCG----------ATTTATA-----------GT-----------------------------------------------AAAAATAAAGTAAAAAATTCGATTTAAATTTTA-AAAGTAGATT----TAAAAAGGTAAAGGTACAAGGATTGTAATCTCTAGCATTTAATATTTAATAGCATTTAATATTCAATTTGCTCTTTGTTATAAGATCTTAGAAGATACAAATACAAACATACAACCTCAAA---------------------------------------------------GAACAACTTTCCAAACTAAAATAACCG-------AT------AACAAATAACAAATTTATTTCAATTTTATATTCAACTTTTTTC---------------------------------------------AGTACATATACCAAATTAGTACATATAGAAATCTA-------TCTATTTATAGAATATCAGAAATATAAATTAAATGAAGTAAACAAAAAGCA--TTTTTTTTATGGAAAGTCA---------------------ATATATATTAATCGA-TTTAGTAATAAACTAAACGAAATTAA-------TAAAAACTAAAAAAT-----------------------AAAGGAGCAATACCAAACCTCTTGATAGAAATTGGATATTGCTCCTTTA-TTTA---TTTTTTAG-TTTTGTTTTCAAGAACTCGCACACACCAAGACCAAAATCTTACCCATTTGTAGAAATTAAAAATGGGCAATCCTGAGCCAAATCCTGTTTTCCGAAAACAGAAAAAGTTTCATAAAAACAG-AAAAAAAACAAGGAAGGATAGGTGCAGAGACTCAATGGAAGCTGTTCTAATAAATGAGGTTGACTGCGTTGCATTAGTAAAGTAAACCTTCTATCAAAACCCCAGAAAGGATAAAGTAAAGGATAACCATATATACATACGTACTTAAATACTATCTCAAATGATTAATAGGAAATGATTAATAGAGACCCGAATCCATAATCCATATTCATC--TTTTTTTTTCTCTTTAATTTC--TTTTTTTTTTATC----------------------------------------------------TTTATTTCTTTTTTCTCTTTA-TATATATTCTAT------------------------------ATAT------ATAAAATTGGTTTGAATTGATTCAAAATTGAGGAAAGGATTTAATATTAATTCATCAAACCATTCACTTCATAGTCTGATAGATAACTGACTAATCGGACGAGAATAAAGATAGAGTCCCATTCTACCTGTCAATATCGACAACAAGGCAATTTATAGTAAGAGGAAAACCCATTCTCTCTTTTCTTTAACGATTCCAATTTTGTTATCTTTCTGATTCATTCGATTCTGTGATAAACATATTTGGGCTGGAC---TTTTTTTTCACAAATCTTGTGATAGATATCATACACCTACAAATACCCATCTTTGAGCAAAACAAAAAATTCCCATTCATTTTTATTTTCATTGG----------AAATTGGAATAATTAACAAT----CAAAATCATTATTCGAATTGAAATTTACGAAGTTC---TTTTTTTTTTTAAGATACAAAAAATTTCAGGTCTGGCTAATACTTTATTA--------------TACAATATTTTTTCGTCTTTTTAAAAAAAAAAA---TTGACTTTTTAAATTGACATAGGCCAAAGTTTTTTACTAAAATTTAGTAAAACGAGGAAGCCGGCGCGACTAAAATGGTAGTTTCATTAGCACCTGAGGTCTTATAAG------------ATAAAAAATGAAACCAT-----ATAAGATAAAAAATTTCAGATTAAGAGGAGACCATGAGATAG-TTATAGTATTTAGTATTTTAGTTATAGTATTTGAATTAGTTGAATAAAGACGAAA-----------------------------------TAGAATTAATCA------AA-TTAATTAGTAAATTGTGTTTCACGGATATACCTTTAATTA-------AATAAATAATAAGA-----AAATAAAAATTGAGAGATTAACTAATTAATTAACAAAAACAAAAAACAAGAGTATGTTGATTATATCAAAACTAGAGAAAAATAAAAATTTTAGTTTATCATGGGTAGGGATCCTATTGCTGAGATAATAACCTCTATACGAAATGCTGACATGAATAGAAAAGGAACCGTTCGAATAGCAGCTACTAACATTACCGAAAACATTATTAAAATACTCTTAAGAGAGGGTTTTATTGAAAATGTCCGGAAACATCAGGAAGGCAACAAAAAATTTTTGGTTTTAACCCTACGCCATAGAAGGAAGAAGCAAGGACCATATAGAACTAGTCTAAATTTAAAACGGATCAGCCGGCCGGGGCTACGAATCTATTCTAACTATCAAAAAATTCCGAGAATTTTGGGTGGGATGGGCATTGTAATTCTTTCTACTTCTCGAGGTATAATGACAGACCGGGAAGCTCGACTCGAAAGAATTGGTGGAGAAATCTTGTGTTATATATGGTAATCTTTTTGGTATCCGAATTCGATCCAGACTTCTTATTTTTTTGTT---AAAAAAAAAGAGA--AAAGAATAGGTTTCGAATACCATAAAAGTCCTTTCGCCTTTCCTAGGAATAGAATTTAAGATTTCAAAATTTAAAGAAACTTAGTTTCTTAAAAAAAAAAGTATGTATATTCAAAAATTAAGGGATAATAAATATGAAAATAAGAGCTTCTGTTCGCAAAAAGACAAGTAGTTTGATACAATCTTTGATCTCTTAGTTTTGGCCTCTATTTTCTTT------------TTGTGATTTTAGATAGGGTATGTAGATATCTTAATTTGAATCGCCACCCTTTACTTTACTTTGAATTTTGGTCTTTTTTT-----ATCCAGGAGACGCTCCAAAATAAACAGGTATGAAAGCTATAATTGTAAACCACGATTGAATTTATGGAAGCATTGGTTTATACATTCCTTTTAGTGTCAACTTTAGGAATAATTTTTTTCGCTATTTTTTTTCGAGAACCGCCTAAAATTCAAACTAAAAAGGTAAAATGATTTTTTAATATCTTAATTGAAGTAAAGAGGTAAAGAACCTCCCAGTATTAGGAGGTTCTTTACCTCTTTTAGTCCCCGTGTTCCTCGAATGGATCTCTTAGTTGTTGAGAGGGTTGCCCAAAAGCAGTATATAAGGCATACCCAGTAAAACTTACAAGTAAACCAGATATAGAGATGGCGACTAGGGTTGCTGTTTCCATTAT--------------TATATGATTTCAAGACCCCAATGGATCTATGATAAGATCATTTATTTACAACGGAATGGTATACAAAGATCCATGGAGGGGCATCATTAACGAATTTTGGTTTGAAATACC----CTTTTTAGCTTATTCTAA-------------------------GGAAAGAGATCTAAAATAGTTTTTTCCTAAACGAAACGAGTTTTTTCCTAGAATTTGTTTGAATCATTTATATCTTCTTCCAATCACTTTTTTTGCGTGATTATTTTGTTCATTCAATTCCAATGCAATTTTAGGAGTCATAATCTGAATAAGAGTTGTTTCCAACGTGTTATT--AAAAAAAAAAAGGGGG--TTTTTCTAGAGAGATAGAGCAATTTGTATTTCAATCGGTTTTATTCAATTCAATGATTG--------ACTAATAATAAAATATTAAT-AAAAAATAATAAAATAAAATAAATTACAAG-----AAAACAAAGACTTATATTTCTAGGCAAGGATTCAGACTAATGAATTTGTCCATTTAGATTGATTGTATCCAAGTGGGATAATGATAAGGAAGAGAATAATTCAAAAAACAAAATGAGATTCAG---AAAAAAAAATGGATTATTTAGAAGAGTGAAATCAAACTAAGTTTATGGA--ATATATATATAAATAATGGAATAATGGCTATAAGCCAACTTTCTTTTTGTGAATATTTCAACATC-AAAAAATAATTTTTGAATCCGATTACGATTAAATTTAAGATACGAATAGTTTGGTTTACGTTATGGAAGAAAGACGTGTATATGGAATATTAACTATTTATATAGATAGTTATATATTCGTTAAAAGATACATCTAAAAGATATATTTAA--TCTGCCCTGGAGATTTAGATAGGAATTTCAATAAAAGTCCCTC-----CTTTTCGTTTGG-----------------------------------AACTGGGAATTCAATATTGAATAATTGAATAAATAAATCAAATCAAGAAAAGGAACGAAGAGTTCAAAATTTATTGGTTGATTGTATCATTAACCATGATCCTCCTATTCAACTACTTCAACCATTTCCGAGCACCGCATAGTATTTTTTTTAGGGCTTTTGAAGCTTCTATCATTCAGGTATGATTTGATTTTTCGTACACTGCCCTTCGAATTTCTAAGGGTTTCGAAGAAAAAAAATTTATCGGACCATAACTTAGCTAAATTCATGAATTCAATTCGGTTATTCCTTCTTAGAGTTTTAATAACCATATGAACCGTGAA--TTTTTTTTTTTTGAAAAGAACTGTTCGAGGAACAAGTGATTCTCCTCTCGTTACTAGTTGATGCTCAGACTTATTTCTCTCATTTTATCAAACCAATCTTATTTTTTGATCTTGT---TCATGAGATTTCTC---AAAAAAAAAAATTTTACGTATTCTT-CTATGTGCATTAAACTGTTATAGTATCCTATATTTTATTATTTTATACTTT-ATTCTTTCTCGCCATCTTTCTTCTATTTTCTTTTGCCTATTTTTATTCTATTTTGTTTTCTTTCCGATTCAGAT--AAAAAAAACTCTAGAATATTTCGCAAGTCAAGAAACTTCGAATATTTGTTCTATTTACTTTCTATCTGTCTATCTGTCAGAAAAGACGAAAGAGAGTGGATTTTCCTATTATTAAATTGAATACAATATTCAAATAGATAACTTTTAATGAAAGTA--------------------TTTTTTTCACATCTATTCTAGATTAGATTGTCGGAAAAGATATTGTATGTATTGATATGAAAATATGTGATACATGAAGTCATGATCTGATAGATATATCAATCTTATTATATATAAATTTTATATTAGGCTTAGTATATAGAAATCTTCTAT--------------TAGGTATAATTAAAATATCAATATAAATTGATCTTGCGTTCTGGAATCAAAGAAAAATATTC-AAAAAGTCTTTTCTATGTCTTATCTTATGACTTCGA------------------ATAAACTTTTCTAGGGAGTAAGGGAATAGTGATTTATTCTTTATAATAG---------------------------------TGATTT----------A-----------TTCTTT--------------------ATAGAATAATTAGTATCAAGAAGATTAAATCAGAAATATCGACAGATTTTTTTTGGAGTCCAAAAAGAAATATCAAAATGAAAGAAAAAGCAGAGTTATTCTTTCAA-TTTCATCTATATCGAATTTGAATATCAGAATAGTAGATATAGTCATCATGCAATAGGTTAGGTCCACTTACTTTTATTGATTTCGAATCAAATTTTTACGGTTGATTTATGGAAAAGAAGAACATTTTGCGATT--TAAGAGCCAATTTCTCATTTCTCATTATTCAATTATCTAGTTATATTCTAACA---------------------------------TTCTATTTATATTCTAATATAATAAACAAATGTTCAACCTTGTAACTAAACTTTCTAACTCTATAAATAAAATAACTAGAT------AAAAAAAA----AAATAGAATAATATTATATATTCTATAGACTAATAGTATATATTCTAAAGAATACTCTATATTCT----AATAATATATATTA-TTAGAATA--ATATATATTCGAAATATTATAAATAGATATAGTATATATTCTAAAAAATAGACTATTCTAAACAATCGAGTCTAAAAAATAGAATATATTCGAAATAACTAGAAATATATTATATAACTAGAA--------------------TATTAACTAGAATATAGAAGAAAGATATTCTATAAAATT-------------ATAGAAATAGAAAATAGAAATCTATTAGAATAAAATAATATATTATTATTAGATATTATTA--------TATATTAATATTAGATATTAACATATTCTAATACTAA-TAATAGATTAGTAAATAAT-------------------------------------------------------------------------ATATTCTATT------TTATAAAATATTCTA--TTTTTTTTTTTTCAAAAAAAATTTCTAAAGATA-----TATTGTAAAAGAAGCTCGAAAAGAAAGGAAAATAAAGCATTAGAATATTAATTTGTGAAAATTTTCGAATTTTAGAATTAATTAGAATTCTAGACTTTCTTACTTTTGTTATTCTAAAATATCAACTTCTACTGCCTCTTCAAATAGGAGTAGAGTACTACCCCTGGTTTTATAAAAAAA1110?11110??1000001?1?0?????111010010001001??10?111?0011000001111?1?11???1110010001?1010000?10?10000???1??011???10??1101??1000?1??001?010111111100?1?101000101101000?1000?10?0000110001??100101011?1?00010000001?100011?10001??01110001?1101?0101000?1?000?????1010000100101000011000?11??1??1?10010
E_skottsbergii_var_audens_3512_Mo1 GGACTGACCAGAATATGAACTAATAAGTATACAAACTAATAACCAACTCATCACTTTGCATTATCTGGATATAAAAAAAG--------AGTCAAGATATGATATATTGGTCATATAATTGTAGCAATTAAAATACTTTTTGCACAAACAAAAGAAAACGAATCTGATTATGATTTAGAAATCAAAATGGAAAATTATGCGGAGCAGATAAGTGGAAGGTTGAAAGAAAGAAAAAGAATATCAATGATAGAGAATTCCAA-TATGTAAGGTCTATAAGTCATCACAGAAAAGCTAATGTAGTAAAGCATCAATACCAATTGATTTAAAATTTTAAAATTAAACTACTCCGT--------------------TGATAAAACAAAAAATCAAGAGCCTTGAGTCAATTCAGACTGAGAAGATTGACTCAAGAACAAATTTTATTAGAGGCTCCGTTGGAAAATTAAGACCTAAGCATTACTGGAGAAGTGATGGGAACGATGGAACCTGTAAATACATAAGATTTTAATGAAACCAAATCTTAATGATTTATTGGGAGGATAGCGAAAGGAACCCGAAGCCAATCCTTTTATTTTATTATG--------------------------------------AGAGATCATGGGTTACCTCTCCAA--------------ATAAAATAACTATTGAAAGACTAAATAAGCAAGAGCAAATATTCGCCCGCGAAGA-TTTTTTTTATTCTTTTTAATTGCTAAATTTGATGAATCTGATATCCTAATTAGAATATCTAAAAAAATTTGTTACAAACTTAT------AACAAATAACAAAAACAAGATTATC---AAAAAAAAAATTGAAAAAATTATTCTAGTTATATTATAGACGGTAATTATAGACAATTTTTTCGATTTCTATCTAGAAC-TATTCGATCTATAACTATTAGAACTAGAAAATAGAATATAGATTGTAATATATACAAATAGATAAAAATTTCTA-TTCTACTAATATTC---------------TATTCTATTCTACTAAAATCCTATTCTAATAATCTAAGATTCTAATACT----------------------AATA-------------AATAGATCTAATCAA-------------------------------------TAAA-------------------------------------AAATAGATT-AAAAAAATAAATAGATCTAATCAGTAAGAAATAGATT-AAAAAAATAAATAAATTTAAGTAAATTAAGTAAAAATTGAAATTGAAAAGAATACAATGATTTAATATATTA-TTTTTTTTTTTTTCGTATTCGTAAAAGACATGTATATTTTTTTAATCATTTCGTTCGCGAGGAGCTGGATGAGAAGAAATTCTCATGTCCGGTTCTGTACCACTTGGCTACATCCGCCCCTAATAATCCAACTAA-------------------TAGTATAACTCTATTAAATAACTCTATTAAAAAG--------AAAAAGTTTTCTCTCGATTTATAAAAAGTTTTCTCTCG----------ATTTATA-----------GT-----------------------------------------------AAAAATAAAGTAAAAAATTCGATTTAAATTTAA-AAAGTAGATT----TAAAAAGGTAAAGGTAAAAGGATTGTAATCTCTAGCATTTAATATTTAATAGCATTTAATATTCAATTTGCTCTTTGTTATAAGATCTTAGAAGATACAAATACAAACATACAACCTCAAA---------------------------------------------------GAACAACTTTCCAAACTAAAATAACCG-------AT------AACAAATAACAAATTTATTTCAATTTTATATTCCACTTTTATC---------------------------------------------AGTACATATACCAAATTAGTACATATAGAAATCTA-------TCTATTTATAGAATATCAGAAATATAAATTAAATGAAGTAAACAAAAAGCA--TTTTTTTTATGGAAAGTCA---------------------ATATATATTAATCGA-TTTAGTAATAAACTAAACGAAATTAA-------TAAAAACTAAAAAAT-----------------------AAAGGAGCAATACCAAACCTCTTGATAGAAATTGGATATTGCTCCTTTA-TTTT---TTTTTTAG-TTTTGTTTTCAAGAACTCGCACACACCAAGACCGAAATCTTACCCATTTGTAGAAATTAAAAATGGGCAATCCTGAGCCAAATCCTGTTTTCCGAAAACAGAAAAAGTTTCATAAAAACAG-AAAAAAAACAAGGAAGGATAGGTGCAGAGACTCAATGGAAGCTGTTCTAATAAATGAGGTTGACTGCGTTGCATTAGTAAAGTAAACCTTCTATCAAAACCCCAGAAAGGATAAAGTAAAGGATAACCATATATACATACGTACTTAAATACTATCTCAAATGATTAATAGGAAATGATTAATAGAGACCCGAATCCATAATCCATATTCATC--TTTTTTTTTCTCTTTAATTTC-TTTTTTTTTTTATC--------------------TTTATTTCTTTTTTCTCTTT------------TTTATTTCTTTTTTCTCTTTA-TATATATTCTAT------------------------------ATAT------ATAAAATTGGTTTGAATTGATTCAAAATTGAGGAAAGGATTTAATATTAATTCATCAAACCATTCACTTCATAGTCTGATAGATAACTGACTAATCGGACGAGAATAAAGATAGAGTCCCATTCTACCTGTCAATATCGACAACAAGGCAATTTATAGTAAGAGGAAAACCCATTCTCTCTTTTCTTTAACGATTCCAATTTTGTTATCTTTCTGATTCATTCGATTCTGTG--------ATTTGGGCTGGAC---TTTTTTTTCACAAATCTTGTGATAGATATCATACACCTACAAATACCCATCTTTGAGCAAAACAAAAAATTCCCATTCATTTTTATTTTCATTGG----------AAATTGGAATAATTAACAAT----CAAAATCATTATTCGAATTGAAATTTACGAAGTTC--TTTTTTTTTTTTAAGATACAAAAAATTTCAGGTCTGGCTAATACTTTATTA--------------TACAATATTTTTTCGTCTTTTTTTAAAAAAAA----TTGACTTTTTAAATTGACATAGGCCAAAGTTTTTTACTAAAATTTAGTAAAACGAGGAAGCCGGCGCGACTAAAATGGTAGTTTCATTAGCACCTGAGGTCTTATAAG------------ATAAAAAATTAAACCAT-----ATAAGATAAAAAATTTCAGATTAAGAGGAGACCATGAGATAG-TTATAGTATTTAGTATTTTAGTTATAGTATTTGAATTAGTTGAATAAAGACGAAA-----------------------------------TAGAATTAATCA------AA-TTAATTAGTAAATTGTGTTTCACGGATATACCTTTAATTA-------AATAAATAATAAGA-----AAATAAAAATTGAGAGATTAACTAATTAATTAACAAAAACAAAAAACAAGAGTATGTTGATTATATCAAAACTAGAGAAAAATAAAAATTTTAGTTTATCATGGGTAGGGATCCTATTGCTGAGATAATAACCTCTATACGAAATGCTGACATGAATAGAAAAGGAACCGTTCGAATAGCAGCTACTAACATTACCGAAAACATTATTAAAATACTCTTAAGAGAGGGTTTTATTGAAAATGTCCGGAAACATCAGGAAGGCAACAAAAAATTTTTGGTTTTAACCCTACGCCATAGAAGGAAGAAGCAAGGACCATATAGAACTAGTCTAAATTTAAAACGGATCAGCCGGCCGGGGCTACGAATCTATTCTAACTATCAAAAAATTCCGAGAATCTTGGGTGGGATGGGCATTGTAATTCTTTCTACTTCTCGAGGTATAATGACAGACCGGGAAGCTCGACTCGAAAGAATTGGTGGAGAAATCTTGTGTTATATATGGTAATCTTTTTGGTATCCGAATTCGATCCAGACTTCTTATTTTTTTGTT---AAAAAAAAAGAGA--AAAGAATAGGTTTCGAATACCATAAAAGTCCTTTCGCCTTTCCTAGGAATAGAATTGAAGATTTCAAAATTTAAAGAAACTTAGTTTCTT-AAAAAAAAAGTATGTATATTCAAAAATTAAGGGATAATAAATATGAAAATAAGAGCTTCTGTTCGCAAAAAGACAAGTAGTTTGATACAATCTTTGATCTCTTAGTTTTGGCCTCTATTTTATTT------------TTGTAATTTTAGATAGGGTATGTAGATATCTTAATTTGAATCGCCACCCTTTACTTTACTTTGAATTTTGGTCTTTTTTT-----ATCCAGGAGACGCTCCAAAATAAACAGGTATGAAAGCTATAATTGTAAACCACGATTGAATTTATGGAAGCATTGGTTTATACATTCCTTTTAGTGTCAACTTTAGGAATAATTTTTTTCGCTATTTTTTTTCGAGAACCGCCTAAAATTCAAACTAAAAAGGTAAAATGATTTTTTAATATCTTAATTGAAGTAAAGAGGTAAAGAACCTCCCAGTATTAGGAGGTTCTTTACCTCTTTTAGTCCCCGTGTTCCTCGAATGGATCTCTTAGTTGTTGAGAGGGTTGCCCAAAAGCAGTATATAAGGCATACCCAGTAAAACTTACAAGTAAACCAGATATAGAGATGGCGACTAGGGTTGCTGTTTCCATTAT--------------TATATGATTTCAAGACCCCAATGGATCTATGATAAGATCATTTATTTACAACGGAATGGTATACAAAGATCCATGGAGGGGCATCATTAACGAATTTTGGTTTGAAATACC----CTTTTTAGCTTATTCTAAGGAAAGAGATCTAAAATAGTTTTTTGGAAAGAGATCTAAAATAGTTTTTTCCTAAACGAAACGAGTTTTTTCCTAGAATTTGTTTGAATCATTTATATCTTCTTCCAATCACTTTTTTTGCGTGATTATTTTGTTCATTCAATTCCAATCCAATTTTAGGAGTCATAATCTGAATAAGAGTTGTTTCCAACGTGTTATT--AAAAAAAAAAAGGGGG--TTTTTCTAGAGAGATAGAGCAATTTGTATTTCAATCGGTTTTATTCAATTCAATGATTG--------ACTAATAATAAAATATTAAT-AAAAAATAATAAAATAAAATAAATTACAAG-----AAAACAAAGACTTATATTTCTAGGCAAGGATTCAGACTAATGAATTTGTCCATTTAGATTGATTGTATCCAAGTGGGATAATGATAAGGAAGAGAATAATTCAAAAAACAAAATGAGATTCAG--AAAAAAAAAATGGATTATTTAGAAGAGTGAAATCAAACTAAGTTTATGGA--ATATATATATAAATAATGGAATAATGGCTATAAGCCAACTTTCTTTTTGTGAATATTTCAACATC-AAAAAATAATTTTTGAATCCGATTACGATTAAATTTAAGATACGAATAGTTTGGTTTACGTTATGGAAGAAAGACGTGTATATGGAATATTAACTATTTATATAGATAGTTATATATTCGTTAAAAGATACATCTAAAAGATATATTTAA--TCTGCCCTGGAGATTTAGATAGGAATTTCAATAAAAGTCCCTC-----CTTTTCGTTTGG-----------------------------------AACTGGGAATTCAATATTGAATAATTGAATAAATAAATCAAATCAAGAAAAGGAACGAAGAGTTCAAAATTTATTGGTTGATTGTATCATTAACCATGATCCTCCTATTCAACTACTTCAACCATTTCCGAGCACCGCATAGTATTTTTTTTAGGGCTTTTGAAGCTTCTATCATTCAGGTATGATTTGATTTTTCGTACACTGCCCTTCGAATTTCTAAGGGTTTCGAAGAAAAAAAATTTATCGGACCATAACTTAGCTAAATTCATGAATTCAATTTGGTTATTCCTTCTTAGAGTTTTAATAACCATATGAACCGTGAAA----TTTTTTTTTGAAAAGAACTGTTCGAGGAACAAGTGATTCTCCTCTCGTTACTAGTTGATGCTCAGACTTATTTCTCTCATTTTATCAAACCAATCTTATTTTTTGATCTTGT---TCATGAGATTTCTC---AAAAAAAAAAATTTTACGTATTCTT-CTATGTGCATTAAACTGTTATAGTATCCTATATTTTATTATTTTATACTTT-ATTCTTTCTCGCCATCTTTCTTCTATTTTCTTTTGCCTATTTTTATTCTATTTTGTTTTCTTTCCGATTCAGAT--AAAAAAAACTCTAGAATATTTCGCAAGTCAAGAAACTTCGAATATTTGTTCTATTTACTTTCTATCTGTCTATCTGTCAGAAAAGACGAAAGAGAGTGGATTTTCCTATTATTAAATTGAATACAATATTCAAATAGATAACTTTTAATGAAAGTA--------------------TTTTTTTCACATCTATTCTAGATTAGATTGTCGGAAAAGATATTGTATGTATTGATATGAAAATATGTGATACATGAAGTCATGATCTGATAGATATATCAATCTTATTATATATAAATTTTATATTAGGCTTAGTATATAGAAATCTTCTAT--------------TAGGTATAATTAAAATATCAATATAAATTGATCTTGCGTTCTGGAATCAAAGAAAAATATTC-AAAAAGTCTTTTCTATGTCTTATCTTATGACTTCGA------------------ATAAACTTTTCTAGGGAGTAAGGGAATAGTGATTTATTCTTTATAATAG---------------------------------TGATTT----------A-----------TTCTTT--------------------ATAGAATAATTAGTATCAAGAAGATTAAATCAGAAATATCGACAGATTTTTTTTGGAGTCCAAAAAGAAATATCAAAATGAAAGAAAAAGCAGAGTTATTCTTTCAA-TTTCATCTATATCGAATTTGAATATCAGAATAGTAGATATAGTCATCATGCAATAGGTTAGGTCCACTTACTTTTATTGATTTCGAATCAAATTTTTACGGTTGATTTATGGAAAAGAAGAACATTTTGCGATT--TAAGAGCCAATTTCTCATTTCTCATTATTCAATTATCTAGTTATATTCTAACA---------------------------------TTCTATTTATATTCTAATATAATAAACAAATGTTCAACCTTGTAACTAAACTTTCTAACTCTATAAATAAAATAACTAGAT------AAAAAAAA----AAATAGAATAATATTCTATATTCTATAGACTAATAGTATATATTCTAAAGAATACTCTATATTCT----AATAATATATATTA-TTAGAATA--ATATATATTCGAAATATTATAAATAGATATAGTATATATTCTAAAAAATAGACTATTCTAAACATTCGAGTCTAAAAAATAGAATATATTCGAAATAACTAGAAATATATTATATAACTAGAA--------------------TATTAACTAGAATATAGAAGAAAGATATTCTATAAAATT-------------ATAGAAATAGAAAATAGAAATCTATTAGAATAAAATAATATATTATTATTAGATATTATTA--------TATATTAATATTAGATATTAACATATTCTAATACTAA-TAATAGATTAGTAAATAAT-------------------------------------------------------------------------ATATTCTATT------TTATAAAATATTCTA--TTTTTTTTTTCTCAAAAAAAATTTCTAAAGATA-----TATTGTAAAAGAAGCTCGAAAAGAAAGGAAAATAAAGCATTAGAATATTAATTTGTGAAAATTTTCGAATTTTAGAATTAATTAGAATTCTAGACTTTCTTACTTTTGTTATTCT-AAATATCAACTTCTACTGCCTCTTCAAATAGGAGTAGAGTACTACCCCTGGTTTTATGAAAAAA1110?11110??100000110000?1??111110010001001?1000111?0011000001111?1?11???1110010001?1010000?10100000100001011???11??1101?10000?1??01??010111111100?1?111000101100000?1000?10?0000110001?1000101011?1?0000010??01?100011?10001??01110001?1101?0101000?1?000?????1010000100101000011000?11??1??1?10011
E_herbstii_x_multiformis_5696_O4 GGACTGACCAGAATATGAACTAATAAGTATACAAACTAATAACCAACTCATCACTTTGCATTATCTGGATATAAAAAAAG--------AGTCAAGATATGATATATTGGTCATATAATTGTAGCAATTAAAATACTTTTTGCACAAACAAAAGAAAACGAATCTGATTATGATTTAGAAATCAAAATGGAAAATTATGCGGAGCAGATAAGTGGAAGGTTGAAAGAAAGAAAAAGAATATCAATGATAGAGAATTCCAA-TATGTAAGGTCTATAAGTCATCACAGAAAAGCTAATGTAGTAAAGCATCAATACCAATTGATTTAAAATTTTAAAATTAAACTACTCCGT--------------------TGATAAAACAAAAAATCAAGAGCCTTGAGTCAATTCAGACTGAGAAGATTGACTCAAGAACAAATTTTATTAGAGGCTCCGTTGGAAAATTAAGACCTAAGCATTACTGGAGAAGTGATGGGAACGATGGAACCTGTAAATACATAAGATTTTAATGAAACCAAATCTTAATGATTTATTGGGAGGATAGCGAAAGGAACCCGAAGCCAATCCTTTTATTTTATTATG--------------------------------------AGAGATCATGGGTTACCTCTCCAA--------------ATAAAATAACTATTGAAAGACTAAATAAGCAAGAGCAAATATTCGCCCGCGAAGA-TTTTTTTTATTCTTTTTAATTGCTAAATTTTATGAATCTGATATCCTAATTAGAATATCTAAAAAAATTTGTTACAAACTTAT------AACAAATAACAAAAACAAGATTATC---AAAAAAAAA--------------------------ATAGACAGTAATTATAGACAATTTTTTCGATTTCTATCTAGAAC-TATTCGATCTATAACTATTAGAACTAGAAAATAGAATATAGATTGTAATATATACAAATAGATAAAAATTTCTA-TTCTACTAA--------------------TATTCTATTCTACTAAAATCCTATTCTAATAATCTAAGATTCTAATACT----------------------AATA-------------AATAGATCTAATCAA-------------------------------------TAAA-------------------------------------AAATAGATT-AAAAAAATAAATAGATCTAATCAGTAAGAAATAGATT-AAAAAAATAAATAAATTTAAGTAAATTAAGTAAAAATTGAAATTGAAAAGAATACAATGATTTAATATATTA-TTTTTTTGTTTTTCGTATTCGTAAAAGACATGTATATTTTTTTAATCATTTCGTTCGCGAGGAGCTGGATGAGAAGAAATTCTCATGTCCGGTTCTGTACCACTTGGCTACATCCGCCCCTAATAATCCAACTAA-------------------TAGTATAACTCTATTAAATAACTCTATTAAAAAG--------AAAAAGTTTTCTCTCGATTTATAAAAAGTTTTCTCTCG----------ATTTATA-----------GT-----------------------------------------------AAAAATAAAGTAAAAAATTCGATTTAAATTTAA-AAAGTAGATT----TAAAAAGGTAAAGGTAAAAGGATTGTAATCTCTAGCATTTAATATTTAATAGCATTTAATATTCAATTTGCTCTTTGTTATAAGATCTTAGAAGATACAAATACAAACATACAACCTCAAA---------------------------------------------------GAACAACTTTCCAAACTAAAATAACCG-------AT------AACAAATAACAAATTTATTTCAATTTTATATTCAACTTTTATC---------------------------------------------AGTACATATACCAAATTAGTACATATAGAAATCTA-------TCTATTTATAGAATATCAGAAATATAAATTAAATGAAGTAAACAAAAAGCA--TTTTTTTTATGGAAAGTCA---------------------ATATATATTAATCGA-TTTAGTAATAAACTAAACGAAATTAA-------TAAAAACTAAAAAAT-----------------------AAAGGAGCAATACCAAACCTCTTGATAGAAATTGGATATTGCTCCTTTA-TTTT---TTTTTTAG-TTTTGTTTTCAAGAACTCGCACACACCAAGACCGAAATCTTACCCATTTGTAGAAATTAAAAATGGGCAATCCTGAGCCAAATCCTGTTTTCCGAAAACAGAAAAAGTTTCATAAAAACAG-AAAAAAAACAAGGAAGGATAGGTGCAGAGACTCAATGGAAGCTGTTCTAATAAATGAGGTTGACTGCGTTGCATTAGTAAAGTAAACCTTCTATCAAAACCCCAGAAAGGATAAAGTAAAGGATAACCATATATACATACGTACTTAAATACTATCTCAAATGATTAATAGGAAATGATTAATAGAGACCCGAATCCATAATCCATATTCATC--TTTTTTTTTCTCTTTAATTTC---TTTTTTTTTATC--------------------TTTATTTCTTTTTTCTCTTT------------TTTATTTCTTTTTTCTCTTTA-TATATATTCTAT------------------------------ATAT------ATAAAATTGGTTTGAATTGATTCAAAATTGAGGAAAGGATTTAATATTAATTCATCAAACCATTCACTTCATAGTCTGATAGATAACTGACTAATCGGACGAGAATAAAGATAGAGTCCCATTCTACCTGTCAATATCGACAACAAGGCAATTTATAGTAAGAGGAAAACCCATTCTCTCTTTTCTTTAACGATTCCAATTTTGTTATCTTTCTGATTCATTCGATTCTGTG--------ATTTGGGCTGGAC---TTTTTTTTCACAAATCTTGTGATAGATATCATACACCTACAAATACCCATCTTTGAGCAAAACAAAAAATTCCCATTCATTTTTATTTTCATTGG----------AAATTGGAATAATTAACAAT----CAAAATCATTATTCGAATTGAAATTTACGAAGTTC--TTTTTTTTTTTTAAGATACAAAAAATTTCAGGTCTGGCTAATACTTTATTA--------------TACAATATTTTTTCGTCTTTTTTTAAAAAAAA----TTGACTTTTTAAATTGACATAGGCCAAAGTTTTTTACTAAAATTTAGTAAAACGAGGAAGCCGGCGCGACTAAAATGGTAGTTTCATTAGCACCTGAGGTCTTATAAG------------ATAAAAAATTAAACCAT-----ATAAGATAAAAAATTTCAGATTAAGAGGAGACCATGAGATAG-TTATAGTATTTAGTATTTTAGTTATAGTATTTGAATTAGTTGAATAAAGACGAAA-----------------------------------TAGAATTAATCA------AA-TTAATTAGTAAATTGTGTTTCACGGATATACCTTTAATTA-------AATAAATAATAAGA-----AAATAAAAATTGAGAGATTAACTAATTAATTAACAAAAACAAAAAACAAGAGTATGTTGATTATATCAAAACTAGAGAAAAATAAAAATTTTAGTTTATCATGGGTAGGGATCCTATTGCTGAGATAATAACCTCTATACGAAATGCTGACATGAATAGAAAAGGAACCGTTCGAATAGCAGCTACTAACATTACCGAAAACATTATTAAAATACTCTTAAGAGAGGGTTTTATTGAAAATGTCCGGAAACATCAGGAAGGCAACAAAAAATTTTTGGTTTTAACCCTACGCCATAGAAGGAAGAAGCAAGGACCATATAGAACTAGTCTAAATTTAAAACGGATCAGCCGGCCGGGGCTACGAATCTATTCTAACTATCAAAAAATTCCGAGAATCTTGGGTGGGATGGGCATTGTAATTCTTTCTACTTCTCGAGGTATAATGACAGACCGGGAAGCTCGACTCGAAAGAATTGGTGGAGAAATCTTGTGTTATATATGGTAATCTTTTTGGTATCCGAATTCGATCCAGACTTCTTATTTTTTTGTT---AAAAAAAAAGAGA--AAAGAATAGGTTTCGAATACCATAAAAGTCCTTTCGCCTTTCCTAGGAATAGAATTTAAGATTTCCAAATTTAAAGAAACTTAGTTTCTT-AAAAAAAAAGTATGTATATTCAAAAATTAAGGGATAATAAATATGAAAATAAGAGCTTCTGTTCGCAAAAAGACAAGTAGTTTGATACAATCTTTGATCTCTTAGTTTTGGCCTCTATTTTCTTT------------TTGTAATTTTAGATAGGGTATGTAGATATCTTAATTTGAATCGCCACCCTTTACTTTACTTTGAATTTTGGTCTTTTTTT-----ATCCAAGAGACGCTCCAAAATAAACAGGTATGAAAGCTATAATTGTAAACCACGATTGAATTTATGGAAGCATTGGTTTATACATTCCTTTTAGTGTCAACTTTAGGAATAATTTTTTTCGCTATTTTTTTTCGAGAACCGCCTAAAATTCAAACTAAAAAGGTAAAATGATTTTTTAATATCTTAATTGAAGTAAAGAGGTAAAGAACCTCCCAGTATTAGGAGGTTCTTTACCTCTTTTAGTCCCCGTGTTCCTCGAATGGATCTCTTAGTTGTTGAGAGGGTTGCCCAAAAGCAGTATATAAGGCATACCCAGTAAAACTTACAAGTAAACCAGATATAGAGATGGCGACTAGGGTTGCTGTTTCCATTAT--------------TATATGATTTCAAGACCCCAATGGATCTATGATAAGATCATTTATTTACAACGGAATGGTATACAAAGATCCATGGAGGGGCATCATTAACGAATTTTGGTTTGAAATACC----CTTTTTAGCTTATTCTAA-------------------------GGAAAGAGATCTAAAATAGTTTTTTCCTAAACGAAACGAGTTTTTTCCTAGAATTTGTTTGAATCATTTATATCTTCTTCCAATCACTTTTTTTGCGTGATTATTTTGTTCATTCAATTCCAATCCAATTTTAGGAGTCATAATCTGAATAAGAGTTGTTTCCAACGTGTTATT--AAAAAAAAAAAGGGGG--TTTTTCTAGAGAGATAGAGCAATTTGTATTTCAATCGGTTTTATTCAATTCAATGATTG--------ACTAATAATAAAATATTAAT-AAAAAATAATAAAATAAAATAAATTACAAG-----AAAACAAAGACTTATATTTCTAGGCAAGGATTCAGACTAATGAATTTGTCCATTTAGATTGATTGTATCCAAGTGGGATAATGATAAGGAAGAGAATAATTCAAAAAACAAAATGAGATTCAG---AAAAAAAAATGGATTATTTAGAAGAGTGAAATCAAACTAAGTTTATGGA--ATATATATATAAATAATGGAATAATGGCTATAAGCCAACTTTCTTTTTGTGAATATTTCAACATC-AAAAAATAATTTTTGAATCCGATTACGATTAAATTTAAGATACGAATAGTTTGGTTTACGTTATGGAAGAAAGACGTGTATATGGAATATTAACTATTTATATAGATAGTTATATATTCGTTAAAAGATACATCTAAAAGATATATTTAA--TCTGCCCTGGAGATTTAGATAGGAATTTCAATAAAAGTCCCTC-----CTTTTCGTTTGG-----------------------------------AACTGGGAATTCAATATTGAATAATTGAATAAATAAATCAAATCAAGAAAAGGAACGAAGAGTTCAAAATTTATTGGTTGATTGTATCATTAACCATGATCCTCCTATTCAACTACTTCAACCATTTCCGAGCACCGCATAGTATTTTTTTTAGGGCTTTTGAAGCTTCTATCATTCAGGTATGATTTGATTTTTCGTACACTGCCCTTCGAATTTCTAAGGGTTTCGAAGAAAAAAAATTTATCGGACCATAACTTAGCTAAATTCATGAATTCAATTCGGTTATTCCTTCTTAGAGTTTTAATAACCATATGAACCGTGAAA----TTTTTTTTTGAAAAGAACTGTTCGAGGAACAAGTGATTCTCCTCTCGTTACTAGTTGATGCTCAGACTTATTTCTCTCATTTTATCAAACCAATCTTATTTTTTGATCTTGT---TCATGAGATTTCTC---AAAAAAAAAAATTTTACGTATTCTT-CTATGTGCATTAAACTGTTATAGTATCCTATATTTTATTATTTTATACTTT-ATTCTTTCTCGCCATCTTTCTTCTATTTTCTTTTGCCTATTTTTATTCTATTTTGTTTTCTTTCCGATTCAGAT--AAAAAAAACTCTAGAATATTTCGCAAGTCAAGAAACTTCGAATATTTGTTCTATTTACTTTCTATCTGTCTATCTGTCAGAAAAGACGAAAGAGAGTGGATTTTCCTATTATTAAATTGAATACAATATTCAAATAGATAACTTTTAATGAAAGTA--------------------TTTTTTTCACATCTATTCTAGATTAGATTGTCGGAAAAGATATTGTATGTATTGATATGAAAATATGTGATACATGAAGTCATGATCTGATAGATATATCAATCTTATTATATATAAATTTTATATTAGGCTTAGTATATAGAAATCTTCTAT--------------TAGGTATAATTAAAATATCAATATAAATTGATCTTGCGTTCTGGAATCAAAGAAAAATATTC-AAAAAGTCTTTTCTATGTCTTATCTTATGACTTCGA------------------ATAAACTTTTCTAGGGAGTAAGGGAATAGTGATTTATTCTTTATAATAG---------------------------------TGATTT----------A-----------TTCTTT--------------------ATAGAATAATTAGTATCAAGAAGATTAAATCAGAAATATCGACAGATTTTTTTTGGAGTCCAAAAAGAAATATCAAAATGAAAGAAAAAGCAGAGTTATTCTTTCAA-TTTCATCTATATCGAATTTGAATATCAGAATAGTAGATATAGTCATCATGCAATAGGTTAGGTCCACTTACTTTTATTGATTTCGAATCAAATTTTTACGGTTGATTTATGGAAAAGAAGAACATTTTGCGATT--TAAGAGCCAATTTCTCATTTCTCATTATTCAATTATCTAGTTATATTCTAACA---------------------------------TTCTATTTATATTCTAATATAATAAACAAATGTTCAACCTTGTAACTAAACTTTCTAACTCTATAAATAAAATAACTAGAT--AAAAAAAAAAAA----AAATAGAATAATATTATATATTCTATAGACTAATAGTATATATTCTAAAGAATACTCTATATTCT----AATAATATATATTA-TTAGAATA--ATATATATTCGAAATATTATAAATAGATATAGTATATATTCTAAAAAATAGACTATTCTAAACAATCGAGTCTAAAAAATAGAATATATTCGAAATAACTAGAAATATATTATATAACTAGAA--------------------TATTAACTAGAATATAGAAGAAAGATATTCTATAAAATT-------------ATAGAAATAGAAAATAGAAATCTATTAGAATAAAATAATATATTATTATTAGATATTATTA--------TATATTAATATTAGATATTAACATATTCTAATACTAA-TAATAGATTAGTAAATAAT-------------------------------------------------------------------------ATATTCTATT------TTATAAAATATTCTA--TTTTTTTTTTCTCAAAAAAAATTTCTAAAGATA-----TATTGTAAAAGAAGCTCGAAAAGAAAGGAAAATAAAGCATTAGAATATTAATTTGTGAAAATTTTCGAATTTTAGAATTAATTAGAATTCTAGACTTTCTTACTTTTGTTATTCT-AAATATCAACTTCTACTGCCTCTTCAAATAGGAGTAGAGTACTACCCCTGGTTTTATGAAAAAA1110?11110??10010011010?????111110010001001?1000111?0011000001111?1?11???1110010001?1010000?10??1000100001011???11??1101?10000?1??01??010111111100?1?111000101101000?1000?10?0000110001??100101011?1?0000010??01?100011?10001??01110001?1101?0101000?1?000?10000010000100101000011000?11??1??1?10011
E_herbstii_2798_O4 GGACTGACCAGAATATGAACTAATAAGTATACAAACTAATAACCAACTCATCACTTTGCATTATCTGGATATAAAAAAAG--------AGTCAAGATATGATATATTGGTCATATAATTGTAGCAATTAAAATACTTTTTGCACAAACAAAAGAAAACGAATCTGATTATGATTTAGAAATCAAAATGGAAAATTATGCGGAGCAGATAAGTGGAAGGTTGAAAGAAAGAAAAAGAATATCAATGATAGAGAATTCCAA-TATGTAAGGTCTATAAGTCATCACAGAAAAGCTAATGTAGTAAAGCATCAATACCAATTGATTTAAAATTTTAAAATTAAACTACTCCGT--------------------TGATAAAACAAAAAATCAAGAGCCTTGAGTCAATTCAGACTGAGAAGATTGACTCAAGAACAAATTTTATTAGAGGCTCCGTTGGAAAATTAAGACCTAAGCATTACTGGAGAAGTGATGGGAACGATGGAACCTGTAAATACATAAGATTTTAATGAAACCAAATCTTAATGATTTATTGGGAGGATAGCGAAAGGAACCCGAAGCCAATCCTTTTATTTTATTATG--------------------------------------AGAGATCATGGGTTACCTCTCCAA--------------ATAAAATAACTATTGAAAGACTAAATAAGCAAGAGCAAATATTCGCCCGCGAAGA-TTTTTTTTATTCTTTTTAATTGCTAAATTTTATGAATCTGATATCCTAATTAGAATATCTAAAAAAATTTGTTACAAACTTAT------AACAAATAACAAAAACAAGATTATC---AAAAAAAAA--------------------------ATAGACAGTAATTATAGACAATTTTTTCGATTTCTATCTAGAAC-TATTCGATCTATAACTATTAGAACTAGAAAATAGAATATAGATTGTAATATATACAAATAGATAAAAATTTCTA-TTCTACTAA--------------------TATTCTATTCTACTAAAATCCTATTCTAATAATCTAAGATTCTAATACT----------------------AATA-------------AATAGATCTAATCAA-------------------------------------TAAA-------------------------------------AAATAGATT-AAAAAAATAAATAGATCTAATCAGTAAGAAATAGATT-AAAAAAATAAATAAATTTAAGTAAATTAAGTAAAAATTGAAATTGAAAAGAATACAATGATTTAATATATTA-TTTTTTTGTTTTTCGTATTCGTAAAAGACATGTATATTTTTTTAATCATTTCGTTCGCGAGGAGCTGGATGAGAAGAAATTCTCATGTCCGGTTCTGTACCACTTGGCTACATCCGCCCCTAATAATCCAACTAA-------------------TAGTATAACTCTATTAAATAACTCTATTAAAAAG--------AAAAAGTTTTCTCTCGATTTATAAAAAGTTTTCTCTCG----------ATTTATA-----------GT-----------------------------------------------AAAAATAAAGTAAAAAATTCGATTTAAATTTAA-AAAGTAGATT----TAAAAAGGTAAAGGTAAAAGGATTGTAATCTCTAGCATTTAATATTTAATAGCATTTAATATTCAATTTGCTCTTTGTTATAAGATCTTAGAAGATACAAATACAAACATACAACCTCAAA---------------------------------------------------GAACAACTTTCCAAACTAAAATAACCG-------AT------AACAAATAACAAATTTATTTCAATTTTATATTCAACTTTTATC---------------------------------------------AGTACATATACCAAATTAGTACATATAGAAATCTA-------TCTATTTATAGAATATCAGAAATATAAATTAAATGAAGTAAACAAAAAGCA--TTTTTTTTATGGAAAGTCA---------------------ATATATATTAATCGA-TTTAGTAATAAACTAAACGAAATTAA-------TAAAAACTAAAAAAT-----------------------AAAGGAGCAATACCAAACCTCTTGATAGAAATTGGATATTGCTCCTTTA-TTTT---TTTTTTAG-TTTTGTTTTCAAGAACTCGCACACACCAAGACCGAAATCTTACCCATTTGTAGAAATTAAAAATGGGCAATCCTGAGCCAAATCCTGTTTTCCGAAAACAGAAAAAGTTTCATAAAAACAG-AAAAAAAACAAGGAAGGATAGGTGCAGAGACTCAATGGAAGCTGTTCTAATAAATGAGGTTGACTGCGTTGCATTAGTAAAGTAAACCTTCTATCAAAACCCCAGAAAGGATAAAGTAAAGGATAACCATATATACATACGTACTTAAATACTATCTCAAATGATTAATAGGAAATGATTAATAGAGACCCGAATCCATAATCCATATTCATC--TTTTTTTTTCTCTTTAATTTC---TTTTTTTTTATC--------------------TTTATTTCTTTTTTCTCTTT------------TTTATTTCTTTTTTCTCTTTA-TATATATTCTAT------------------------------ATAT------ATAAAATTGGTTTGAATTGATTCAAAATTGAGGAAAGGATTTAATATTAATTCATCAAACCATTCACTTCATAGTCTGATAGATAACTGACTAATCGGACGAGAATAAAGATAGAGTCCCATTCTACCTGTCAATATCGACAACAAGGCAATTTATAGTAAGAGGAAAACCCATTCTCTCTTTTCTTTAACGATTCCAATTTTGTTATCTTTCTGATTCATTCGATTCTGTG--------ATTTGGGCTGGAC---TTTTTTTTCACAAATCTTGTGATAGATATCATACACCTACAAATACCCATCTTTGAGCAAAACAAAAAATTCCCATTCATTTTTATTTTCATTGG----------AAATTGGAATAATTAACAAT----CAAAATCATTATTCGAATTGAAATTTACGAAGTTC--TTTTTTTTTTTTAAGATACAAAAAATTTCAGGTCTGGCTAATACTTTATTA--------------TACAATATTTTTTCGTCTTTTTTTAAAAAAAA----TTGACTTTTTAAATTGACATAGGCCAAAGTTTTTTACTAAAATTTAGTAAAACGAGGAAGCCGGCGCGACTAAAATGGTAGTTTCATTAGCACCTGAGGTCTTATAAG------------ATAAAAAATTAAACCAT-----ATAAGATAAAAAATTTCAGATTAAGAGGAGACCATGAGATAG-TTATAGTATTTAGTATTTTAGTTATAGTATTTGAATTAGTTGAATAAAGACGAAA-----------------------------------TAGAATTAATCA------AA-TTAATTAGTAAATTGTGTTTCACGGATATACCTTTAATTA-------AATAAATAATAAGA-----AAATAAAAATTGAGAGATTAACTAATTAATTAACAAAAACAAAAAACAAGAGTATGTTGATTATATCAAAACTAGAGAAAAATAAAAATTTTAGTTTATCATGGGTAGGGATCCTATTGCTGAGATAATAACCTCTATACGAAATGCTGACATGAATAGAAAAGGAACCGTTCGAATAGCAGCTACTAACATTACCGAAAACATTATTAAAATACTCTTAAGAGAGGGTTTTATTGAAAATGTCCGGAAACATCAGGAAGGCAACAAAAAATTTTTGGTTTTAACCCTACGCCATAGAAGGAAGAAGCAAGGACCATATAGAACTAGTCTAAATTTAAAACGGATCAGCCGGCCGGGGCTACGAATCTATTCTAACTATCAAAAAATTCCGAGAATCTTGGGTGGGATGGGCATTGTAATTCTTTCTACTTCTCGAGGTATAATGACAGACCGGGAAGCTCGACTCGAAAGAATTGGTGGAGAAATCTTGTGTTATATATGGTAATCTTTTTGGTATCCGAATTCGATCCAGACTTCTTATTTTTTTGTT---AAAAAAAAAGAGA--AAAGAATAGGTTTCGAATACCATAAAAGTCCTTTCGCCTTTCCTAGGAATAGAATTTAAGATTTCCAAATTTAAAGAAACTTAGTTTCTT-AAAAAAAAAGTATGTATATTCAAAAATTAAGGGATAATAAATATGAAAATAAGAGCTTCTGTTCGCAAAAAGACAAGTAGTTTGATACAATCTTTGATCTCTTAGTTTTGGCCTCTATTTTCTTT------------TTGTAATTTTAGATAGGGTATGTAGATATCTTAATTTGAATCGCCACCCTTTACTTTACTTTGAATTTTGGTCTTTTTTT-----ATCCAAGAGACGCTCCAAAATAAACAGGTATGAAAGCTATAATTGTAAACCACGATTGAATTTATGGAAGCATTGGTTTATACATTCCTTTTAGTGTCAACTTTAGGAATAATTTTTTTCGCTATTTTTTTTCGAGAACCGCCTAAAATTCAAACTAAAAAGGTAAAATGATTTTTTAATATCTTAATTGAAGTAAAGAGGTAAAGAACCTCCCAGTATTAGGAGGTTCTTTACCTCTTTTAGTCCCCGTGTTCCTCGAATGGATCTCTTAGTTGTTGAGAGGGTTGCCCAAAAGCAGTATATAAGGCATACCCAGTAAAACTTACAAGTAAACCAGATATAGAGATGGCGACTAGGGTTGCTGTTTCCATTAT--------------TATATGATTTCAAGACCCCAATGGATCTATGATAAGATCATTTATTTACAACGGAATGGTATACAAAGATCCATGGAGGGGCATCATTAACGAATTTTGGTTTGAAATACC----CTTTTTAGCTTATTCTAA-------------------------GGAAAGAGATCTAAAATAGTTTTTTCCTAAACGAAACGAGTTTTTTCCTAGAATTTGTTTGAATCATTTATATCTTCTTCCAATCACTTTTTTTGCGTGATTATTTTGTTCATTCAATTCCAATCCAATTTTAGGAGTCATAATCTGAATAAGAGTTGTTTCCAACGTGTTATT--AAAAAAAAAAAGGGGG--TTTTTCTAGAGAGATAGAGCAATTTGTATTTCAATCGGTTTTATTCAATTCAATGATTG--------ACTAATAATAAAATATTAAT-AAAAAATAATAAAATAAAATAAATTACAAG-----AAAACAAAGACTTATATTTCTAGGCAAGGATTCAGACTAATGAATTTGTCCATTTAGATTGATTGTATCCAAGTGGGATAATGATAAGGAAGAGAATAATTCAAAAAACAAAATGAGATTCAG---AAAAAAAAATGGATTATTTAGAAGAGTGAAATCAAACTAAGTTTATGGA--ATATATATATAAATAATGGAATAATGGCTATAAGCCAACTTTCTTTTTGTGAATATTTCAACATC-AAAAAATAATTTTTGAATCCGATTACGATTAAATTTAAGATACGAATAGTTTGGTTTACGTTATGGAAGAAAGACGTGTATATGGAATATTAACTATTTATATAGATAGTTATATATTCGTTAAAAGATACATCTAAAAGATATATTTAA--TCTGCCCTGGAGATTTAGATAGGAATTTCAATAAAAGTCCCTC-----CTTTTCGTTTGG-----------------------------------AACTGGGAATTCAATATTGAATAATTGAATAAATAAATCAAATCAAGAAAAGGAACGAAGAGTTCAAAATTTATTGGTTGATTGTATCATTAACCATGATCCTCCTATTCAACTACTTCAACCATTTCCGAGCACCGCATAGTATTTTTTTTAGGGCTTTTGAAGCTTCTATCATTCAGGTATGATTTGATTTTTCGTACACTGCCCTTCGAATTTCTAAGGGTTTCGAAGAAAAAAAATTTATCGGACCATAACTTAGCTAAATTCATGAATTCAATTCGGTTATTCCTTCTTAGAGTTTTAATAACCATATGAACCGTGAAA----TTTTTTTTTGAAAAGAACTGTTCGAGGAACAAGTGATTCTCCTCTCGTTACTAGTTGATGCTCAGACTTATTTCTCTCATTTTATCAAACCAATCTTATTTTTTGATCTTGT---TCATGAGATTTCTC---AAAAAAAAAAATTTTACGTATTCTT-CTATGTGCATTAAACTGTTATAGTATCCTATATTTTATTATTTTATACTTT-ATTCTTTCTCGCCATCTTTCTTCTATTTTCTTTTGCCTATTTTTATTCTATTTTGTTTTCTTTCCGATTCAGAT--AAAAAAAACTCTAGAATATTTCGCAAGTCAAGAAACTTCGAATATTTGTTCTATTTACTTTCTATCTGTCTATCTGTCAGAAAAGACGAAAGAGAGTGGATTTTCCTATTATTAAATTGAATACAATATTCAAATAGATAACTTTTAATGAAAGTA--------------------TTTTTTTCACATCTATTCTAGATTAGATTGTCGGAAAAGATATTGTATGTATTGATATGAAAATATGTGATACATGAAGTCATGATCTGATAGATATATCAATCTTATTATATATAAATTTTATATTAGGCTTAGTATATAGAAATCTTCTAT--------------TAGGTATAATTAAAATATCAATATAAATTGATCTTGCGTTCTGGAATCAAAGAAAAATATTC-AAAAAGTCTTTTCTATGTCTTATCTTATGACTTCGA------------------ATAAACTTTTCTAGGGAGTAAGGGAATAGTGATTTATTCTTTATAATAG---------------------------------TGATTT----------A-----------TTCTTT--------------------ATAGAATAATTAGTATCAAGAAGATTAAATCAGAAATATCGACAGATTTTTTTTGGAGTCCAAAAAGAAATATCAAAATGAAAGAAAAAGCAGAGTTATTCTTTCAA-TTTCATCTATATCGAATTTGAATATCAGAATAGTAGATATAGTCATCATGCAATAGGTTAGGTCCACTTACTTTTATTGATTTCGAATCAAATTTTTACGGTTGATTTATGGAAAAGAAGAACATTTTGCGATT--TAAGAGCCAATTTCTCATTTCTCATTATTCAATTATCTAGTTATATTCTAACA---------------------------------TTCTATTTATATTCTAATATAATAAACAAATGTTCAACCTTGTAACTAAACTTTCTAACTCTATAAATAAAATAACTAGAT--AAAAAAAAAAAA----AAATAGAATAATATTATATATTCTATAGACTAATAGTATATATTCTAAAGAATACTCTATATTCT----AATAATATATATTA-TTAGAATA--ATATATATTCGAAATATTATAAATAGATATAGTATATATTCTAAAAAATAGACTATTCTAAACAATCGAGTCTAAAAAATAGAATATATTCGAAATAACTAGAAATATATTATATAACTAGAA--------------------TATTAACTAGAATATAGAAGAAAGATATTCTATAAAATT-------------ATAGAAATAGAAAATAGAAATCTATTAGAATAAAATAATATATTATTATTAGATATTATTA--------TATATTAATATTAGATATTAACATATTCTAATACTAA-TAATAGATTAGTAAATAAT-------------------------------------------------------------------------ATATTCTATT------TTATAAAATATTCTA--TTTTTTTTTTCTCAAAAAAAATTTCTAAAGATA-----TATTGTAAAAGAAGCTCGAAAAGAAAGGAAAATAAAGCATTAGAATATTAATTTGTGAAAATTTTCGAATTTTAGAATTAATTAGAATTCTAGACTTTCTTACTTTTGTTATTCT-AAATATCAACTTCTACTGCCTCTTCAAATAGGAGTAGAGTACTACCCCTGGTTTTATGAAAAAA1110?11110??10010011010?????111110010001001?1000111?0011000001111?1?11???1110010001?1010000?10??1000100001011???11??1101?10000?1??01??010111111100?1?111000101101000?1000?10?0000110001??100101011?1?0000010??01?100011?10001??01110001?1101?0101000?1?000?10000010000100101000011000?11??1??1?10011
E_herbstii_2793_O4 GGACTGACCAGAATATGAACTAATAAGTATACAAACTAATAACCAACTCATCACTTTGCATTATCTGGATATAAAAAAAG--------AGTCAAGATATGATATATTGGTCATATAATTGTAGCAATTAAAATACTTTTTGCACAAACAAAAGAAAACGAATCTGATTATGATTTAGAAATCAAAATGGAAAATTATGCGGAGCAGATAAGTGGAAGGTTGAAAGAAAGAAAAAGAATATCAATGATAGAGAATTCCAA-TATGTAAGGTCTATAAGTCATCACAGAAAAGCTAATGTAGTAAAGCATCAATACCAATTGATTTAAAATTTTAAAATTAAACTACTCCGT--------------------TGATAAAACAAAAAATCAAGAGCCTTGAGTCAATTCAGACTGAGAAGATTGACTCAAGAACAAATTTTATTAGAGGCTCCGTTGGAAAATTAAGACCTAAGCATTACTGGAGAAGTGATGGGAACGATGGAACCTGTAAATACATAAGATTTTAATGAAACCAAATCTTAATGATTTATTGGGAGGATAGCGAAAGGAACCCGAAGCCAATCCTTTTATTTTATTATG--------------------------------------AGAGATCATGGGTTACCTCTCCAA--------------ATAAAATAACTATTGAAAGACTAAATAAGCAAGAGCAAATATTCGCCCGCGAAGA-TTTTTTTTATTCTTTTTAATTGCTAAATTTTATGAATCTGATATCCTAATTAGAATATCTAAAAAAATTTGTTACAAACTTAT------AACAAATAACAAAAACAAGATTATC---AAAAAAAAA--------------------------ATAGACAGTAATTATAGACAATTTTTTCGATTTCTATCTAGAAC-TATTCGATCTATAACTATTAGAACTAGAAAATAGAATATAGATTGTAATATATACAAATAGATAAAAATTTCTA-TTCTACTAA--------------------TATTCTATTCTACTAAAATCCTATTCTAATAATCTAAGATTCTAATACT----------------------AATA-------------AATAGATCTAATCAA-------------------------------------TAAA-------------------------------------AAATAGATT-AAAAAAATAAATAGATCTAATCAGTAAGAAATAGATT-AAAAAAATAAATAAATTTAAGTAAATTAAGTAAAAATTGAAATTGAAAAGAATACAATGATTTAATATATTA-TTTTTTTGTTTTTCGTATTCGTAAAAGACATGTATATTTTTTTAATCATTTCGTTCGCGAGGAGCTGGATGAGAAGAAATTCTCATGTCCGGTTCTGTACCACTTGGCTACATCCGCCCCTAATAATCCAACTAA-------------------TAGTATAACTCTATTAAATAACTCTATTAAAAAG--------AAAAAGTTTTCTCTCGATTTATAAAAAGTTTTCTCTCG----------ATTTATA-----------GT-----------------------------------------------AAAAATAAAGTAAAAAATTCGATTTAAATTTAA-AAAGTAGATT----TAAAAAGGTAAAGGTAAAAGGATTGTAATCTCTAGCATTTAATATTTAATAGCATTTAATATTCAATTTGCTCTTTGTTATAAGATCTTAGAAGATACAAATACAAACATACAACCTCAAA---------------------------------------------------GAACAACTTTCCAAACTAAAATAACCG-------AT------AACAAATAACAAATTTATTTCAATTTTATATTCAACTTTTATC---------------------------------------------AGTACATATACCAAATTAGTACATATAGAAATCTA-------TCTATTTATAGAATATCAGAAATATAAATTAAATGAAGTAAACAAAAAGCA--TTTTTTTTATGGAAAGTCA---------------------ATATATATTAATCGA-TTTAGTAATAAACTAAACGAAATTAA-------TAAAAACTAAAAAAT-----------------------AAAGGAGCAATACCAAACCTCTTGATAGAAATTGGATATTGCTCCTTTA-TTTT---TTTTTTAG-TTTTGTTTTCAAGAACTCGCACACACCAAGACCGAAATCTTACCCATTTGTAGAAATTAAAAATGGGCAATCCTGAGCCAAATCCTGTTTTCCGAAAACAGAAAAAGTTTCATAAAAACAG-AAAAAAAACAAGGAAGGATAGGTGCAGAGACTCAATGGAAGCTGTTCTAATAAATGAGGTTGACTGCGTTGCATTAGTAAAGTAAACCTTCTATCAAAACCCCAGAAAGGATAAAGTAAAGGATAACCATATATACATACGTACTTAAATACTATCTCAAATGATTAATAGGAAATGATTAATAGAGACCCGAATCCATAATCCATATTCATC--TTTTTTTTTCTCTTTAATTTC---TTTTTTTTTATC--------------------TTTATTTCTTTTTTCTCTTT------------TTTATTTCTTTTTTCTCTTTA-TATATATTCTAT------------------------------ATAT------ATAAAATTGGTTTGAATTGATTCAAAATTGAGGAAAGGATTTAATATTAATTCATCAAACCATTCACTTCATAGTCTGATAGATAACTGACTAATCGGACGAGAATAAAGATAGAGTCCCATTCTACCTGTCAATATCGACAACAAGGCAATTTATAGTAAGAGGAAAACCCATTCTCTCTTTTCTTTAACGATTCCAATTTTGTTATCTTTCTGATTCATTCGATTCTGTG--------ATTTGGGCTGGAC---TTTTTTTTCACAAATCTTGTGATAGATATCATACACCTACAAATACCCATCTTTGAGCAAAACAAAAAATTCCCATTCATTTTTATTTTCATTGG----------AAATTGGAATAATTAACAAT----CAAAATCATTATTCGAATTGAAATTTACGAAGTTC--TTTTTTTTTTTTAAGATACAAAAAATTTCAGGTCTGGCTAATACTTTATTA--------------TACAATATTTTTTCGTCTTTTTTTAAAAAAAA----TTGACTTTTTAAATTGACATAGGCCAAAGTTTTTTACTAAAATTTAGTAAAACGAGGAAGCCGGCGCGACTAAAATGGTAGTTTCATTAGCACCTGAGGTCTTATAAG------------ATAAAAAATTAAACCAT-----ATAAGATAAAAAATTTCAGATTAAGAGGAGACCATGAGATAG-TTATAGTATTTAGTATTTTAGTTATAGTATTTGAATTAGTTGAATAAAGACGAAA-----------------------------------TAGAATTAATCA------AA-TTAATTAGTAAATTGTGTTTCACGGATATACCTTTAATTA-------AATAAATAATAAGA-----AAATAAAAATTGAGAGATTAACTAATTAATTAACAAAAACAAAAAACAAGAGTATGTTGATTATATCAAAACTAGAGAAAAATAAAAATTTTAGTTTATCATGGGTAGGGATCCTATTGCTGAGATAATAACCTCTATACGAAATGCTGACATGAATAGAAAAGGAACCGTTCGAATAGCAGCTACTAACATTACCGAAAACATTATTAAAATACTCTTAAGAGAGGGTTTTATTGAAAATGTCCGGAAACATCAGGAAGGCAACAAAAAATTTTTGGTTTTAACCCTACGCCATAGAAGGAAGAAGCAAGGACCATATAGAACTAGTCTAAATTTAAAACGGATCAGCCGGCCGGGGCTACGAATCTATTCTAACTATCAAAAAATTCCGAGAATCTTGGGTGGGATGGGCATTGTAATTCTTTCTACTTCTCGAGGTATAATGACAGACCGGGAAGCTCGACTCGAAAGAATTGGTGGAGAAATCTTGTGTTATATATGGTAATCTTTTTGGTATCCGAATTCGATCCAGACTTCTTATTTTTTTGTT---AAAAAAAAAGAGA--AAAGAATAGGTTTCGAATACCATAAAAGTCCTTTCGCCTTTCCTAGGAATAGAATTTAAGATTTCCAAATTTAAAGAAACTTAGTTTCTT-AAAAAAAAAGTATGTATATTCAAAAATTAAGGGATAATAAATATGAAAATAAGAGCTTCTGTTCGCAAAAAGACAAGTAGTTTGATACAATCTTTGATCTCTTAGTTTTGGCCTCTATTTTCTTT------------TTGTAATTTTAGATAGGGTATGTAGATATCTTAATTTGAATCGCCACCCTTTACTTTACTTTGAATTTTGGTCTTTTTTT-----ATCCAAGAGACGCTCCAAAATAAACAGGTATGAAAGCTATAATTGTAAACCACGATTGAATTTATGGAAGCATTGGTTTATACATTCCTTTTAGTGTCAACTTTAGGAATAATTTTTTTCGCTATTTTTTTTCGAGAACCGCCTAAAATTCAAACTAAAAAGGTAAAATGATTTTTTAATATCTTAATTGAAGTAAAGAGGTAAAGAACCTCCCAGTATTAGGAGGTTCTTTACCTCTTTTAGTCCCCGTGTTCCTCGAATGGATCTCTTAGTTGTTGAGAGGGTTGCCCAAAAGCAGTATATAAGGCATACCCAGTAAAACTTACAAGTAAACCAGATATAGAGATGGCGACTAGGGTTGCTGTTTCCATTAT--------------TATATGATTTCAAGACCCCAATGGATCTATGATAAGATCATTTATTTACAACGGAATGGTATACAAAGATCCATGGAGGGGCATCATTAACGAATTTTGGTTTGAAATACC----CTTTTTAGCTTATTCTAA-------------------------GGAAAGAGATCTAAAATAGTTTTTTCCTAAACGAAACGAGTTTTTTCCTAGAATTTGTTTGAATCATTTATATCTTCTTCCAATCACTTTTTTTGCGTGATTATTTTGTTCATTCAATTCCAATCCAATTTTAGGAGTCATAATCTGAATAAGAGTTGTTTCCAACGTGTTATT--AAAAAAAAAAAGGGGG--TTTTTCTAGAGAGATAGAGCAATTTGTATTTCAATCGGTTTTATTCAATTCAATGATTG--------ACTAATAATAAAATATTAAT-AAAAAATAATAAAATAAAATAAATTACAAG-----AAAACAAAGACTTATATTTCTAGGCAAGGATTCAGACTAATGAATTTGTCCATTTAGATTGATTGTATCCAAGTGGGATAATGATAAGGAAGAGAATAATTCAAAAAACAAAATGAGATTCAG---AAAAAAAAATGGATTATTTAGAAGAGTGAAATCAAACTAAGTTTATGGA--ATATATATATAAATAATGGAATAATGGCTATAAGCCAACTTTCTTTTTGTGAATATTTCAACATC-AAAAAATAATTTTTGAATCCGATTACGATTAAATTTAAGATACGAATAGTTTGGTTTACGTTATGGAAGAAAGACGTGTATATGGAATATTAACTATTTATATAGATAGTTATATATTCGTTAAAAGATACATCTAAAAGATATATTTAA--TCTGCCCTGGAGATTTAGATAGGAATTTCAATAAAAGTCCCTC-----CTTTTCGTTTGG-----------------------------------AACTGGGAATTCAATATTGAATAATTGAATAAATAAATCAAATCAAGAAAAGGAACGAAGAGTTCAAAATTTATTGGTTGATTGTATCATTAACCATGATCCTCCTATTCAACTACTTCAACCATTTCCGAGCACCGCATAGTATTTTTTTTAGGGCTTTTGAAGCTTCTATCATTCAGGTATGATTTGATTTTTCGTACACTGCCCTTCGAATTTCTAAGGGTTTCGAAGAAAAAAAATTTATCGGACCATAACTTAGCTAAATTCATGAATTCAATTCGGTTATTCCTTCTTAGAGTTTTAATAACCATATGAACCGTGAAA----TTTTTTTTTGAAAAGAACTGTTCGAGGAACAAGTGATTCTCCTCTCGTTACTAGTTGATGCTCAGACTTATTTCTCTCATTTTATCAAACCAATCTTATTTTTTGATCTTGT---TCATGAGATTTCTC---AAAAAAAAAAATTTTACGTATTCTT-CTATGTGCATTAAACTGTTATAGTATCCTATATTTTATTATTTTATACTTT-ATTCTTTCTCGCCATCTTTCTTCTATTTTCTTTTGCCTATTTTTATTCTATTTTGTTTTCTTTCCGATTCAGAT--AAAAAAAACTCTAGAATATTTCGCAAGTCAAGAAACTTCGAATATTTGTTCTATTTACTTTCTATCTGTCTATCTGTCAGAAAAGACGAAAGAGAGTGGATTTTCCTATTATTAAATTGAATACAATATTCAAATAGATAACTTTTAATGAAAGTA--------------------TTTTTTTCACATCTATTCTAGATTAGATTGTCGGAAAAGATATTGTATGTATTGATATGAAAATATGTGATACATGAAGTCATGATCTGATAGATATATCAATCTTATTATATATAAATTTTATATTAGGCTTAGTATATAGAAATCTTCTAT--------------TAGGTATAATTAAAATATCAATATAAATTGATCTTGCGTTCTGGAATCAAAGAAAAATATTC-AAAAAGTCTTTTCTATGTCTTATCTTATGACTTCGA------------------ATAAACTTTTCTAGGGAGTAAGGGAATAGTGATTTATTCTTTATAATAG---------------------------------TGATTT----------A-----------TTCTTT--------------------ATAGAATAATTAGTATCAAGAAGATTAAATCAGAAATATCGACAGATTTTTTTTGGAGTCCAAAAAGAAATATCAAAATGAAAGAAAAAGCAGAGTTATTCTTTCAA-TTTCATCTATATCGAATTTGAATATCAGAATAGTAGATATAGTCATCATGCAATAGGTTAGGTCCACTTACTTTTATTGATTTCGAATCAAATTTTTACGGTTGATTTATGGAAAAGAAGAACATTTTGCGATT--TAAGAGCCAATTTCTCATTTCTCATTATTCAATTATCTAGTTATATTCTAACA---------------------------------TTCTATTTATATTCTAATATAATAAACAAATGTTCAACCTTGTAACTAAACTTTCTAACTCTATAAATAAAATAACTAGAT--AAAAAAAAAAAA----AAATAGAATAATATTATATATTCTATAGACTAATAGTATATATTCTAAAGAATACTCTATATTCT----AATAATATATATTA-TTAGAATA--ATATATATTCGAAATATTATAAATAGATATAGTATATATTCTAAAAAATAGACTATTCTAAACAATCGAGTCTAAAAAATAGAATATATTCGAAATAACTAGAAATATATTATATAACTAGAA--------------------TATTAACTAGAATATAGAAGAAAGATATTCTATAAAATT-------------ATAGAAATAGAAAATAGAAATCTATTAGAATAAAATAATATATTATTATTAGATATTATTA--------TATATTAATATTAGATATTAACATATTCTAATACTAA-TAATAGATTAGTAAATAAT-------------------------------------------------------------------------ATATTCTATT------TTATAAAATATTCTA--TTTTTTTTTTCTCAAAAAAAATTTCTAAAGATA-----TATTGTAAAAGAAGCTCGAAAAGAAAGGAAAATAAAGCATTAGAATATTAATTTGTGAAAATTTTCGAATTTTAGAATTAATTAGAATTCTAGACTTTCTTACTTTTGTTATTCT-AAATATCAACTTCTACTGCCTCTTCAAATAGGAGTAGAGTACTACCCCTGGTTTTATGAAAAAA1110?11110??10010011010?????111110010001001?1000111?0011000001111?1?11???1110010001?1010000?10??1000100001011???11??1101?10000?1??01??010111111100?1?111000101101000?1000?10?0000110001??100101011?1?0000010??01?100011?10001??01110001?1101?0101000?1?000?10000010000100101000011000?11??1??1?10011
E_herbstii_2942_O4 GGACTGACCAGAATATGAACTAATAAGTATACAAACTAATAACCAACTCATCACTTTGCATTATCTGGATATAAAAAAAG--------AGTCAAGATATGATATATTGGTCATATAATTGTAGCAATTAAAATACTTTTTGCACAAACAAAAGAAAACGAATCTGATTATGATTTAGAAATCAAAATGGAAAATTATGCGGAGCAGATAAGTGGAAGGTTGAAAGAAAGAAAAAGAATATCAATGATAGAGAATTCCAA-TATGTAAGGTCTATAAGTCATCACAGAAAAGCTAATGTAGTAAAGCATCAATACCAATTGATTTAAAATTTTAAAATTAAACTACTCCGT--------------------TGATAAAACAAAAAATCAAGAGCCTTGAGTCAATTCAGACTGAGAAGATTGACTCAAGAACAAATTTTATTAGAGGCTCCGTTGGAAAATTAAGACCTAAGCATTACTGGAGAAGTGATGGGAACGATGGAACCTGTAAATACATAAGATTTTAATGAAACCAAATCTTAATGATTTATTGGGAGGATAGCGAAAGGAACCCGAAGCCAATCCTTTTATTTTATTATG--------------------------------------AGAGATCATGGGTTACCTCTCCAA--------------ATAAAATAACTATTGAAAGACTAAATAAGCAAGAGCAAATATTCGCCCGCGAAGA-TTTTTTTTATTCTTTTTAATTGCTAAATTTTATGAATCTGATATCCTAATTAGAATATCTAAAAAAATTTGTTACAAACTTAT------AACAAATAACAAAAACAAGATTATC---AAAAAAAAA--------------------------ATAGACAGTAATTATAGACAATTTTTTCGATTTCTATCTAGAAC-TATTCGATCTATAACTATTAGAACTAGAAAATAGAATATAGATTGTAATATATACAAATAGATAAAAATTTCTA-TTCTACTAA--------------------TATTCTATTCTACTAAAATCCTATTCTAATAATCTAAGATTCTAATACT----------------------AATA-------------AATAGATCTAATCAA-------------------------------------TAAA-------------------------------------AAATAGATT-AAAAAAATAAATAGATCTAATCAGTAAGAAATAGATT-AAAAAAATAAATAAATTTAAGTAAATTAAGTAAAAATTGAAATTGAAAAGAATACAATGATTTAATATATTA-TTTTTTTGTTTTTCGTATTCGTAAAAGACATGTATATTTTTTTAATCATTTCGTTCGCGAGGAGCTGGATGAGAAGAAATTCTCATGTCCGGTTCTGTACCACTTGGCTACATCCGCCCCTAATAATCCAACTAA-------------------TAGTATAACTCTATTAAATAACTCTATTAAAAAG--------AAAAAGTTTTCTCTCGATTTATAAAAAGTTTTCTCTCG----------ATTTATA-----------GT-----------------------------------------------AAAAATAAAGTAAAAAATTCGATTTAAATTTAA-AAAGTAGATT----TAAAAAGGTAAAGGTAAAAGGATTGTAATCTCTAGCATTTAATATTTAATAGCATTTAATATTCAATTTGCTCTTTGTTATAAGATCTTAGAAGATACAAATACAAACATACAACCTCAAA---------------------------------------------------GAACAACTTTCCAAACTAAAATAACCG-------AT------AACAAATAACAAATTTATTTCAATTTTATATTCAACTTTTATC---------------------------------------------AGTACATATACCAAATTAGTACATATAGAAATCTA-------TCTATTTATAGAATATCAGAAATATAAATTAAATGAAGTAAACAAAAAGCA--TTTTTTTTATGGAAAGTCA---------------------ATATATATTAATCGA-TTTAGTAATAAACTAAACGAAATTAA-------TAAAAACTAAAAAAT-----------------------AAAGGAGCAATACCAAACCTCTTGATAGAAATTGGATATTGCTCCTTTA-TTTT---TTTTTTCG-TTTTGTTTTCAAGAACTCGCACACACCAAGACCGAAATCTTACCCATTTGTAGAAATTAAAAATGGGCAATCCTGAGCCAAATCCTGTTTTCCGAAAACAGAAAAAGTTTCATAAAAACAG-AAAAAAAACAAGGAAGGATAGGTGCAGAGACTCAATGGAAGCTGTTCTAATAAATGAGGTTGACTGCGTTGCATTAGTAAAGTAAACCTTCTATCAAAACCCCAGAAAGGATAAAGTAAAGGATAACCATATATACATACGTACTTAAATACTATCTCAAATGATTAATAGGAAATGATTAATAGAGACCCGAATCCATAATCCATATTCATC--TTTTTTTTTCTCTTTAATTTC---TTTTTTTTTATC--------------------TTTATTTCTTTTTTCTCTTT------------TTTATTTCTTTTTTCTCTTTA-TATATATTCTAT------------------------------ATAT------ATAAAATTGGTTTGAATTGATTCAAAATTGAGGAAAGGATTTAATATTAATTCATCAAACCATTCACTTCATAGTCTGATAGATAACTGACTAATCGGACGAGAATAAAGATAGAGTCCCATTCTACCTGTCAATATCGACAACAAGGCAATTTATAGTAAGAGGAAAACCCATTCTCTCTTTTCTTTAACGATTCCAATTTTGTTATCTTTCTGATTCATTCGATTCTGTG--------ATTTGGGCTGGAC---TTTTTTTTCACAAATCTTGTGATAGATATCATACACCTACAAATACCCATCTTTGAGCAAAACAAAAAATTCCCATTCATTTTTATTTTCATTGG----------AAATTGGAATAATTAACAAT----CAAAATCATTATTCGAATTGAAATTTACGAAGTTC--TTTTTTTTTTTTAAGATACAAAAAATTTCAGGTCTGGCTAATACTTTATTA--------------TACAATATTTTTTCGTCTTTTTTTAAAAAAAA----TTGACTTTTTAAATTGACATAGGCCAAAGTTTTTTACTAAAATTTAGTAAAACGAGGAAGCCGGCGCGACTAAAATGGTAGTTTCATTAGCACCTGAGGTCTTATAAG------------ATAAAAAATTAAACCAT-----ATAAGATAAAAAATTTCAGATTAAGAGGAGACCATGAGATAG-TTATAGTATTTAGTATTTTAGTTATAGTATTTGAATTAGTTGAATAAAGACGAAA-----------------------------------TAGAATTAATCA------AA-TTAATTAGTAAATTGTGTTTCACGGATATACCTTTAATTA-------AATAAATAATAAGA-----AAATAAAAATTGAGAGATTAACTAATTAATTAACAAAAACAAAAAACAAGAGTATGTTGATTATATCAAAACTAGAGAAAAATAAAAATTTTAGTTTATCATGGGTAGGGATCCTATTGCTGAGATAATAACCTCTATACGAAATGCTGACATGAATAGAAAAGGAACCGTTCGAATAGCAGCTACTAACATTACCGAAAACATTATTAAAATACTCTTAAGAGAGGGTTTTATTGAAAATGTCCGGAAACATCAGGAAGGCAACAAAAAATTTTTGGTTTTAACCCTACGCCATAGAAGGAAGAAGCAAGGACCATATAGAACTAGTCTAAATTTAAAACGGATCAGCCGGCCGGGGCTACGAATCTATTCTAACTATCAAAAAATTCCGAGAATCTTGGGTGGGATGGGCATTGTAATTCTTTCTACTTCTCGAGGTATAATGACAGACCGGGAAGCTCGACTCGAAAGAATTGGTGGAGAAATCTTGTGTTATATATGGTAATCTTTTTGGTATCCGAATTCGATCCAGACTTCTTATTTTTTTGTT---AAAAAAAAAGAGA--AAAGAATAGGTTTCGAATACCATAAAAGTCCTTTCGCCTTTCCTAGGAATAGAATTTAAGATTTCCAAATTTAAAGAAACTTAGTTTCTT-AAAAAAAAAGTATGTATATTCAAAAATTAAGGGATAATAAATATGAAAATAAGAGCTTCTGTTCGCAAAAAGACAAGTAGTTTGATACAATCTTTGATCTCTTAGTTTTGGCCTCTATTTTCTTT------------TTGTAATTTTAGATAGGGTATGTAGATATCTTAATTTGAATCGCCACCCTTTACTTTACTTTGAATTTTGGTCTTTTTTT-----ATCCAAGAGACGCTCCAAAATAAACAGGTATGAAAGCTATAATTGTAAACCACGATTGAATTTATGGAAGCATTGGTTTATACATTCCTTTTAGTGTCAACTTTAGGAATAATTTTTTTCGCTATTTTTTTTCGAGAACCGCCTAAAATTCAAACTAAAAAGGTAAAATGATTTTTTAATATCTTAATTGAAGTAAAGAGGTAAAGAACCTCCCAGTATTAGGAGGTTCTTTACCTCTTTTAGTCCCCGTGTTCCTCGAATGGATCTCTTAGTTGTTGAGAGGGTTGCCCAAAAGCAGTATATAAGGCATACCCAGTAAAACTTACAAGTAAACCAGATATAGAGATGGCGACTAGGGTTGCTGTTTCCATTAT--------------TATATGATTTCAAGACCCCAATGGATCTATGATAAGATCATTTATTTACAACGGAATGGTATACAAAGATCCATGGAGGGGCATCATTAACGAATTTTGGTTTGAAATACC----CTTTTTAGCTTATTCTAA-------------------------GGAAAGAGATCTAAAATAGTTTTTTCCTAAACGAAACGAGTTTTTTCCTAGAATTTGTTTGAATCATTTATATCTTCTTCCAATCACTTTTTTTGCGTGATTATTTTGTTCATTCAATTCCAATCCAATTTTAGGAGTCATAATCTGAATAAGAGTTGTTTCCAACGTGTTATT--AAAAAAAAAAAGGGGG--TTTTTCTAGAGAGATAGAGCAATTTGTATTTCAATCGGTTTTATTCAATTCAATGATTG--------ACTAATAATAAAATATTAAT-AAAAAATAATAAAATAAAATAAATTACAAG-----AAAACAAAGACTTATATTTCTAGGCAAGGATTCAGACTAATGAATTTGTCCATTTAGATTGATTGTATCCAAGTGGGATAATGATAAGGAAGAGAATAATTCAAAAAACAAAATGAGATTCAG---AAAAAAAAATGGATTATTTAGAAGAGTGAAATCAAACTAAGTTTATGGA--ATATATATATAAATAATGGAATAATGGCTATAAGCCAACTTTCTTTTTGTGAATATTTCAACATC-AAAAAATAATTTTTGAATCCGATTACGATTAAATTTAAGATACGAATAGTTTGGTTTACGTTATGGAAGAAAGACGTGTATATGGAATATTAACTATTTATATAGATAGTTATATATTCGTTAAAAGATACATCTAAAAGATATATTTAA--TCTGCCCTGGAGATTTAGATAGGAATTTCAATAAAAGTCCCTC-----CTTTTCGTTTGG-----------------------------------AACTGGGAATTCAATATTGAATAATTGAATAAATAAATCAAATCAAGAAAAGGAACGAAGAGTTCAAAATTTATTGGTTGATTGTATCATTAACCATGATCCTCCTATTCAACTACTTCAACCATTTCCGAGCACCGCATAGTATTTTTTTTAGGGCTTTTGAAGCTTCTATCATTCAGGTATGATTTGATTTTTCGTACACTGCCCTTCGAATTTCTAAGGGTTTCGAAGAAAAAAAATTTATCGGACCATAACTTAGCTAAATTCATGAATTCAATTCGGTTATTCCTTCTTAGAGTTTTAATAACCATATGAACCGTGAAA----TTTTTTTTTGAAAAGAACTGTTCGAGGAACAAGTGATTCTCCTCTCGTTACTAGTTGATGCTCAGACTTATTTCTCTCATTTTATCAAACCAATCTTATTTTTTGATCTTGT---TCATGAGATTTCTC---AAAAAAAAAAATTTTACGTATTCTT-CTATGTGCATTAAACTGTTATAGTATCCTATATTTTATTATTTTATACTTT-ATTCTTTCTCGCCATCTTTCTTCTATTTTCTTTTGCCTATTTTTATTCTATTTTGTTTTCTTTCCGATTCAGAT--AAAAAAAACTCTAGAATATTTCGCAAGTCAAGAAACTTCGAATATTTGTTCTATTTACTTTCTATCTGTCTATCTGTCAGAAAAGACGAAAGAGAGTGGATTTTCCTATTATTAAATTGAATACAATATTCAAATAGATAACTTTTAATGAAAGTA--------------------TTTTTTTCACATCTATTCTAGATTAGATTGTCGGAAAAGATATTGTATGTATTGATATGAAAATATGTGATACATGAAGTCATGATCTGATAGATATATCAATCTTATTATATATAAATTTTATATTAGGCTTAGTATATAGAAATCTTCTAT--------------TAGGTATAATTAAAATATCAATATAAATTGATCTTGCGTTCTGGAATCAAAGAAAAATATTC-AAAAAGTCTTTTCTATGTCTTATCTTATGACTTCGA------------------ATAAACTTTTCTAGGGAGTAAGGGAATAGTGATTTATTCTTTATAATAG---------------------------------TGATTT----------A-----------TTCTTT--------------------ATAGAATAATTAGTATCAAGAAGATTAAATCAGAAATATCGACAGATTTTTTTTGGAGTCCAAAAAGAAATATCAAAATGAAAGAAAAAGCAGAGTTATTCTTTCAA-TTTCATCTATATCGAATTTGAATATCAGAATAGTAGATATAGTCATCATGCAATAGGTTAGGTCCACTTACTTTTATTGATTTCGAATCAAATTTTTACGGTTGATTTATGGAAAAGAAGAACATTTTGCGATT--TAAGAGCCAATTTCTCATTTCTCATTATTCAATTATCTAGTTATATTCTAACA---------------------------------TTCTATTTATATTCTAATATAATAAACAAATGTTCAACCTTGTAACTAAACTTTCTAACTCTATAAATAAAATAACTAGAT--AAAAAAAAAAAA----AAATAGAATAATATTATATATTCTATAGACTAATAGTATATATTCTAAAGAATACTCTATATTCT----AATAATATATATTA-TTAGAATA--ATATATATTCGAAATATTATAAATAGATATAGTATATATTCTAAAAAATAGACTATTCTAAACAATCGAGTCTAAAAAATAGAATATATTCGAAATAACTAGAAATATATTATATAACTAGAA--------------------TATTAACTAGAATATAGAAGAAAGATATTCTATAAAATT-------------ATAGAAATAGAAAATAGAAATCTATTAGAATAAAATAATATATTATTATTAGATATTATTA--------TATATTAATATTAGATATTAACATATTCTAATACTAA-TAATAGATTAGTAAATAAT-------------------------------------------------------------------------ATATTCTATT------TTATAAAATATTCTA--TTTTTTTTTTCTCAAAAAAAATTTCTAAAGATA-----TATTGTAAAAGAAGCTCGAAAAGAAAGGAAAATAAAGCATTAGAATATTAATTTGTGAAAATTTTCGAATTTTAGAATTAATTAGAATTCTAGACTTTCTTACTTTTGTTATTCT-AAATATCAACTTCTACTGCCTCTTCAAATAGGAGTAGAGTACTACCCCTGGTTTTATGAAAAAA1110?11110??10010011010?????111110010001001?1000111?0011000001111?1?11???1110010001?1010000?10??1000100001011???11??1101?10000?1??01??010111111100?1?111000101101000?1000?10?0000110001??100101011?1?0000010??01?100011?10001??01110001?1101?0101000?1?000?10000010000100101000011000?11??1??1?10011
E_herbstii_2787_O4 GGACTGACCAGAATATGAACTAATAAGTATACAAACTAATAACCAACTCATCACTTTGCATTATCTGGATATAAAAAAAG--------AGTCAAGATATGATATATTGGTCATATAATTGTAGCAATTAAAATACTTTTTGCACAAACAAAAGAAAACGAATCTGATTATGATTTAGAAATCAAAATGGAAAATTATGCGGAGCAGATAAGTGGAAGGTTGAAAGAAAGAAAAAGAATATCAATGATAGAGAATTCCAA-TATGTAAGGTCTATAAGTCATCACAGAAAAGCTAATGTAGTAAAGCATCAATACCAATTGATTTAAAATTTTAAAATTAAACTACTCCGT--------------------TGATAAAACAAAAAATCAAGAGCCTTGAGTCAATTCAGACTGAGAAGATTGACTCAAGAACAAATTTTATTAGAGGCTCCGTTGGAAAATTAAGACCTAAGCATTACTGGAGAAGTGATGGGAACGATGGAACCTGTAAATACATAAGATTTTAATGAAACCAAATCTTAATGATTTATTGGGAGGATAGCGAAAGGAACCCGAAGCCAATCCTTTTATTTTATTATG--------------------------------------AGAGATCATGGGTTACCTCTCCAA--------------ATAAAATAACTATTGAAAGACTAAATAAGCAAGAGCAAATATTCGCCCGCGAAGA-TTTTTTTTATTCTTTTTAATTGCTAAATTTTATGAATCTGATATCCTAATTAGAATATCTAAAAAAATTTGTTACAAACTTAT------AACAAATAACAAAAACAAGATTATC---AAAAAAAAA--------------------------ATAGACAGTAATTATAGACAATTTTTTCGATTTCTATCTAGAAC-TATTCGATCTATAACTATTAGAACTAGAAAATAGAATATAGATTGTAATATATACAAATAGATAAAAATTTCTA-TTCTACTAA--------------------TATTCTATTCTACTAAAATCCTATTCTAATAATCTAAGATTCTAATACT----------------------AATA-------------AATAGATCTAATCAA-------------------------------------TAAA-------------------------------------AAATAGATT-AAAAAAATAAATAGATCTAATCAGTAAGAAATAGATT-AAAAAAATAAATAAATTTAAGTAAATTAAGTAAAAATTGAAATTGAAAAGAATACAATGATTTAATATATTA-TTTTTTTGTTTTTCGTATTCGTAAAAGACATGTATATTTTTTTAATCATTTCGTTCGCGAGGAGCTGGATGAGAAGAAATTCTCATGTCCGGTTCTGTACCACTTGGCTACATCCGCCCCTAATAATCCAACTAA-------------------TAGTATAACTCTATTAAATAACTCTATTAAAAAG--------AAAAAGTTTTCTCTCGATTTATAAAAAGTTTTCTCTCG----------ATTTATA-----------GT-----------------------------------------------AAAAATAAAGTAAAAAATTCGATTTAAATTTAA-AAAGTAGATT----TAAAAAGGTAAAGGTAAAAGGATTGTAATCTCTAGCATTTAATATTTAATAGCATTTAATATTCAATTTGCTCTTTGTTATAAGATCTTAGAAGATACAAATACAAACATACAACCTCAAA---------------------------------------------------GAACAACTTTCCAAACTAAAATAACCG-------AT------AACAAATAACAAATTTATTTCAATTTTATATTCAACTTTTATC---------------------------------------------AGTACATATACCAAATTAGTACATATAGAAATCTA-------TCTATTTATAGAATATCAGAAATATAAATTAAATGAAGTAAACAAAAAGCA--TTTTTTTTATGGAAAGTCA---------------------ATATATATTAATCGA-TTTAGTAATAAACTAAACGAAATTAA-------TAAAAACTAAAAAAT-----------------------AAAGGAGCAATACCAAACCTCTTGATAGAAATTGGATATTGCTCCTTTA-TTTT---TTTTTTAG-TTTTGTTTTCAAGAACTCGCACACACCAAGACCGAAATCTTACCCATTTGTAGAAATTAAAAATGGGCAATCCTGAGCCAAATCCTGTTTTCCGAAAACAGAAAAAGTTTCATAAAAACAG-AAAAAAAACAAGGAAGGATAGGTGCAGAGACTCAATGGAAGCTGTTCTAATAAATGAGGTTGACTGCGTTGCATTAGTAAAGTAAACCTTCTATCAAAACCCCAGAAAGGATAAAGTAAAGGATAACCATATATACATACGTACTTAAATACTATCTCAAATGATTAATAGGAAATGATTAATAGAGACCCGAATCCATAATCCATATTCATC--TTTTTTTTTCTCTTTAATTTC---TTTTTTTTTATC--------------------TTTATTTCTTTTTTCTCTTT------------TTTATTTCTTTTTTCTCTTTA-TATATATTCTAT------------------------------ATAT------ATAAAATTGGTTTGAATTGATTCAAAATTGAGGAAAGGATTTAATATTAATTCATCAAACCATTCACTTCATAGTCTGATAGATAACTGACTAATCGGACGAGAATAAAGATAGAGTCCCATTCTACCTGTCAATATCGACAACAAGGCAATTTATAGTAAGAGGAAAACCCATTCTCTCTTTTCTTTAACGATTCCAATTTTGTTATCTTTCTGATTCATTCGATTCTGTG--------ATTTGGGCTGGAC---TTTTTTTTCACAAATCTTGTGATAGATATCATACACCTACAAATACCCATCTTTGAGCAAAACAAAAAATTCCCATTCATTTTTATTTTCATTGG----------AAATTGGAATAATTAACAAT----CAAAATCATTATTCGAATTGAAATTTACGAAGTTC--TTTTTTTTTTTTAAGATACAAAAAATTTCAGGTCTGGCTAATACTTTATTA--------------TACAATATTTTTTCGTCTTTTTTTAAAAAAAA----TTGACTTTTTAAATTGACATAGGCCAAAGTTTTTTACTAAAATTTAGTAAAACGAGGAAGCCGGCGCGACTAAAATGGTAGTTTCATTAGCACCTGAGGTCTTATAAG------------ATAAAAAATTAAACCAT-----ATAAGATAAAAAATTTCAGATTAAGAGGAGACCATGAGATAG-TTATAGTATTTAGTATTTTAGTTATAGTATTTGAATTAGTTGAATAAAGACGAAA-----------------------------------TAGAATTAATCA------AA-TTAATTAGTAAATTGTGTTTCACGGATATACCTTTAATTA-------AATAAATAATAAGA-----AAATAAAAATTGAGAGATTAACTAATTAATTAACAAAAACAAAAAACAAGAGTATGTTGATTATATCAAAACTAGAGAAAAATAAAAATTTTAGTTTATCATGGGTAGGGATCCTATTGCTGAGATAATAACCTCTATACGAAATGCTGACATGAATAGAAAAGGAACCGTTCGAATAGCAGCTACTAACATTACCGAAAACATTATTAAAATACTCTTAAGAGAGGGTTTTATTGAAAATGTCCGGAAACATCAGGAAGGCAACAAAAAATTTTTGGTTTTAACCCTACGCCATAGAAGGAAGAAGCAAGGACCATATAGAACTAGTCTAAATTTAAAACGGATCAGCCGGCCGGGGCTACGAATCTATTCTAACTATCAAAAAATTCCGAGAATCTTGGGTGGGATGGGCATTGTAATTCTTTCTACTTCTCGAGGTATAATGACAGACCGGGAAGCTCGACTCGAAAGAATTGGTGGAGAAATCTTGTGTTATATATGGTAATCTTTTTGGTATCCGAATTCGATCCAGACTTCTTATTTTTTTGTT---AAAAAAAAAGAGA--AAAGAATAGGTTTCGAATACCATAAAAGTCCTTTCGCCTTTCCTAGGAATAGAATTTAAGATTTCCAAATTTAAAGAAACTTAGTTTCTT-AAAAAAAAAGTATGTATATTCAAAAATTAAGGGATAATAAATATGAAAATAAGAGCTTCTGTTCGCAAAAAGACAAGTAGTTTGATACAATCTTTGATCTCTTAGTTTTGGCCTCTATTTTCTTT------------TTGTAATTTTAGATAGGGTATGTAGATATCTTAATTTGAATCGCCACCCTTTACTTTACTTTGAATTTTGGTCTTTTTTT-----ATCCAAGAGACGCTCCAAAATAAACAGGTATGAAAGCTATAATTGTAAACCACGATTGAATTTATGGAAGCATTGGTTTATACATTCCTTTTAGTGTCAACTTTAGGAATAATTTTTTTCGCTATTTTTTTTCGAGAACCGCCTAAAATTCAAACTAAAAAGGTAAAATGATTTTTTAATATCTTAATTGAAGTAAAGAGGTAAAGAACCTCCCAGTATTAGGAGGTTCTTTACCTCTTTTAGTCCCCGTGTTCCTCGAATGGATCTCTTAGTTGTTGAGAGGGTTGCCCAAAAGCAGTATATAAGGCATACCCAGTAAAACTTACAAGTAAACCAGATATAGAGATGGCGACTAGGGTTGCTGTTTCCATTAT--------------TATATGATTTCAAGACCCCAATGGATCTATGATAAGATCATTTATTTACAACGGAATGGTATACAAAGATCCATGGAGGGGCATCATTAACGAATTTTGGTTTGAAATACC----CTTTTTAGCTTATTCTAA-------------------------GGAAAGAGATCTAAAATAGTTTTTTCCTAAACGAAACGAGTTTTTTCCTAGAATTTGTTTGAATCATTTATATCTTCTTCCAATCACTTTTTTTGCGTGATTATTTTGTTCATTCAATTCCAATCCAATTTTAGGAGTCATAATCTGAATAAGAGTTGTTTCCAACGTGTTATT--AAAAAAAAAAAGGGGG--TTTTTCTAGAGAGATAGAGCAATTTGTATTTCAATCGGTTTTATTCAATTCAATGATTG--------ACTAATAATAAAATATTAAT-AAAAAATAATAAAATAAAATAAATTACAAG-----AAAACAAAGACTTATATTTCTAGGCAAGGATTCAGACTAATGAATTTGTCCATTTAGATTGATTGTATCCAAGTGGGATAATGATAAGGAAGAGAATAATTCAAAAAACAAAATGAGATTCAG---AAAAAAAAATGGATTATTTAGAAGAGTGAAATCAAACTAAGTTTATGGA--ATATATATATAAATAATGGAATAATGGCTATAAGCCAACTTTCTTTTTGTGAATATTTCAACATC-AAAAAATAATTTTTGAATCCGATTACGATTAAATTTAAGATACGAATAGTTTGGTTTACGTTATGGAAGAAAGACGTGTATATGGAATATTAACTATTTATATAGATAGTTATATATTCGTTAAAAGATACATCTAAAAGATATATTTAA--TCTGCCCTGGAGATTTAGATAGGAATTTCAATAAAAGTCCCTC-----CTTTTCGTTTGG-----------------------------------AACTGGGAATTCAATATTGAATAATTGAATAAATAAATCAAATCAAGAAAAGGAACGAAGAGTTCAAAATTTATTGGTTGATTGTATCATTAACCATGATCCTCCTATTCAACTACTTCAACCATTTCCGAGCACCGCATAGTATTTTTTTTAGGGCTTTTGAAGCTTCTATCATTCAGGTATGATTTGATTTTTCGTACACTGCCCTTCGAATTTCTAAGGGTTTCGAAGAAAAAAAATTTATCGGACCATAACTTAGCTAAATTCATGAATTCAATTCGGTTATTCCTTCTTAGAGTTTTAATAACCATATGAACCGTGAAA----TTTTTTTTTGAAAAGAACTGTTCGAGGAACAAGTGATTCTCCTCTCGTTACTAGTTGATGCTCAGACTTATTTCTCTCATTTTATCAAACCAATCTTATTTTTTGATCTTGT---TCATGAGATTTCTC---AAAAAAAAAAATTTTACGTATTCTT-CTATGTGCATTAAACTGTTATAGTATCCTATATTTTATTATTTTATACTTT-ATTCTTTCTCGCCATCTTTCTTCTATTTTCTTTTGCCTATTTTTATTCTATTTTGTTTTCTTTCCGATTCAGAT--AAAAAAAACTCTAGAATATTTCGCAAGTCAAGAAACTTCGAATATTTGTTCTATTTACTTTCTATCTGTCTATCTGTCAGAAAAGACGAAAGAGAGTGGATTTTCCTATTATTAAATTGAATACAATATTCAAATAGATAACTTTTAATGAAAGTA--------------------TTTTTTTCACATCTATTCTAGATTAGATTGTCGGAAAAGATATTGTATGTATTGATATGAAAATATGTGATACATGAAGTCATGATCTGATAGATATATCAATCTTATTATATATAAATTTTATATTAGGCTTAGTATATAGAAATCTTCTAT--------------TAGGTATAATTAAAATATCAATATAAATTGATCTTGCGTTCTGGAATCAAAGAAAAATATTC-AAAAAGTCTTTTCTATGTCTTATCTTATGACTTCGA------------------ATAAACTTTTCTAGGGAGTAAGGGAATAGTGATTTATTCTTTATAATAG---------------------------------TGATTT----------A-----------TTCTTT--------------------ATAGAATAATTAGTATCAAGAAGATTAAATCAGAAATATCGACAGATTTTTTTTGGAGTCCAAAAAGAAATATCAAAATGAAAGAAAAAGCAGAGTTATTCTTTCAA-TTTCATCTATATCGAATTTGAATATCAGAATAGTAGATATAGTCATCATGCAATAGGTTAGGTCCACTTACTTTTATTGATTTCGAATCAAATTTTTACGGTTGATTTATGGAAAAGAAGAACATTTTGCGATT--TAAGAGCCAATTTCTCATTTCTCATTATTCAATTATCTAGTTATATTCTAACA---------------------------------TTCTATTTATATTCTAATATAATAAACAAATGTTCAACCTTGTAACTAAACTTTCTAACTCTATAAATAAAATAACTAGAT--AAAAAAAAAAAA----AAATAGAATAATATTATATATTCTATAGACTAATAGTATATATTCTAAAGAATACTCTATATTCT----AATAATATATATTA-TTAGAATA--ATATATATTCGAAATATTATAAATAGATATAGTATATATTCTAAAAAATAGACTATTCTAAACAATCGAGTCTAAAAAATAGAATATATTCGAAATAACTAGAAATATATTATATAACTAGAA--------------------TATTAACTAGAATATAGAAGAAAGATATTCTATAAAATT-------------ATAGAAATAGAAAATAGAAATCTATTAGAATAAAATAATATATTATTATTAGATATTATTA--------TATATTAATATTAGATATTAACATATTCTAATACTAA-TAATAGATTAGTAAATAAT-------------------------------------------------------------------------ATATTCTATT------TTATAAAATATTCTA--TTTTTTTTTTCTCAAAAAAAATTTCTAAAGATA-----TATTGTAAAAGAAGCTCGAAAAGAAAGGAAAATAAAGCATTAGAATATTAATTTGTGAAAATTTTCGAATTTTAGAATTAATTAGAATTCTAGACTTTCTTACTTTTGTTATTCT-AAATATCAACTTCTACTGCCTCTTCAAATAGGAGTAGAGTACTACCCCTGGTTTTATGAAAAAA1110?11110??10010011010?????111110010001001?1000111?0011000001111?1?11???1110010001?1010000?10??1000100001011???11??1101?10000?1??01??010111111100?1?111000101101000?1000?10?0000110001??100101011?1?0000010??01?100011?10001??01110001?1101?0101000?1?000?10000010000100101000011000?11??1??1?10011
E_herbstii_2796_O4 GGACTGACCAGAATATGAACTAATAAGTATACAAACTAATAACCAACTCATCACTTTGCATTATCTGGATATAAAAAAAG--------AGTCAAGATATGATATATTGGTCATATAATTGTAGCAATTAAAATACTTTTTGCACAAACAAAAGAAAACGAATCTGATTATGATTTAGAAATCAAAATGGAAAATTATGCGGAGCAGATAAGTGGAAGGTTGAAAGAAAGAAAAAGAATATCAATGATAGAGAATTCCAA-TATGTAAGGTCTATAAGTCATCACAGAAAAGCTAATGTAGTAAAGCATCAATACCAATTGATTTAAAATTTTAAAATTAAACTACTCCGT--------------------TGATAAAACAAAAAATCAAGAGCCTTGAGTCAATTCAGACTGAGAAGATTGACTCAAGAACAAATTTTATTAGAGGCTCCGTTGGAAAATTAAGACCTAAGCATTACTGGAGAAGTGATGGGAACGATGGAACCTGTAAATACATAAGATTTTAATGAAACCAAATCTTAATGATTTATTGGGAGGATAGCGAAAGGAACCCGAAGCCAATCCTTTTATTTTATTATG--------------------------------------AGAGATCATGGGTTACCTCTCCAA--------------ATAAAATAACTATTGAAAGACTAAATAAGCAAGAGCAAATATTCGCCCGCGAAGA-TTTTTTTTATTCTTTTTAATTGCTAAATTTTATGAATCTGATATCCTAATTAGAATATCTAAAAAAATTTGTTACAAACTTAT------AACAAATAACAAAAACAAGATTATC---AAAAAAAAA--------------------------ATAGACAGTAATTATAGACAATTTTTTCGATTTCTATCTAGAAC-TATTCGATCTATAACTATTAGAACTAGAAAATAGAATATAGATTGTAATATATACAAATAGATAAAAATTTCTA-TTCTACTAA--------------------TATTCTATTCTACTAAAATCCTATTCTAATAATCTAAGATTCTAATACT----------------------AATA-------------AATAGATCTAATCAA-------------------------------------TAAA-------------------------------------AAATAGATT-AAAAAAATAAATAGATCTAATCAGTAAGAAATAGATT-AAAAAAATAAATAAATTTAAGTAAATTAAGTAAAAATTGAAATTGAAAAGAATACAATGATTTAATATATTA-TTTTTTTGTTTTTCGTATTCGTAAAAGACATGTATATTTTTTTAATCATTTCGTTCGCGAGGAGCTGGATGAGAAGAAATTCTCATGTCCGGTTCTGTACCACTTGGCTACATCCGCCCCTAATAATCCAACTAA-------------------TAGTATAACTCTATTAAATAACTCTATTAAAAAG--------AAAAAGTTTTCTCTCGATTTATAAAAAGTTTTCTCTCG----------ATTTATA-----------GT-----------------------------------------------AAAAATAAAGTAAAAAATTCGATTTAAATTTAA-AAAGTAGATT----TAAAAAGGTAAAGGTAAAAGGATTGTAATCTCTAGCATTTAATATTTAATAGCATTTAATATTCAATTTGCTCTTTGTTATAAGATCTTAGAAGATACAAATACAAACATACAACCTCAAA---------------------------------------------------GAACAACTTTCCAAACTAAAATAACCG-------AT------AACAAATAACAAATTTATTTCAATTTTATATTCAACTTTTATC---------------------------------------------AGTACATATACCAAATTAGTACATATAGAAATCTA-------TCTATTTATAGAATATCAGAAATATAAATTAAATGAAGTAAACAAAAAGCA--TTTTTTTTATGGAAAGTCA---------------------ATATATATTAATCGA-TTTAGTAATAAACTAAACGAAATTAA-------TAAAAACTAAAAAAT-----------------------AAAGGAGCAATACCAAACCTCTTGATAGAAATTGGATATTGCTCCTTTA-TTTT---TTTTTTAG-TTTTGTTTTCAAGAACTCGCACACACCAAGACCGAAATCTTACCCATTTGTAGAAATTAAAAATGGGCAATCCTGAGCCAAATCCTGTTTTCCGAAAACAGAAAAAGTTTCATAAAAACAG-AAAAAAAACAAGGAAGGATAGGTGCAGAGACTCAATGGAAGCTGTTCTAATAAATGAGGTTGACTGCGTTGCATTAGTAAAGTAAACCTTCTATCAAAACCCCAGAAAGGATAAAGTAAAGGATAACCATATATACATACGTACTTAAATACTATCTCAAATGATTAATAGGAAATGATTAATAGAGACCCGAATCCATAATCCATATTCATC--TTTTTTTTTCTCTTTAATTTC---TTTTTTTTTATC--------------------TTTATTTCTTTTTTCTCTTT------------TTTATTTCTTTTTTCTCTTTA-TATATATTCTAT------------------------------ATAT------ATAAAATTGGTTTGAATTGATTCAAAATTGAGGAAAGGATTTAATATTAATTCATCAAACCATTCACTTCATAGTCTGATAGATAACTGACTAATCGGACGAGAATAAAGATAGAGTCCCATTCTACCTGTCAATATCGACAACAAGGCAATTTATAGTAAGAGGAAAACCCATTCTCTCTTTTCTTTAACGATTCCAATTTTGTTATCTTTCTGATTCATTCGATTCTGTG--------ATTTGGGCTGGAC---TTTTTTTTCACAAATCTTGTGATAGATATCATACACCTACAAATACCCATCTTTGAGCAAAACAAAAAATTCCCATTCATTTTTATTTTCATTGG----------AAATTGGAATAATTAACAAT----CAAAATCATTATTCGAATTGAAATTTACGAAGTTC--TTTTTTTTTTTTAAGATACAAAAAATTTCAGGTCTGGCTAATACTTTATTA--------------TACAATATTTTTTCGTCTTTTTTTAAAAAAAA----TTGACTTTTTAAATTGACATAGGCCAAAGTTTTTTACTAAAATTTAGTAAAACGAGGAAGCCGGCGCGACTAAAATGGTAGTTTCATTAGCACCTGAGGTCTTATAAG------------ATAAAAAATTAAACCAT-----ATAAGATAAAAAATTTCAGATTAAGAGGAGACCATGAGATAG-TTATAGTATTTAGTATTTTAGTTATAGTATTTGAATTAGTTGAATAAAGACGAAA-----------------------------------TAGAATTAATCA------AA-TTAATTAGTAAATTGTGTTTCACGGATATACCTTTAATTA-------AATAAATAATAAGA-----AAATAAAAATTGAGAGATTAACTAATTAATTAACAAAAACAAAAAACAAGAGTATGTTGATTATATCAAAACTAGAGAAAAATAAAAATTTTAGTTTATCATGGGTAGGGATCCTATTGCTGAGATAATAACCTCTATACGAAATGCTGACATGAATAGAAAAGGAACCGTTCGAATAGCAGCTACTAACATTACCGAAAACATTATTAAAATACTCTTAAGAGAGGGTTTTATTGAAAATGTCCGGAAACATCAGGAAGGCAACAAAAAATTTTTGGTTTTAACCCTACGCCATAGAAGGAAGAAGCAAGGACCATATAGAACTAGTCTAAATTTAAAACGGATCAGCCGGCCGGGGCTACGAATCTATTCTAACTATCAAAAAATTCCGAGAATCTTGGGTGGGATGGGCATTGTAATTCTTTCTACTTCTCGAGGTATAATGACAGACCGGGAAGCTCGACTCGAAAGAATTGGTGGAGAAATCTTGTGTTATATATGGTAATCTTTTTGGTATCCGAATTCGATCCAGACTTCTTATTTTTTTGTT---AAAAAAAAAGAGA--AAAGAATAGGTTTCGAATACCATAAAAGTCCTTTCGCCTTTCCTAGGAATAGAATTTAAGATTTCCAAATTTAAAGAAACTTAGTTTCTT-AAAAAAAAAGTATGTATATTCAAAAATTAAGGGATAATAAATATGAAAATAAGAGCTTCTGTTCGCAAAAAGACAAGTAGTTTGATACAATCTTTGATCTCTTAGTTTTGGCCTCTATTTTCTTT------------TTGTAATTTTAGATAGGGTATGTAGATATCTTAATTTGAATCGCCACCCTTTACTTTACTTTGAATTTTGGTCTTTTTTT-----ATCCAAGAGACGCTCCAAAATAAACAGGTATGAAAGCTATAATTGTAAACCACGATTGAATTTATGGAAGCATTGGTTTATACATTCCTTTTAGTGTCAACTTTAGGAATAATTTTTTTCGCTATTTTTTTTCGAGAACCGCCTAAAATTCAAACTAAAAAGGTAAAATGATTTTTTAATATCTTAATTGAAGTAAAGAGGTAAAGAACCTCCCAGTATTAGGAGGTTCTTTACCTCTTTTAGTCCCCGTGTTCCTCGAATGGATCTCTTAGTTGTTGAGAGGGTTGCCCAAAAGCAGTATATAAGGCATACCCAGTAAAACTTACAAGTAAACCAGATATAGAGATGGCGACTAGGGTTGCTGTTTCCATTAT--------------TATATGATTTCAAGACCCCAATGGATCTATGATAAGATCATTTATTTACAACGGAATGGTATACAAAGATCCATGGAGGGGCATCATTAACGAATTTTGGTTTGAAATACC----CTTTTTAGCTTATTCTAA-------------------------GGAAAGAGATCTAAAATAGTTTTTTCCTAAACGAAACGAGTTTTTTCCTAGAATTTGTTTGAATCATTTATATCTTCTTCCAATCACTTTTTTTGCGTGATTATTTTGTTCATTCAATTCCAATCCAATTTTAGGAGTCATAATCTGAATAAGAGTTGTTTCCAACGTGTTATT--AAAAAAAAAAAGGGGG--TTTTTCTAGAGAGATAGAGCAATTTGTATTTCAATCGGTTTTATTCAATTCAATGATTG--------ACTAATAATAAAATATTAAT-AAAAAATAATAAAATAAAATAAATTACAAG-----AAAACAAAGACTTATATTTCTAGGCAAGGATTCAGACTAATGAATTTGTCCATTTAGATTGATTGTATCCAAGTGGGATAATGATAAGGAAGAGAATAATTCAAAAAACAAAATGAGATTCAG---AAAAAAAAATGGATTATTTAGAAGAGTGAAATCAAACTAAGTTTATGGA--ATATATATATAAATAATGGAATAATGGCTATAAGCCAACTTTCTTTTTGTGAATATTTCAACATC-AAAAAATAATTTTTGAATCCGATTACGATTAAATTTAAGATACGAATAGTTTGGTTTACGTTATGGAAGAAAGACGTGTATATGGAATATTAACTATTTATATAGATAGTTATATATTCGTTAAAAGATACATCTAAAAGATATATTTAA--TCTGCCCTGGAGATTTAGATAGGAATTTCAATAAAAGTCCCTC-----CTTTTCGTTTGG-----------------------------------AACTGGGAATTCAATATTGAATAATTGAATAAATAAATCAAATCAAGAAAAGGAACGAAGAGTTCAAAATTTATTGGTTGATTGTATCATTAACCATGATCCTCCTATTCAACTACTTCAACCATTTCCGAGCACCGCATAGTATTTTTTTTAGGGCTTTTGAAGCTTCTATCATTCAGGTATGATTTGATTTTTCGTACACTGCCCTTCGAATTTCTAAGGGTTTCGAAGAAAAAAAATTTATCGGACCATAACTTAGCTAAATTCATGAATTCAATTCGGTTATTCCTTCTTAGAGTTTTAATAACCATATGAACCGTGAAA----TTTTTTTTTGAAAAGAACTGTTCGAGGAACAAGTGATTCTCCTCTCGTTACTAGTTGATGCTCAGACTTATTTCTCTCATTTTATCAAACCAATCTTATTTTTTGATCTTGT---TCATGAGATTTCTC---AAAAAAAAAAATTTTACGTATTCTT-CTATGTGCATTAAACTGTTATAGTATCCTATATTTTATTATTTTATACTTT-ATTCTTTCTCGCCATCTTTCTTCTATTTTCTTTTGCCTATTTTTATTCTATTTTGTTTTCTTTCCGATTCAGAT--AAAAAAAACTCTAGAATATTTCGCAAGTCAAGAAACTTCGAATATTTGTTCTATTTACTTTCTATCTGTCTATCTGTCAGAAAAGACGAAAGAGAGTGGATTTTCCTATTATTAAATTGAATACAATATTCAAATAGATAACTTTTAATGAAAGTA--------------------TTTTTTTCACATCTATTCTAGATTAGATTGTCGGAAAAGATATTGTATGTATTGATATGAAAATATGTGATACATGAAGTCATGATCTGATAGATATATCAATCTTATTATATATAAATTTTATATTAGGCTTAGTATATAGAAATCTTCTAT--------------TAGGTATAATTAAAATATCAATATAAATTGATCTTGCGTTCTGGAATCAAAGAAAAATATTC-AAAAAGTCTTTTCTATGTCTTATCTTATGACTTCGA------------------ATAAACTTTTCTAGGGAGTAAGGGAATAGTGATTTATTCTTTATAATAG---------------------------------TGATTT----------A-----------TTCTTT--------------------ATAGAATAATTAGTATCAAGAAGATTAAATCAGAAATATCGACAGATTTTTTTTGGAGTCCAAAAAGAAATATCAAAATGAAAGAAAAAGCAGAGTTATTCTTTCAA-TTTCATCTATATCGAATTTGAATATCAGAATAGTAGATATAGTCATCATGCAATAGGTTAGGTCCACTTACTTTTATTGATTTCGAATCAAATTTTTACGGTTGATTTATGGAAAAGAAGAACATTTTGCGATT--TAAGAGCCAATTTCTCATTTCTCATTATTCAATTATCTAGTTATATTCTAACA---------------------------------TTCTATTTATATTCTAATATAATAAACAAATGTTCAACCTTGTAACTAAACTTTCTAACTCTATAAATAAAATAACTAGAT--AAAAAAAAAAAA----AAATAGAATAATATTATATATTCTATAGACTAATAGTATATATTCTAAAGAATACTCTATATTCT----AATAATATATATTA-TTAGAATA--ATATATATTCGAAATATTATAAATAGATATAGTATATATTCTAAAAAATAGACTATTCTAAACAATCGAGTCTAAAAAATAGAATATATTCGAAATAACTAGAAATATATTATATAACTAGAA--------------------TATTAACTAGAATATAGAAGAAAGATATTCTATAAAATT-------------ATAGAAATAGAAAATAGAAATCTATTAGAATAAAATAATATATTATTATTAGATATTATTA--------TATATTAATATTAGATATTAACATATTCTAATACTAA-TAATAGATTAGTAAATAAT-------------------------------------------------------------------------ATATTCTATT------TTATAAAATATTCTA--TTTTTTTTTTCTCAAAAAAAATTTCTAAAGATA-----TATTGTAAAAGAAGCTCGAAAAGAAAGGAAAATAAAGCATTAGAATATTAATTTGTGAAAATTTTCGAATTTTAGAATTAATTAGAATTCTAGACTTTCTTACTTTTGTTATTCT-AAATATCAACTTCTACTGCCTCTTCAAATAGGAGTAGAGTACTACCCCTGGTTTTATGAAAAAA1110?11110??10010011010?????111110010001001?1000111?0011000001111?1?11???1110010001?1010000?10??1000100001011???11??1101?10000?1??01??010111111100?1?111000101101000?1000?10?0000110001??100101011?1?0000010??01?100011?10001??01110001?1101?0101000?1?000?10000010000100101000011000?11??1??1?10011
E_herbstii_2504_O4 GGACTGACCAGAATATGAACTAATAAGTATACAAACTAATAACCAACTCATCACTTTGCATTATCTGGATATAAAAAAAG--------AGTCAAGATATGATATATTGGTCATATAATTGTAGCAATTAAAATACTTTTTGCACAAACAAAAGAAAACGAATCTGATTATGATTTAGAAATCAAAATGGAAAATTATGCGGAGCAGATAAGTGGAAGGTTGAAAGAAAGAAAAAGAATATCAATGATAGAGAATTCCAA-TATGTAAGGTCTATAAGTCATCACAGAAAAGCTAATGTAGTAAAGCATCAATACCAATTGATTTAAAATTTTAAAATTAAACTACTCCGT--------------------TGATAAAACAAAAAATCAAGAGCCTTGAGTCAATTCAGACTGAGAAGATTGACTCAAGAACAAATTTTATTAGAGGCTCCGTTGGAAAATTAAGACCTAAGCATTACTGGAGAAGTGATGGGAACGATGGAACCTGTAAATACATAAGATTTTAATGAAACCAAATCTTAATGATTTATTGGGAGGATAGCGAAAGGAACCCGAAGCCAATCCTTTTATTTTATTATG--------------------------------------AGAGATCATGGGTTACCTCTCCAA--------------ATAAAATAACTATTGAAAGACTAAATAAGCAAGAGCAAATATTCGCCCGCGAAGA-TTTTTTTTATTCTTTTTAATTGCTAAATTTTATGAATCTGATATCCTAATTAGAATATCTAAAAAAATTTGTTACAAACTTAT------AACAAATAACAAAAACAAGATTATC---AAAAAAAAA--------------------------ATAGACAGTAATTATAGACAATTTTTTCGATTTCTATCTAGAAC-TATTCGATCTATAACTATTAGAACTAGAAAATAGAATATAGATTGTAATATATACAAATAGATAAAAATTTCTA-TTCTACTAA--------------------TATTCTATTCTACTAAAATCCTATTCTAATAATCTAAGATTCTAATACT----------------------AATA-------------AATAGATCTAATCAA-------------------------------------TAAA-------------------------------------AAATAGATT-AAAAAAATAAATAGATCTAATCAGTAAGAAATAGATT-AAAAAAATAAATAAATTTAAGTAAATTAAGTAAAAATTGAAATTGAAAAGAATACAATGATTTAATATATTA-TTTTTTTGTTTTTCGTATTCGTAAAAGACATGTATATTTTTTTAATCATTTCGTTCGCGAGGAGCTGGATGAGAAGAAATTCTCATGTCCGGTTCTGTACCACTTGGCTACATCCGCCCCTAATAATCCAACTAA-------------------TAGTATAACTCTATTAAATAACTCTATTAAAAAG--------AAAAAGTTTTCTCTCGATTTATAAAAAGTTTTCTCTCG----------ATTTATA-----------GT-----------------------------------------------AAAAATAAAGTAAAAAATTCGATTTAAATTTAA-AAAGTAGATT----TAAAAAGGTAAAGGTAAAAGGATTGTAATCTCTAGCATTTAATATTTAATAGCATTTAATATTCAATTTGCTCTTTGTTATAAGATCTTAGAAGATACAAATACAAACATACAACCTCAAA---------------------------------------------------GAACAACTTTCCAAACTAAAATAACCG-------AT------AACAAATAACAAATTTATTTCAATTTTATATTCAACTTTTATC---------------------------------------------AGTACATATACCAAATTAGTACATATAGAAATCTA-------TCTATTTATAGAATATCAGAAATATAAATTAAATGAAGTAAACAAAAAGCA--TTTTTTTTATGGAAAGTCA---------------------ATATATATTAATCGA-TTTAGTAATAAACTAAACGAAATTAA-------TAAAAACTAAAAAAT-----------------------AAAGGAGCAATACCAAACCTCTTGATAGAAATTGGATATTGCTCCTTTA-TTTT---TTTTTTAG-TTTTGTTTTCAAGAACTCGCACACACCAAGACCGAAATCTTACCCATTTGTAGAAATTAAAAATGGGCAATCCTGAGCCAAATCCTGTTTTCCGAAAACAGAAAAAGTTTCATAAAAACAG-AAAAAAAACAAGGAAGGATAGGTGCAGAGACTCAATGGAAGCTGTTCTAATAAATGAGGTTGACTGCGTTGCATTAGTAAAGTAAACCTTCTATCAAAACCCCAGAAAGGATAAAGTAAAGGATAACCATATATACATACGTACTTAAATACTATCTCAAATGATTAATAGGAAATGATTAATAGAGACCCGAATCCATAATCCATATTCATC-TTTTTTTTTTCTCTTTAATTTC---TTTTTTTTTATC--------------------TTTATTTCTTTTTTCTCTTT------------TTTATTTCTTTTTTCTCTTTA-TATATATTCTAT------------------------------ATAT------ATAAAATTGGTTTGAATTGATTCAAAATTGAGGAAAGGATTTAATATTAATTCATCAAACCATTCACTTCATAGTCTGATAGATAACTGACTAATCGGACGAGAATAAAGATAGAGTCCCATTCTACCTGTCAATATCGACAACAAGGCAATTTATAGTAAGAGGAAAACCCATTCTCTCTTTTCTTTAACGATTCCAATTTTGTTATCTTTCTGATTCATTCGATTCTGTG--------ATTTGGGCTGGAC---TTTTTTTTCACAAATCTTGTGATAGATATCATACACCTACAAATACCCATCTTTGAGCAAAACAAAAAATTCCCATTCATTTTTATTTTCATTGG----------AAATTGGAATAATTAACAAT----CAAAATCATTATTCGAATTGAAATTTACGAAGTTC--TTTTTTTTTTTTAAGATACAAAAAATTTCAGGTCTGGCTAATACTTTATTA--------------TACAATATTTTTTCGTCTTTTTTTAAAAAAAA----TTGACTTTTTAAATTGACATAGGCCAAAGTTTTTTACTAAAATTTAGTAAAACGAGGAAGCCGGCGCGACTAAAATGGTAGTTTCATTAGCACCTGAGGTCTTATAAG------------ATAAAAAATTAAACCAT-----ATAAGATAAAAAATTTCAGATTAAGAGGAGACCATGAGATAG-TTATAGTATTTAGTATTTTAGTTATAGTATTTGAATTAGTTGAATAAAGACGAAA-----------------------------------TAGAATTAATCA------AA-TTAATTAGTAAATTGTGTTTCACGGATATACCTTTAATTA-------AATAAATAATAAGA-----AAATAAAAATTGAGAGATTAACTAATTAATTAACAAAAACAAAAAACAAGAGTATGTTGATTATATCAAAACTAGAGAAAAATAAAAATTTTAGTTTATCATGGGTAGGGATCCTATTGCTGAGATAATAACCTCTATACGAAATGCTGACATGAATAGAAAAGGAACCGTTCGAATAGCAGCTACTAACATTACCGAAAACATTATTAAAATACTCTTAAGAGAGGGTTTTATTGAAAATGTCCGGAAACATCAGGAAGGCAACAAAAAATTTTTGGTTTTAACCCTACGCCATAGAAGGAAGAAGCAAGGACCATATAGAACTAGTCTAAATTTAAAACGGATCAGCCGGCCGGGGCTACGAATCTATTCTAACTATCAAAAAATTCCGAGAATCTTGGGTGGGATGGGCATTGTAATTCTTTCTACTTCTCGAGGTATAATGACAGACCGGGAAGCTCGACTCGAAAGAATTGGTGGAGAAATCTTGTGTTATATATGGTAATCTTTTTGGTATCCGAATTCGATCCAGACTTCTTATTTTTTTGTT---AAAAAAAAAGAGA--AAAGAATAGGTTTCGAATACCATAAAAGTCCTTTCGCCTTTCCTAGGAATAGAATTTAAGATTTCCAAATTTAAAGAAACTTAGTTTCTT-AAAAAAAAAGTATGTATATTCAAAAATTAAGGGATAATAAATATGAAAATAAGAGCTTCTGTTCGCAAAAAGACAAGTAGTTTGATACAATCTTTGATCTCTTAGTTTTGGCCTCTATTTTCTTT------------TTGTAATTTTAGATAGGGTATGTAGATATCTTAATTTGAATCGCCACCCTTTACTTTACTTTGAATTTTGGTCTTTTTTT-----ATCCAAGAGACGCTCCAAAATAAACAGGTATGAAAGCTATAATTGTAAACCACGATTGAATTTATGGAAGCATTGGTTTATACATTCCTTTTAGTGTCAACTTTAGGAATAATTTTTTTCGCTATTTTTTTTCGAGAACCGCCTAAAATTCAAACTAAAAAGGTAAAATGATTTTTTAATATCTTAATTGAAGTAAAGAGGTAAAGAACCTCCCAGTATTAGGAGGTTCTTTACCTCTTTTAGTCCCCGTGTTCCTCGAATGGATCTCTTAGTTGTTGAGAGGGTTGCCCAAAAGCAGTATATAAGGCATACCCAGTAAAACTTACAAGTAAACCAGATATAGAGATGGCGACTAGGGTTGCTGTTTCCATTAT--------------TATATGATTTCAAGACCCCAATGGATCTATGATAAGATCATTTATTTACAACGGAATGGTATACAAAGATCCATGGAGGGGCATCATTAACGAATTTTGGTTTGAAATACC----CTTTTTAGCTTATTCTAA-------------------------GGAAAGAGATCTAAAATAGTTTTTTCCTAAACGAAACGAGTTTTTTCCTAGAATTTGTTTGAATCATTTATATCTTCTTCCAATCACTTTTTTTGCGTGATTATTTTGTTCATTCAATTCCAATCCAATTTTAGGAGTCATAATCTGAATAAGAGTTGTTTCCAACGTGTTATT--AAAAAAAAAAAGGGGG--TTTTTCTAGAGAGATAGAGCAATTTGTATTTCAATCGGTTTTATTCAATTCAATGATTG--------ACTAATAATAAAATATTAAT-AAAAAATAATAAAATAAAATAAATTACAAG-----AAAACAAAGACTTATATTTCTAGGCAAGGATTCAGACTAATGAATTTGTCCATTTAGATTGATTGTATCCAAGTGGGATAATGATAAGGAAGAGAATAATTCAAAAAACAAAATGAGATTCAG---AAAAAAAAATGGATTATTTAGAAGAGTGAAATCAAACTAAGTTTATGGA--ATATATATATAAATAATGGAATAATGGCTATAAGCCAACTTTCTTTTTGTGAATATTTCAACATC-AAAAAATAATTTTTGAATCCGATTACGATTAAATTTAAGATACGAATAGTTTGGTTTACGTTATGGAAGAAAGACGTGTATATGGAATATTAACTATTTATATAGATAGTTATATATTCGTTAAAAGATACATCTAAAAGATATATTTAA--TCTGCCCTGGAGATTTAGATAGGAATTTCAATAAAAGTCCCTC-----CTTTTCGTTTGG-----------------------------------AACTGGGAATTCAATATTGAATAATTGAATAAATAAATCAAATCAAGAAAAGGAACGAAGAGTTCAAAATTTATTGGTTGATTGTATCATTAACCATGATCCTCCTATTCAACTACTTCAACCATTTCCGAGCACCGCATAGTATTTTTTTTAGGGCTTTTGAAGCTTCTATCATTCAGGTATGATTTGATTTTTCGTACACTGCCCTTCGAATTTCTAAGGGTTTCGAAGAAAAAAAATTTATCGGACCATAACTTAGCTAAATTCATGAATTCAATTCGGTTATTCCTTCTTAGAGTTTTAATAACCATATGAACCGTGAAA----TTTTTTTTTGAAAAGAACTGTTCGAGGAACAAGTGATTCTCCTCTCGTTACTAGTTGATGCTCAGACTTATTTCTCTCATTTTATCAAACCAATCTTATTTTTTGATCTTGT---TCATGAGATTTCTC---AAAAAAAAAAATTTTACGTATTCTT-CTATGTGCATTAAACTGTTATAGTATCCTATATTTTATTATTTTATACTTT-ATTCTTTCTCGCCATCTTTCTTCTATTTTCTTTTGCCTATTTTTATTCTATTTTGTTTTCTTTCCGATTCAGAT--AAAAAAAACTCTAGAATATTTCGCAAGTCAAGAAACTTCGAATATTTGTTCTATTTACTTTCTATCTGTCTATCTGTCAGAAAAGACGAAAGAGAGTGGATTTTCCTATTATTAAATTGAATACAATATTCAAATAGATAACTTTTAATGAAAGTA--------------------TTTTTTTCACATCTATTCTAGATTAGATTGTCGGAAAAGATATTGTATGTATTGATATGAAAATATGTGATACATGAAGTCATGATCTGATAGATATATCAATCTTATTATATATAAATTTTATATTAGGCTTAGTATATAGAAATCTTCTAT--------------TAGGTATAATTAAAATATCAATATAAATTGATCTTGCGTTCTGGAATCAAAGAAAAATATTC-AAAAAGTCTTTTCTATGTCTTATCTTATGACTTCGA------------------ATAAACTTTTCTAGGGAGTAAGGGAATAGTGATTTATTCTTTATAATAG---------------------------------TGATTT----------A-----------TTCTTT--------------------ATAGAATAATTAGTATCAAGAAGATTAAATCAGAAATATCGACAGATTTTTTTTGGAGTCCAAAAAGAAATATCAAAATGAAAGAAAAAGCAGAGTTATTCTTTCAA-TTTCATCTATATCGAATTTGAATATCAGAATAGTAGATATAGTCATCATGCAATAGGTTAGGTCCACTTACTTTTATTGATTTCGAATCAAATTTTTACGGTTGATTTATGGAAAAGAAGAACATTTTGCGATT--TAAGAGCCAATTTCTCATTTCTCATTATTCAATTATCTAGTTATATTCTAACA---------------------------------TTCTATTTATATTCTAATATAATAAACAAATGTTCAACCTTGTAACTAAACTTTCTAACTCTATAAATAAAATAACTAGAT--AAAAAAAAAAAA----AAATAGAATAATATTATATATTCTATAGACTAATAGTATATATTCTAAAGAATACTCTATATTCT----AATAATATATATTA-TTAGAATA--ATATATATTCGAAATATTATAAATAGATATAGTATATATTCTAAAAAATAGACTATTCTAAACAATCGAGTCTAAAAAATAGAATATATTCGAAATAACTAGAAATATATTATATAACTAGAA--------------------TATTAACTAGAATATAGAAGAAAGATATTCTATAAAATT-------------ATAGAAATAGAAAATAGAAATCTATTAGAATAAAATAATATATTATTATTAGATATTATTA--------TATATTAATATTAGATATTAACATATTCTAATACTAA-TAATAGATTAGTAAATAAT-------------------------------------------------------------------------ATATTCTATT------TTATAAAATATTCTA--TTTTTTTTTTCTCAAAAAAAATTTCTAAAGATA-----TATTGTAAAAGAAGCTCGAAAAGAAAGGAAAATAAAGCATTAGAATATTAATTTGTGAAAATTTTCGAATTTTAGAATTAATTAGAATTCTAGACTTTCTTACTTTTGTTATTCT-AAATATCAACTTCTACTGCCTCTTCAAATAGGAGTAGAGTACTACCCCTGGTTTTATGAAAAAA1110?11110??10010011010?????111110010001001?1000111?0011000001111?1?11???1110010001?1010000100??1000100001011???11??1101?10000?1??01??010111111100?1?111000101101000?1000?10?0000110001??100101011?1?0000010??01?100011?10001??01110001?1101?0101000?1?000?10000010000100101000011000?11??1??1?10011
E_herbstii_2791_O4 GGACTGACCAGAATATGAACTAATAAGTATACAAACTAATAACCAACTCATCACTTTGCATTATCTGGATATAAAAAAAG--------AGTCAAGATATGATATATTGGTCATATAATTGTAGCAATTAAAATACTTTTTGCACAAACAAAAGAAAACGAATCTGATTATGATTTAGAAATCAAAATGGAAAATTATGCGGAGCAGATAAGTGGAAGGTTGAAAGAAAGAAAAAGAATATCAATGATAGAGAATTCCAA-TATGTAAGGTCTATAAGTCATCACAGAAAAGCTAATGTAGTAAAGCATCAATACCAATTGATTTAAAATTTTAAAATTAAACTACTCCGT--------------------TGATAAAACAAAAAATCAAGAGCCTTGAGTCAATTCAGACTGAGAAGATTGACTCAAGAACAAATTTTATTAGAGGCTCCGTTGGAAAATTAAGACCTAAGCATTACTGGAGAAGTGATGGGAACGATGGAACCTGTAAATACATAAGATTTTAATGAAACCAAATCTTAATGATTTATTGGGAGGATAGCGAAAGGAACCCGAAGCCAATCCTTTTATTTTATTATG--------------------------------------AGAGATCATGGGTTACCTCTCCAA--------------ATAAAATAACTATTGAAAGACTAAATAAGCAAGAGCAAATATTCGCCCGCGAAGA-TTTTTTTTATTCTTTTTAATTGCTAAATTTTATGAATCTGATATCCTAATTAGAATATCTAAAAAAATTTGTTACAAACTTAT------AACAAATAACAAAAACAAGATTATC---AAAAAAAAA--------------------------ATAGACAGTAATTATAGACAATTTTTTCGATTTCTATCTAGAAC-TATTCGATCTATAACTATTAGAACTAGAAAATAGAATATAGATTGTAATATATACAAATAGATAAAAATTTCTA-TTCTACTAA--------------------TATTCTATTCTACTAAAATCCTATTCTAATAATCTAAGATTCTAATACT----------------------AATA-------------AATAGATCTAATCAA-------------------------------------TAAA-------------------------------------AAATAGATT-AAAAAAATAAATAGATCTAATCAGTAAGAAATAGATT-AAAAAAATAAATAAATTTAAGTAAATTAAGTAAAAATTGAAATTGAAAAGAATACAATGATTTAATATATTA-TTTTTTTGTTTTTCGTATTCGTAAAAGACATGTATATTTTTTTAATCATTTCGTTCGCGAGGAGCTGGATGAGAAGAAATTCTCATGTCCGGTTCTGTACCACTTGGCTACATCCGCCCCTAATAATCCAACTAA-------------------TAGTATAACTCTATTAAATAACTCTATTAAAAAG--------AAAAAGTTTTCTCTCGATTTATAAAAAGTTTTCTCTCG----------ATTTATA-----------GT-----------------------------------------------AAAAATAAAGTAAAAAATTCGATTTAAATTTAA-AAAGTAGATT----TAAAAAGGTAAAGGTAAAAGGATTGTAATCTCTAGCATTTAATATTTAATAGCATTTAATATTCAATTTGCTCTTTGTTATAAGATCTTAGAAGATACAAATACAAACATACAACCTCAAA---------------------------------------------------GAACAACTTTCCAAACTAAAATAACCG-------AT------AACAAATAACAAATTTATTTCAATTTTATATTCAACTTTTATC---------------------------------------------AGTACATATACCAAATTAGTACATATAGAAATCTA-------TCTATTTATAGAATATCAGAAATATAAATTAAATGAAGTAAACAAAAAGCA--TTTTTTTTATGGAAAGTCA---------------------ATATATATTAATCGA-TTTAGTAATAAACTAAACGAAATTAA-------TAAAAACTAAAAAAT-----------------------AAAGGAGCAATACCAAACCTCTTGATAGAAATTGGATATTGCTCCTTTA-TTTT---TTTTTTAG-TTTTGTTTTCAAGAACTCGCACACACCAAGACCGAAATCTTACCCATTTGTAGAAATTAAAAATGGGCAATCCTGAGCCAAATCCTGTTTTCCGAAAACAGAAAAAGTTTCATAAAAACAG-AAAAAAAACAAGGAAGGATAGGTGCAGAGACTCAATGGAAGCTGTTCTAATAAATGAGGTTGACTGCGTTGCATTAGTAAAGTAAACCTTCTATCAAAACCCCAGAAAGGATAAAGTAAAGGATAACCATATATACATACGTACTTAAATACTATCTCAAATGATTAATAGGAAATGATTAATAGAGACCCGAATCCATAATCCATATTCATC--TTTTTTTTTCTCTTTAATTTC---TTTTTTTTTATC--------------------TTTATTTCTTTTTTCTCTTT------------TTTATTTCTTTTTTCTCTTTA-TATATATTCTAT------------------------------ATAT------ATAAAATTGGTTTGAATTGATTCAAAATTGAGGAAAGGATTTAATATTAATTCATCAAACCATTCACTTCATAGTCTGATAGATAACTGACTAATCGGACGAGAATAAAGATAGAGTCCCATTCTACCTGTCAATATCGACAACAAGGCAATTTATAGTAAGAGGAAAACCCATTCTCTCTTTTCTTTAACGATTCCAATTTTGTTATCTTTCTGATTCATTCGATTCTGTG--------ATTTGGGCTGGAC---TTTTTTTTCACAAATCTTGTGATAGATATCATACACCTACAAATACCCATCTTTGAGCAAAACAAAAAATTCCCATTCATTTTTATTTTCATTGG----------AAATTGGAATAATTAACAAT----CAAAATCATTATTCGAATTGAAATTTACGAAGTTC--TTTTTTTTTTTTAAGATACAAAAAATTTCAGGTCTGGCTAATACTTTATTA--------------TACAATATTTTTTCGTCTTTTTTTAAAAAAAA----TTGACTTTTTAAATTGACATAGGCCAAAGTTTTTTACTAAAATTTAGTAAAACGAGGAAGCCGGCGCGACTAAAATGGTAGTTTCATTAGCACCTGAGGTCTTATAAG------------ATAAAAAATTAAACCAT-----ATAAGATAAAAAATTTCAGATTAAGAGGAGACCATGAGATAG-TTATAGTATTTAGTATTTTAGTTATAGTATTTGAATTAGTTGAATAAAGACGAAA-----------------------------------TAGAATTAATCA------AA-TTAATTAGTAAATTGTGTTTCACGGATATACCTTTAATTA-------AATAAATAATAAGA-----AAATAAAAATTGAGAGATTAACTAATTAATTAACAAAAACAAAAAACAAGAGTATGTTGATTATATCAAAACTAGAGAAAAATAAAAATTTTAGTTTATCATGGGTAGGGATCCTATTGCTGAGATAATAACCTCTATACGAAATGCTGACATGAATAGAAAAGGAACCGTTCGAATAGCAGCTACTAACATTACCGAAAACATTATTAAAATACTCTTAAGAGAGGGTTTTATTGAAAATGTCCGGAAACATCAGGAAGGCAACAAAAAATTTTTGGTTTTAACCCTACGCCATAGAAGGAAGAAGCAAGGACCATATAGAACTAGTCTAAATTTAAAACGGATCAGCCGGCCGGGGCTACGAATCTATTCTAACTATCAAAAAATTCCGAGAATCTTGGGTGGGATGGGCATTGTAATTCTTTCTACTTCTCGAGGTATAATGACAGACCGGGAAGCTCGACTCGAAAGAATTGGTGGAGAAATCTTGTGTTATATATGGTAATCTTTTTGGTATCCGAATTCGATCCAGACTTCTTATTTTTTTGTT---AAAAAAAAAGAGA--AAAGAATAGGTTTCGAATACCATAAAAGTCCTTTCGCCTTTCCTAGGAATAGAATTTAAGATTTCCAAATTTAAAGAAACTTAGTTTCTT-AAAAAAAAAGTATGTATATTCAAAAATTAAGGGATAATAAATATGAAAATAAGAGCTTCTGTTCGCAAAAAGACAAGTAGTTTGATACAATCTTTGATCTCTTAGTTTTGGCCTCTATTTTCTTT------------TTGTAATTTTAGATAGGGTATGTAGATATCTTAATTTGAATCGCCACCCTTTACTTTACTTTGAATTTTGGTCTTTTTTT-----ATCCAAGAGACGCTCCAAAATAAACAGGTATGAAAGCTATAATTGTAAACCACGATTGAATTTATGGAAGCATTGGTTTATACATTCCTTTTAGTGTCAACTTTAGGAATAATTTTTTTCGCTATTTTTTTTCGAGAACCGCCTAAAATTCAAACTAAAAAGGTAAAATGATTTTTTAATATCTTAATTGAAGTAAAGAGGTAAAGAACCTCCCAGTATTAGGAGGTTCTTTACCTCTTTTAGTCCCCGTGTTCCTCGAATGGATCTCTTAGTTGTTGAGAGGGTTGCCCAAAAGCAGTATATAAGGCATACCCAGTAAAACTTACAAGTAAACCAGATATAGAGATGGCGACTAGGGTTGCTGTTTCCATTAT--------------TATATGATTTCAAGACCCCAATGGATCTATGATAAGATCATTTATTTACAACGGAATGGTATACAAAGATCCATGGAGGGGCATCATTAACGAATTTTGGTTTGAAATACC----CTTTTTAGCTTATTCTAA-------------------------GGAAAGAGATCTAAAATAGTTTTTTCCTAAACGAAACGAGTTTTTTCCTAGAATTTGTTTGAATCATTTATATCTTCTTCCAATCACTTTTTTTGCGTGATTATTTTGTTCATTCAATTCCAATCCAATTTTAGGAGTCATAATCTGAATAAGAGTTGTTTCCAACGTGTTATT--AAAAAAAAAAAGGGGG--TTTTTCTAGAGAGATAGAGCAATTTGTATTTCAATCGGTTTTATTCAATTCAATGATTG--------ACTAATAATAAAATATTAAT-AAAAAATAATAAAATAAAATAAATTACAAG-----AAAACAAAGACTTATATTTCTAGGCAAGGATTCAGACTAATGAATTTGTCCATTTAGATTGATTGTATCCAAGTGGGATAATGATAAGGAAGAGAATAATTCAAAAAACAAAATGAGATTCAG---AAAAAAAAATGGATTATTTAGAAGAGTGAAATCAAACTAAGTTTATGGA--ATATATATATAAATAATGGAATAATGGCTATAAGCCAACTTTCTTTTTGTGAATATTTCAACATC-AAAAAATAATTTTTGAATCCGATTACGATTAAATTTAAGATACGAATAGTTTGGTTTACGTTATGGAAGAAAGACGTGTATATGGAATATTAACTATTTATATAGATAGTTATATATTCGTTAAAAGATACATCTAAAAGATATATTTAA--TCTGCCCTGGAGATTTAGATAGGAATTTCAATAAAAGTCCCTC-----CTTTTCGTTTGG-----------------------------------AACTGGGAATTCAATATTGAATAATTGAATAAATAAATCAAATCAAGAAAAGGAACGAAGAGTTCAAAATTTATTGGTTGATTGTATCATTAACCATGATCCTCCTATTCAACTACTTCAACCATTTCCGAGCACCGCATAGTATTTTTTTTAGGGCTTTTGAAGCTTCTATCATTCAGGTATGATTTGATTTTTCGTACACTGCCCTTCGAATTTCTAAGGGTTTCGAAGAAAAAAAATTTATCGGACCATAACTTAGCTAAATTCATGAATTCAATTCGGTTATTCCTTCTTAGAGTTTTAATAACCATATGAACCGTGAAA----TTTTTTTTTGAAAAGAACTGTTCGAGGAACAAGTGATTCTCCTCTCGTTACTAGTTGATGCTCAGACTTATTTCTCTCATTTTATCAAACCAATCTTATTTTTTGATCTTGT---TCATGAGATTTCTC---AAAAAAAAAAATTTTACGTATTCTT-CTATGTGCATTAAACTGTTATAGTATCCTATATTTTATTATTTTATACTTT-ATTCTTTCTCGCCATCTTTCTTCTATTTTCTTTTGCCTATTTTTATTCTATTTTGTTTTCTTTCCGATTCAGAT--AAAAAAAACTCTAGAATATTTCGCAAGTCAAGAAACTTCGAATATTTGTTCTATTTACTTTCTATCTGTCTATCTGTCAGAAAAGACGAAAGAGAGTGGATTTTCCTATTATTAAATTGAATACAATATTCAAATAGATAACTTTTAATGAAAGTA--------------------TTTTTTTCACATCTATTCTAGATTAGATTGTCGGAAAAGATATTGTATGTATTGATATGAAAATATGTGATACATGAAGTCATGATCTGATAGATATATCAATCTTATTATATATAAATTTTATATTAGGCTTAGTATATAGAAATCTTCTAT--------------TAGGTATAATTAAAATATCAATATAAATTGATCTTGCGTTCTGGAATCAAAGAAAAATATTC-AAAAAGTCTTTTCTATGTCTTATCTTATGACTTCGA------------------ATAAACTTTTCTAGGGAGTAAGGGAATAGTGATTTATTCTTTATAATAG---------------------------------TGATTT----------A-----------TTCTTT--------------------ATAGAATAATTAGTATCAAGAAGATTAAATCAGAAATATCGACAGATTTTTTTTGGAGTCCAAAAAGAAATATCAAAATGAAAGAAAAAGCAGAGTTATTCTTTCAA-TTTCATCTATATCGAATTTGAATATCAGAATAGTAGATATAGTCATCATGCAATAGGTTAGGTCCACTTACTTTTATTGATTTCGAATCAAATTTTTACGGTTGATTTATGGAAAAGAAGAACATTTTGCGATT--TAAGAGCCAATTTCTCATTTCTCATTATTCAATTATCTAGTTATATTCTAACA---------------------------------TTCTATTTATATTCTAATATAATAAACAAATGTTCAACCTTGTAACTAAACTTTCTAACTCTATAAATAAAATAACTAGAT--AAAAAAAAAAAA----AAATAGAATAATATTATATATTCTATAGACTAATAGTATATATTCTAAAGAATACTCTATATTCT----AATAATATATATTA-TTAGAATA--ATATATATTCGAAATATTATAAATAGATATAGTATATATTCTAAAAAATAGACTATTCTAAACAATCGAGTCTAAAAAATAGAATATATTCGAAATAACTAGAAATATATTATATAACTAGAA--------------------TATTAACTAGAATATAGAAGAAAGATATTCTATAAAATT-------------ATAGAAATAGAAAATAGAAATCTATTAGAATAAAATAATATATTATTATTAGATATTATTA--------TATATTAATATTAGATATTAACATATTCTAATACTAA-TAATAGATTAGTAAATAAT-------------------------------------------------------------------------ATATTCTATT------TTATAAAATATTCTA--TTTTTTTTTTCTCAAAAAAAATTTCTAAAGATA-----TATTGTAAAAGAAGCTCGAAAAGAAAGGAAAATAAAGCATTAGAATATTAATTTGTGAAAATTTTCGAATTTTAGAATTAATTAGAATTCTAGACTTTCTTACTTTTGTTATTCT-AAATATCAACTTCTACTGCCTCTTCAAATAGGAGTAGAGTACTACCCCTGGTTTTATGAAAAAA1110?11110??10010011010?????111110010001001?1000111?0011000001111?1?11???1110010001?1010000?10??1000100001011???11??1101?10000?1??01??010111111100?1?111000101101000?1000?10?0000110001??100101011?1?0000010??01?100011?10001??01110001?1101?0101000?1?000?10000010000100101000011000?11??1??1?10011
E_herbstii_2794_O4 GGACTGACCAGAATATGAACTAATAAGTATACAAACTAATAACCAACTCATCACTTTGCATTATCTGGATATAAAAAAAG--------AGTCAAGATATGATATATTGGTCATATAATTGTAGCAATTAAAATACTTTTTGCACAAACAAAAGAAAACGAATCTGATTATGATTTAGAAATCAAAATGGAAAATTATGCGGAGCAGATAAGTGGAAGGTTGAAAGAAAGAAAAAGAATATCAATGATAGAGAATTCCAA-TATGTAAGGTCTATAAGTCATCACAGAAAAGCTAATGTAGTAAAGCATCAATACCAATTGATTTAAAATTTTAAAATTAAACTACTCCGT--------------------TGATAAAACAAAAAATCAAGAGCCTTGAGTCAATTCAGACTGAGAAGATTGACTCAAGAACAAATTTTATTAGAGGCTCCGTTGGAAAATTAAGACCTAAGCATTACTGGAGAAGTGATGGGAACGATGGAACCTGTAAATACATAAGATTTTAATGAAACCAAATCTTAATGATTTATTGGGAGGATAGCGAAAGGAACCCGAAGCCAATCCTTTTATTTTATTATG--------------------------------------AGAGATCATGGGTTACCTCTCCAA--------------ATAAAATAACTATTGAAAGACTAAATAAGCAAGAGCAAATATTCGCCCGCGAAGA-TTTTTTTTATTCTTTTTAATTGCTAAATTTTATGAATCTGATATCCTAATTAGAATATCTAAAAAAATTTGTTACAAACTTAT------AACAAATAACAAAAACAAGATTATC---AAAAAAAAA--------------------------ATAGACAGTAATTATAGACAATTTTTTCGATTTCTATCTAGAAC-TATTCGATCTATAACTATTAGAACTAGAAAATAGAATATAGATTGTAATATATACAAATAGATAAAAATTTCTA-TTCTACTAA--------------------TATTCTATTCTACTAAAATCCTATTCTAATAATCTAAGATTCTAATACT----------------------AATA-------------AATAGATCTAATCAA-------------------------------------TAAA-------------------------------------AAATAGATT-AAAAAAATAAATAGATCTAATCAGTAAGAAATAGATT-AAAAAAATAAATAAATTTAAGTAAATTAAGTAAAAATTGAAATTGAAAAGAATACAATGATTTAATATATTA-TTTTTTTGTTTTTCGTATTCGTAAAAGACATGTATATTTTTTTAATCATTTCGTTCGCGAGGAGCTGGATGAGAAGAAATTCTCATGTCCGGTTCTGTACCACTTGGCTACATCCGCCCCTAATAATCCAACTAA-------------------TAGTATAACTCTATTAAATAACTCTATTAAAAAG--------AAAAAGTTTTCTCTCGATTTATAAAAAGTTTTCTCTCG----------ATTTATA-----------GT-----------------------------------------------AAAAATAAAGTAAAAAATTCGATTTAAATTTAA-AAAGTAGATT----TAAAAAGGTAAAGGTAAAAGGATTGTAATCTCTAGCATTTAATATTTAATAGCATTTAATATTCAATTTGCTCTTTGTTATAAGATCTTAGAAGATACAAATACAAACATACAACCTCAAA---------------------------------------------------GAACAACTTTCCAAACTAAAATAACCG-------AT------AACAAATAACAAATTTATTTCAATTTTATATTCAACTTTTATC---------------------------------------------AGTACATATACCAAATTAGTACATATAGAAATCTA-------TCTATTTATAGAATATCAGAAATATAAATTAAATGAAGTAAACAAAAAGCA--TTTTTTTTATGGAAAGTCA---------------------ATATATATTAATCGA-TTTAGTAATAAACTAAACGAAATTAA-------TAAAAACTAAAAAAT-----------------------AAAGGAGCAATACCAAACCTCTTGATAGAAATTGGATATTGCTCCTTTA-TTTT---TTTTTTAG-TTTTGTTTTCAAGAACTCGCACACACCAAGACCGAAATCTTACCCATTTGTAGAAATTAAAAATGGGCAATCCTGAGCCAAATCCTGTTTTCCGAAAACAGAAAAAGTTTCATAAAAACAG-AAAAAAAACAAGGAAGGATAGGTGCAGAGACTCAATGGAAGCTGTTCTAATAAATGAGGTTGACTGCGTTGCATTAGTAAAGTAAACCTTCTATCAAAACCCCAGAAAGGATAAAGTAAAGGATAACCATATATACATACGTACTTAAATACTATCTCAAATGATTAATAGGAAATGATTAATAGAGACCCGAATCCATAATCCATATTCATC--TTTTTTTTTCTCTTTAATTTC---TTTTTTTTTATC--------------------TTTATTTCTTTTTTCTCTTT------------TTTATTTCTTTTTTCTCTTTA-TATATATTCTAT------------------------------ATAT------ATAAAATTGGTTTGAATTGATTCAAAATTGAGGAAAGGATTTAATATTAATTCATCAAACCATTCACTTCATAGTCTGATAGATAACTGACTAATCGGACGAGAATAAAGATAGAGTCCCATTCTACCTGTCAATATCGACAACAAGGCAATTTATAGTAAGAGGAAAACCCATTCTCTCTTTTCTTTAACGATTCCAATTTTGTTATCTTTCTGATTCATTCGATTCTGTG--------ATTTGGGCTGGAC---TTTTTTTTCACAAATCTTGTGATAGATATCATACACCTACAAATACCCATCTTTGAGCAAAACAAAAAATTCCCATTCATTTTTATTTTCATTGG----------AAATTGGAATAATTAACAAT----CAAAATCATTATTCGAATTGAAATTTACGAAGTTC--TTTTTTTTTTTTAAGATACAAAAAATTTCAGGTCTGGCTAATACTTTATTA--------------TACAATATTTTTTCGTCTTTTTTTAAAAAAAA----TTGACTTTTTAAATTGACATAGGCCAAAGTTTTTTACTAAAATTTAGTAAAACGAGGAAGCCGGCGCGACTAAAATGGTAGTTTCATTAGCACCTGAGGTCTTATAAG------------ATAAAAAATTAAACCAT-----ATAAGATAAAAAATTTCAGATTAAGAGGAGACCATGAGATAG-TTATAGTATTTAGTATTTTAGTTATAGTATTTGAATTAGTTGAATAAAGACGAAA-----------------------------------TAGAATTAATCA------AA-TTAATTAGTAAATTGTGTTTCACGGATATACCTTTAATTA-------AATAAATAATAAGA-----AAATAAAAATTGAGAGATTAACTAATTAATTAACAAAAACAAAAAACAAGAGTATGTTGATTATATCAAAACTAGAGAAAAATAAAAATTTTAGTTTATCATGGGTAGGGATCCTATTGCTGAGATAATAACCTCTATACGAAATGCTGACATGAATAGAAAAGGAACCGTTCGAATAGCAGCTACTAACATTACCGAAAACATTATTAAAATACTCTTAAGAGAGGGTTTTATTGAAAATGTCCGGAAACATCAGGAAGGCAACAAAAAATTTTTGGTTTTAACCCTACGCCATAGAAGGAAGAAGCAAGGACCATATAGAACTAGTCTAAATTTAAAACGGATCAGCCGGCCGGGGCTACGAATCTATTCTAACTATCAAAAAATTCCGAGAATCTTGGGTGGGATGGGCATTGTAATTCTTTCTACTTCTCGAGGTATAATGACAGACCGGGAAGCTCGACTCGAAAGAATTGGTGGAGAAATCTTGTGTTATATATGGTAATCTTTTTGGTATCCGAATTCGATCCAGACTTCTTATTTTTTTGTT---AAAAAAAAAGAGA--AAAGAATAGGTTTCGAATACCATAAAAGTCCTTTCGCCTTTCCTAGGAATAGAATTTAAGATTTCCAAATTTAAAGAAACTTAGTTTCTT-AAAAAAAAAGTATGTATATTCAAAAATTAAGGGATAATAAATATGAAAATAAGAGCTTCTGTTCGCAAAAAGACAAGTAGTTTGATACAATCTTTGATCTCTTAGTTTTGGCCTCTATTTTCTTT------------TTGTAATTTTAGATAGGGTATGTAGATATCTTAATTTGAATCGCCACCCTTTACTTTACTTTGAATTTTGGTCTTTTTTT-----ATCCAAGAGACGCTCCAAAATAAACAGGTATGAAAGCTATAATTGTAAACCACGATTGAATTTATGGAAGCATTGGTTTATACATTCCTTTTAGTGTCAACTTTAGGAATAATTTTTTTCGCTATTTTTTTTCGAGAACCGCCTAAAATTCAAACTAAAAAGGTAAAATGATTTTTTAATATCTTAATTGAAGTAAAGAGGTAAAGAACCTCCCAGTATTAGGAGGTTCTTTACCTCTTTTAGTCCCCGTGTTCCTCGAATGGATCTCTTAGTTGTTGAGAGGGTTGCCCAAAAGCAGTATATAAGGCATACCCAGTAAAACTTACAAGTAAACCAGATATAGAGATGGCGACTAGGGTTGCTGTTTCCATTAT--------------TATATGATTTCAAGACCCCAATGGATCTATGATAAGATCATTTATTTACAACGGAATGGTATACAAAGATCCATGGAGGGGCATCATTAACGAATTTTGGTTTGAAATACC----CTTTTTAGCTTATTCTAA-------------------------GGAAAGAGATCTAAAATAGTTTTTTCCTAAACGAAACGAGTTTTTTCCTAGAATTTGTTTGAATCATTTATATCTTCTTCCAATCACTTTTTTTGCGTGATTATTTTGTTCATTCAATTCCAATCCAATTTTAGGAGTCATAATCTGAATAAGAGTTGTTTCCAACGTGTTATT--AAAAAAAAAAAGGGGG--TTTTTCTAGAGAGATAGAGCAATTTGTATTTCAATCGGTTTTATTCAATTCAATGATTG--------ACTAATAATAAAATATTAAT-AAAAAATAATAAAATAAAATAAATTACAAG-----AAAACAAAGACTTATATTTCTAGGCAAGGATTCAGACTAATGAATTTGTCCATTTAGATTGATTGTATCCAAGTGGGATAATGATAAGGAAGAGAATAATTCAAAAAACAAAATGAGATTCAG---AAAAAAAAATGGATTATTTAGAAGAGTGAAATCAAACTAAGTTTATGGA--ATATATATATAAATAATGGAATAATGGCTATAAGCCAACTTTCTTTTTGTGAATATTTCAACATC-AAAAAATAATTTTTGAATCCGATTACGATTAAATTTAAGATACGAATAGTTTGGTTTACGTTATGGAAGAAAGACGTGTATATGGAATATTAACTATTTATATAGATAGTTATATATTCGTTAAAAGATACATCTAAAAGATATATTTAA--TCTGCCCTGGAGATTTAGATAGGAATTTCAATAAAAGTCCCTC-----CTTTTCGTTTGG-----------------------------------AACTGGGAATTCAATATTGAATAATTGAATAAATAAATCAAATCAAGAAAAGGAACGAAGAGTTCAAAATTTATTGGTTGATTGTATCATTAACCATGATCCTCCTATTCAACTACTTCAACCATTTCCGAGCACCGCATAGTATTTTTTTTAGGGCTTTTGAAGCTTCTATCATTCAGGTATGATTTGATTTTTCGTACACTGCCCTTCGAATTTCTAAGGGTTTCGAAGAAAAAAAATTTATCGGACCATAACTTAGCTAAATTCATGAATTCAATTCGGTTATTCCTTCTTAGAGTTTTAATAACCATATGAACCGTGAAA----TTTTTTTTTGAAAAGAACTGTTCGAGGAACAAGTGATTCTCCTCTCGTTACTAGTTGATGCTCAGACTTATTTCTCTCATTTTATCAAACCAATCTTATTTTTTGATCTTGT---TCATGAGATTTCTC---AAAAAAAAAAATTTTACGTATTCTT-CTATGTGCATTAAACTGTTATAGTATCCTATATTTTATTATTTTATACTTT-ATTCTTTCTCGCCATCTTTCTTCTATTTTCTTTTGCCTATTTTTATTCTATTTTGTTTTCTTTCCGATTCAGAT--AAAAAAAACTCTAGAATATTTCGCAAGTCAAGAAACTTCGAATATTTGTTCTATTTACTTTCTATCTGTCTATCTGTCAGAAAAGACGAAAGAGAGTGGATTTTCCTATTATTAAATTGAATACAATATTCAAATAGATAACTTTTAATGAAAGTA--------------------TTTTTTTCACATCTATTCTAGATTAGATTGTCGGAAAAGATATTGTATGTATTGATATGAAAATATGTGATACATGAAGTCATGATCTGATAGATATATCAATCTTATTATATATAAATTTTATATTAGGCTTAGTATATAGAAATCTTCTAT--------------TAGGTATAATTAAAATATCAATATAAATTGATCTTGCGTTCTGGAATCAAAGAAAAATATTC-AAAAAGTCTTTTCTATGTCTTATCTTATGACTTCGA------------------ATAAACTTTTCTAGGGAGTAAGGGAATAGTGATTTATTCTTTATAATAG---------------------------------TGATTT----------A-----------TTCTTT--------------------ATAGAATAATTAGTATCAAGAAGATTAAATCAGAAATATCGACAGATTTTTTTTGGAGTCCAAAAAGAAATATCAAAATGAAAGAAAAAGCAGAGTTATTCTTTCAA-TTTCATCTATATCGAATTTGAATATCAGAATAGTAGATATAGTCATCATGCAATAGGTTAGGTCCACTTACTTTTATTGATTTCGAATCAAATTTTTACGGTTGATTTATGGAAAAGAAGAACATTTTGCGATT--TAAGAGCCAATTTCTCATTTCTCATTATTCAATTATCTAGTTATATTCTAACA---------------------------------TTCTATTTATATTCTAATATAATAAACAAATGTTCAACCTTGTAACTAAACTTTCTAACTCTATAAATAAAATAACTAGAT--AAAAAAAAAAAA----AAATAGAATAATATTATATATTCTATAGACTAATAGTATATATTCTAAAGAATACTCTATATTCT----AATAATATATATTA-TTAGAATA--ATATATATTCGAAATATTATAAATAGATATAGTATATATTCTAAAAAATAGACTATTCTAAACAATCGAGTCTAAAAAATAGAATATATTCGAAATAACTAGAAATATATTATATAACTAGAA--------------------TATTAACTAGAATATAGAAGAAAGATATTCTATAAAATT-------------ATAGAAATAGAAAATAGAAATCTATTAGAATAAAATAATATATTATTATTAGATATTATTA--------TATATTAATATTAGATATTAACATATTCTAATACTAA-TAATAGATTAGTAAATAAT-------------------------------------------------------------------------ATATTCTATT------TTATAAAATATTCTA--TTTTTTTTTTCTCAAAAAAAATTTCTAAAGATA-----TATTGTAAAAGAAGCTCGAAAAGAAAGGAAAATAAAGCATTAGAATATTAATTTGTGAAAATTTTCGAATTTTAGAATTAATTAGAATTCTAGACTTTCTTACTTTTGTTATTCT-AAATATCAACTTCTACTGCCTCTTCAAATAGGAGTAGAGTACTACCCCTGGTTTTATGAAAAAA1110?11110??10010011010?????111110010001001?1000111?0011000001111?1?11???1110010001?1010000?10??1000100001011???11??1101?10000?1??01??010111111100?1?111000101101000?1000?10?0000110001??100101011?1?0000010??01?100011?10001??01110001?1101?0101000?1?000?10000010000100101000011000?11??1??1?10011
E_herbstii_2797_O4 GGACTGACCAGAATATGAACTAATAAGTATACAAACTAATAACCAACTCATCACTTTGCATTATCTGGATATAAAAAAAG--------AGTCAAGATATGATATATTGGTCATATAATTGTAGCAATTAAAATACTTTTTGCACAAACAAAAGAAAACGAATCTGATTATGATTTAGAAATCAAAATGGAAAATTATGCGGAGCAGATAAGTGGAAGGTTGAAAGAAAGAAAAAGAATATCAATGATAGAGAATTCCAA-TATGTAAGGTCTATAAGTCATCACAGAAAAGCTAATGTAGTAAAGCATCAATACCAATTGATTTAAAATTTTAAAATTAAACTACTCCGT--------------------TGATAAAACAAAAAATCAAGAGCCTTGAGTCAATTCAGACTGAGAAGATTGACTCAAGAACAAATTTTATTAGAGGCTCCGTTGGAAAATTAAGACCTAAGCATTACTGGAGAAGTGATGGGAACGATGGAACCTGTAAATACATAAGATTTTAATGAAACCAAATCTTAATGATTTATTGGGAGGATAGCGAAAGGAACCCGAAGCCAATCCTTTTATTTTATTATG--------------------------------------AGAGATCATGGGTTACCTCTCCAA--------------ATAAAATAACTATTGAAAGACTAAATAAGCAAGAGCAAATATTCGCCCGCGAAGA-TTTTTTTTATTCTTTTTAATTGCTAAATTTTATGAATCTGATATCCTAATTAGAATATCTAAAAAAATTTGTTACAAACTTAT------AACAAATAACAAAAACAAGATTATC---AAAAAAAAA--------------------------ATAGACAGTAATTATAGACAATTTTTTCGATTTCTATCTAGAAC-TATTCGATCTATAACTATTAGAACTAGAAAATAGAATATAGATTGTAATATATACAAATAGATAAAAATTTCTA-TTCTACTAA--------------------TATTCTATTCTACTAAAATCCTATTCTAATAATCTAAGATTCTAATACT----------------------AATA-------------AATAGATCTAATCAA-------------------------------------TAAA-------------------------------------AAATAGATT-AAAAAAATAAATAGATCTAATCAGTAAGAAATAGATT-AAAAAAATAAATAAATTTAAGTAAATTAAGTAAAAATTGAAATTGAAAAGAATACAATGATTTAATATATTA-TTTTTTTGTTTTTCGTATTCGTAAAAGACATGTATATTTTTTTAATCATTTCGTTCGCGAGGAGCTGGATGAGAAGAAATTCTCATGTCCGGTTCTGTACCACTTGGCTACATCCGCCCCTAATAATCCAACTAA-------------------TAGTATAACTCTATTAAATAACTCTATTAAAAAG--------AAAAAGTTTTCTCTCGATTTATAAAAAGTTTTCTCTCG----------ATTTATA-----------GT-----------------------------------------------AAAAATAAAGTAAAAAATTCGATTTAAATTTAA-AAAGTAGATT----TAAAAAGGTAAAGGTAAAAGGATTGTAATCTCTAGCATTTAATATTTAATAGCATTTAATATTCAATTTGCTCTTTGTTATAAGATCTTAGAAGATACAAATACAAACATACAACCTCAAA---------------------------------------------------GAACAACTTTCCAAACTAAAATAACCG-------AT------AACAAATAACAAATTTATTTCAATTTTATATTCAACTTTTATC---------------------------------------------AGTACATATACCAAATTAGTACATATAGAAATCTA-------TCTATTTATAGAATATCAGAAATATAAATTAAATGAAGTAAACAAAAAGCA--TTTTTTTTATGGAAAGTCA---------------------ATATATATTAATCGA-TTTAGTAATAAACTAAACGAAATTAA-------TAAAAACTAAAAAAT-----------------------AAAGGAGCAATACCAAACCTCTTGATAGAAATTGGATATTGCTCCTTTA-TTTT---TTTTTTAG-TTTTGTTTTCAAGAACTCGCACACACCAAGACCGAAATCTTACCCATTTGTAGAAATTAAAAATGGGCAATCCTGAGCCAAATCCTGTTTTCCGAAAACAGAAAAAGTTTCATAAAAACAG-AAAAAAAACAAGGAAGGATAGGTGCAGAGACTCAATGGAAGCTGTTCTAATAAATGAGGTTGACTGCGTTGCATTAGTAAAGTAAACCTTCTATCAAAACCCCAGAAAGGATAAAGTAAAGGATAACCATATATACATACGTACTTAAATACTATCTCAAATGATTAATAGGAAATGATTAATAGAGACCCGAATCCATAATCCATATTCATC--TTTTTTTTTCTCTTTAATTTC---TTTTTTTTTATC--------------------TTTATTTCTTTTTTCTCTTT------------TTTATTTCTTTTTTCTCTTTA-TATATATTCTAT------------------------------ATAT------ATAAAATTGGTTTGAATTGATTCAAAATTGAGGAAAGGATTTAATATTAATTCATCAAACCATTCACTTCATAGTCTGATAGATAACTGACTAATCGGACGAGAATAAAGATAGAGTCCCATTCTACCTGTCAATATCGACAACAAGGCAATTTATAGTAAGAGGAAAACCCATTCTCTCTTTTCTTTAACGATTCCAATTTTGTTATCTTTCTGATTCATTCGATTCTGTG--------ATTTGGGCTGGAC---TTTTTTTTCACAAATCTTGTGATAGATATCATACACCTACAAATACCCATCTTTGAGCAAAACAAAAAATTCCCATTCATTTTTATTTTCATTGG----------AAATTGGAATAATTAACAAT----CAAAATCATTATTCGAATTGAAATTTACGAAGTTC--TTTTTTTTTTTTAAGATACAAAAAATTTCAGGTCTGGCTAATACTTTATTA--------------TACAATATTTTTTCGTCTTTTTTTAAAAAAAA----TTGACTTTTTAAATTGACATAGGCCAAAGTTTTTTACTAAAATTTAGTAAAACGAGGAAGCCGGCGCGACTAAAATGGTAGTTTCATTAGCACCTGAGGTCTTATAAG------------ATAAAAAATTAAACCAT-----ATAAGATAAAAAATTTCAGATTAAGAGGAGACCATGAGATAG-TTATAGTATTTAGTATTTTAGTTATAGTATTTGAATTAGTTGAATAAAGACGAAA-----------------------------------TAGAATTAATCA------AA-TTAATTAGTAAATTGTGTTTCACGGATATACCTTTAATTA-------AATAAATAATAAGA-----AAATAAAAATTGAGAGATTAACTAATTAATTAACAAAAACAAAAAACAAGAGTATGTTGATTATATCAAAACTAGAGAAAAATAAAAATTTTAGTTTATCATGGGTAGGGATCCTATTGCTGAGATAATAACCTCTATACGAAATGCTGACATGAATAGAAAAGGAACCGTTCGAATAGCAGCTACTAACATTACCGAAAACATTATTAAAATACTCTTAAGAGAGGGTTTTATTGAAAATGTCCGGAAACATCAGGAAGGCAACAAAAAATTTTTGGTTTTAACCCTACGCCATAGAAGGAAGAAGCAAGGACCATATAGAACTAGTCTAAATTTAAAACGGATCAGCCGGCCGGGGCTACGAATCTATTCTAACTATCAAAAAATTCCGAGAATCTTGGGTGGGATGGGCATTGTAATTCTTTCTACTTCTCGAGGTATAATGACAGACCGGGAAGCTCGACTCGAAAGAATTGGTGGAGAAATCTTGTGTTATATATGGTAATCTTTTTGGTATCCGAATTCGATCCAGACTTCTTATTTTTTTGTT---AAAAAAAAAGAGA--AAAGAATAGGTTTCGAATACCATAAAAGTCCTTTCGCCTTTCCTAGGAATAGAATTTAAGATTTCCAAATTTAAAGAAACTTAGTTTCTT-AAAAAAAAAGTATGTATATTCAAAAATTAAGGGATAATAAATATGAAAATAAGAGCTTCTGTTCGCAAAAAGACAAGTAGTTTGATACAATCTTTGATCTCTTAGTTTTGGCCTCTATTTTCTTT------------TTGTAATTTTAGATAGGGTATGTAGATATCTTAATTTGAATCGCCACCCTTTACTTTACTTTGAATTTTGGTCTTTTTTT-----ATCCAAGAGACGCTCCAAAATAAACAGGTATGAAAGCTATAATTGTAAACCACGATTGAATTTATGGAAGCATTGGTTTATACATTCCTTTTAGTGTCAACTTTAGGAATAATTTTTTTCGCTATTTTTTTTCGAGAACCGCCTAAAATTCAAACTAAAAAGGTAAAATGATTTTTTAATATCTTAATTGAAGTAAAGAGGTAAAGAACCTCCCAGTATTAGGAGGTTCTTTACCTCTTTTAGTCCCCGTGTTCCTCGAATGGATCTCTTAGTTGTTGAGAGGGTTGCCCAAAAGCAGTATATAAGGCATACCCAGTAAAACTTACAAGTAAACCAGATATAGAGATGGCGACTAGGGTTGCTGTTTCCATTAT--------------TATATGATTTCAAGACCCCAATGGATCTATGATAAGATCATTTATTTACAACGGAATGGTATACAAAGATCCATGGAGGGGCATCATTAACGAATTTTGGTTTGAAATACC----CTTTTTAGCTTATTCTAA-------------------------GGAAAGAGATCTAAAATAGTTTTTTCCTAAACGAAACGAGTTTTTTCCTAGAATTTGTTTGAATCATTTATATCTTCTTCCAATCACTTTTTTTGCGTGATTATTTTGTTCATTCAATTCCAATCCAATTTTAGGAGTCATAATCTGAATAAGAGTTGTTTCCAACGTGTTATT--AAAAAAAAAAAGGGGG--TTTTTCTAGAGAGATAGAGCAATTTGTATTTCAATCGGTTTTATTCAATTCAATGATTG--------ACTAATAATAAAATATTAAT-AAAAAATAATAAAATAAAATAAATTACAAG-----AAAACAAAGACTTATATTTCTAGGCAAGGATTCAGACTAATGAATTTGTCCATTTAGATTGATTGTATCCAAGTGGGATAATGATAAGGAAGAGAATAATTCAAAAAACAAAATGAGATTCAG---AAAAAAAAATGGATTATTTAGAAGAGTGAAATCAAACTAAGTTTATGGA--ATATATATATAAATAATGGAATAATGGCTATAAGCCAACTTTCTTTTTGTGAATATTTCAACATC-AAAAAATAATTTTTGAATCCGATTACGATTAAATTTAAGATACGAATAGTTTGGTTTACGTTATGGAAGAAAGACGTGTATATGGAATATTAACTATTTATATAGATAGTTATATATTCGTTAAAAGATACATCTAAAAGATATATTTAA--TCTGCCCTGGAGATTTAGATAGGAATTTCAATAAAAGTCCCTC-----CTTTTCGTTTGG-----------------------------------AACTGGGAATTCAATATTGAATAATTGAATAAATAAATCAAATCAAGAAAAGGAACGAAGAGTTCAAAATTTATTGGTTGATTGTATCATTAACCATGATCCTCCTATTCAACTACTTCAACCATTTCCGAGCACCGCATAGTATTTTTTTTAGGGCTTTTGAAGCTTCTATCATTCAGGTATGATTTGATTTTTCGTACACTGCCCTTCGAATTTCTAAGGGTTTCGAAGAAAAAAAATTTATCGGACCATAACTTAGCTAAATTCATGAATTCAATTCGGTTATTCCTTCTTAGAGTTTTAATAACCATATGAACCGTGAAA----TTTTTTTTTGAAAAGAACTGTTCGAGGAACAAGTGATTCTCCTCTCGTTACTAGTTGATGCTCAGACTTATTTCTCTCATTTTATCAAACCAATCTTATTTTTTGATCTTGT---TCATGAGATTTCTC---AAAAAAAAAAATTTTACGTATTCTT-CTATGTGCATTAAACTGTTATAGTATCCTATATTTTATTATTTTATACTTT-ATTCTTTCTCGCCATCTTTCTTCTATTTTCTTTTGCCTATTTTTATTCTATTTTGTTTTCTTTCCGATTCAGAT--AAAAAAAACTCTAGAATATTTCGCAAGTCAAGAAACTTCGAATATTTGTTCTATTTACTTTCTATCTGTCTATCTGTCAGAAAAGACGAAAGAGAGTGGATTTTCCTATTATTAAATTGAATACAATATTCAAATAGATAACTTTTAATGAAAGTA--------------------TTTTTTTCACATCTATTCTAGATTAGATTGTCGGAAAAGATATTGTATGTATTGATATGAAAATATGTGATACATGAAGTCATGATCTGATAGATATATCAATCTTATTATATATAAATTTTATATTAGGCTTAGTATATAGAAATCTTCTAT--------------TAGGTATAATTAAAATATCAATATAAATTGATCTTGCGTTCTGGAATCAAAGAAAAATATTC-AAAAAGTCTTTTCTATGTCTTATCTTATGACTTCGA------------------ATAAACTTTTCTAGGGAGTAAGGGAATAGTGATTTATTCTTTATAATAG---------------------------------TGATTT----------A-----------TTCTTT--------------------ATAGAATAATTAGTATCAAGAAGATTAAATCAGAAATATCGACAGATTTTTTTTGGAGTCCAAAAAGAAATATCAAAATGAAAGAAAAAGCAGAGTTATTCTTTCAA-TTTCATCTATATCGAATTTGAATATCAGAATAGTAGATATAGTCATCATGCAATAGGTTAGGTCCACTTACTTTTATTGATTTCGAATCAAATTTTTACGGTTGATTTATGGAAAAGAAGAACATTTTGCGATT--TAAGAGCCAATTTCTCATTTCTCATTATTCAATTATCTAGTTATATTCTAACA---------------------------------TTCTATTTATATTCTAATATAATAAACAAATGTTCAACCTTGTAACTAAACTTTCTAACTCTATAAATAAAATAACTAGAT--AAAAAAAAAAAA----AAATAGAATAATATTATATATTCTATAGACTAATAGTATATATTCTAAAGAATACTCTATATTCT----AATAATATATATTA-TTAGAATA--ATATATATTCGAAATATTATAAATAGATATAGTATATATTCTAAAAAATAGACTATTCTAAACAATCGAGTCTAAAAAATAGAATATATTCGAAATAACTAGAAATATATTATATAACTAGAA--------------------TATTAACTAGAATATAGAAGAAAGATATTCTATAAAATT-------------ATAGAAATAGAAAATAGAAATCTATTAGAATAAAATAATATATTATTATTAGATATTATTA--------TATATTAATATTAGATATTAACATATTCTAATACTAA-TAATAGATTAGTAAATAAT-------------------------------------------------------------------------ATATTCTATT------TTATAAAATATTCTA--TTTTTTTTTTCTCAAAAAAAATTTCTAAAGATA-----TATTGTAAAAGAAGCTCGAAAAGAAAGGAAAATAAAGCATTAGAATATTAATTTGTGAAAATTTTCGAATTTTAGAATTAATTAGAATTCTAGACTTTCTTACTTTTGTTATTCT-AAATATCAACTTCTACTGCCTCTTCAAATAGGAGTAGAGTACTACCCCTGGTTTTATGAAAAAA1110?11110??10010011010?????111110010001001?1000111?0011000001111?1?11???1110010001?1010000?10??1000100001011???11??1101?10000?1??01??010111111100?1?111000101101000?1000?10?0000110001??100101011?1?0000010??01?100011?10001??01110001?1101?0101000?1?000?10000010000100101000011000?11??1??1?10011
[truncated: 1,330,010 more chars]
